# Supplementary material for: Notch signaling promotes a HIF2α-driven hypoxic response in multiple tumor cell types
Source: Oncogene. 2018 Jul 11;37(46):6083–95. doi: 10.1038/s41388-018-0400-3 (PMC6237764; doi:10.1038/s41388-018-0400-3)
Supplement: Supplementary file 8 — Supplementary File 1 [file 41388_2018_400_MOESM8_ESM.xlsx]

## Sheet: All_Data
All data
Gene ID	Gene ID2	O2siC	O2siH1	O2siH2	O2TMXsiC	O2TMXsiH1	O2TMXsiH2	hypsiC	hypsiH1	hypsiH2	hypTMXsiC	hypTMXsiH1	hypTMXsiH2
CTD-2588J6.1	ENST00000566728	0	0	0	0	0	0	0	0	0	0	0	0.0674728
RP11-433M22.1	ENST00000579033	0	0	0	0	0	0	0	0	0	0	0	0
CTD-2588J6.2	ENST00000563841	0	0	0	0	0	0	0	0	0	0	0	0
RP13-100A9.2	ENST00000428431	0.895196	0.319012	0.991685	0.893178	0.720133	0.160479	0.52387	0.970173	0.828648	0.676488	0.144848	0.72201
MTVR2	NR_027025	0	0	0	0	0	0.134284	0	0	0	0	0.0606019	0
RP3-415N12.1	ENST00000404926	0	0	1.52649	0	0	0	0	0	0	0	1.56068	0
PSMA2P2	ENST00000504319	2.77045	3.21939	2.80219	3.72567	1.51162	1.29561	0.986861	2.74141	1.2042	1.91154	1.75412	2.33163
RP11-433M22.2	ENST00000579972	0	0	0	0.115929	0.112162	0.374925	0.13599	0.125922	0	0.131706	0.282004	0
ATRX	NM_000489+NM_138270+ENST00000395603+ENST00000480283+ENST00000373344+ENST00000479487+ENST00000400866+ENST00000460639+ENST00000493470+ENST00000373341	13.9439	13.7166	11.0729	15.5972	16.1787	14.4765	12.6561	12.0431	9.05093	14.1621	14.4225	10.3428
RP11-181G12.4	ENST00000442483	0	0.460214	0	0	0	0	0	0.933062	0	0.243979	0.626881	0
RP11-181G12.5	ENST00000420964	0	0	0	0	0	0	0	0	0	0	0	0
AC007272.1	ENST00000439261	0	0	0	0	0	0	0	0	0	0	1.00631	0
RP11-181G12.2	ENST00000333854+ENST00000536678+ENST00000444529	2.81602	1.96216	0.891332	1.15839	0.943244	0.220059	2.39073	2.89447	1.76925	2.38555	1.51587	1.39724
AC007272.3	ENST00000416091	0	0	0	0	0	0	0	0	0	0	0	0
AC007272.3	ENST00000449454	0	0	0	0	0	0	0	0	0	0	0	0
RP1-241P17.4	ENST00000449327	4.83068	7.54795	7.6742	4.54173	5.73933	7.29424	6.95857	7.4502	6.39779	6.73935	6.49355	6.20384
IGHV7-34-1	ENST00000519200	0	0	0	0.358357	0.462286	0.772642	0	0	0	0.135709	0	0.579364
AIMP1P1	ENST00000418670	0.257442	0.275226	0.244449	0.171241	0	0.0923018	0.451966	0.186003	0.333626	0.145909	0.333244	0.373746
CPHL1P	ENST00000471823+ENST00000461341+ENST00000465363	0.024344	0	0.0231154	0.0242891	0	0.0261845	0	0.301679	0.0540823	0.0551894	0.810737	0
SSXP10	ENST00000402595	0	0	0	0	0	0	0	0	0	0	0	0
RP11-789A21.1	ENST00000556016	0	0	0	0	0	0	0	0	0	0	0	0
RP11-454K24.1+SUPT20HL2	ENST00000536351+NM_001136233+ENST00000486479	0	0	0	0	0.0595506	0	0	0.0668561	0	0	0	0
LOC441204	NR_015364	0.333398	0.458267	0.180898	0	0.0919542	0.153688	0.724676	0.722644	0.899389	0.59387	0.277435	0.460969
TCOF1	NM_001008657+NM_001135243+ENST00000377797+NM_001135245+NM_000356+ENST00000451292+NM_001195141+NM_001135244+ENST00000445265+ENST00000323668+ENST00000439160+ENST00000394269+ENST00000427724+ENST00000513346+ENST00000504761+ENST00000515516+ENST00000515035+ENST00000514442+ENST00000506063+ENST00000506767+ENST00000513538+ENST00000506630	45.3794	58.7537	47.4111	21.1675	30.5644	30.6001	35.929	62.4858	41.8232	32.3612	40.0402	32.1499
NSRP1	ENST00000577289+ENST00000584423+ENST00000247026+NM_032141+NM_001261467+ENST00000540900+ENST00000584154+ENST00000394826+ENST00000479218+ENST00000475652+ENST00000584317+ENST00000583301+ENST00000467446+ENST00000580103+ENST00000581048	23.3343	24.4562	26.6356	24.3828	22.9687	27.6822	18.7076	20.2638	22.1789	20.0745	21.8663	23.0999
RP5-1000K24.2	ENST00000506043	0	0.794521	0	0.247169	0	0	0.28994	0.805427	0	0.982823	0.481004	0.239762
SPPL3	NM_139015+ENST00000353487+ENST00000392495+ENST00000545209+ENST00000536996+ENST00000543608+ENST00000543854+ENST00000543181+ENST00000534966+ENST00000540091	54.931	37.3696	64.4582	29.8656	34.9211	35.5558	33.0855	33.9826	29.2593	24.9464	25.6989	27.9443
AF001548.5	ENST00000574212	1.90354	3.05256	3.40638	1.60706	1.34282	1.65371	4.19875	3.41184	2.84636	2.65566	2.91418	1.48804
AP000867.13	ENST00000502328	0	0	0	0	0	0	0	0	0	0	0	0
AP000867.14	ENST00000511464	0	0	0	0	0	0	0	0	0	0	0	0
OPA3	ENST00000323060+NM_001017989+NM_025136+ENST00000263275+ENST00000544371	11.9983	11.9252	11.7606	13.089	12.2933	12.2156	9.4156	9.31811	11.4056	11.8738	11.1937	11.7245
OPA1	ENST00000361828+ENST00000361150+NM_130836+ENST00000361908+ENST00000392438+NM_015560+NM_130833+NM_130834+NM_130837+ENST00000361510+ENST00000361715+NM_130835+NM_130832+NM_130831+ENST00000392437+ENST00000419435+ENST00000392436+ENST00000487986+ENST00000434811+ENST00000497189+ENST00000495476+ENST00000475899+ENST00000483516+ENST00000482865+ENST00000445863+ENST00000429164+ENST00000495261	104.682	130.048	84.3429	115.936	115.344	102.737	60.1806	69.9394	71.1681	60.6698	90.4025	90.9524
RP1-68D18.2	ENST00000510619	0.230007	0.430317	0.327597	0.458976	0.499573	0.989584	0.3365	0.436224	0.383235	0.19554	0.279122	0.333916
RP11-666A8.1	ENST00000471402	0.114668	0	0	0	0	0	0	0	0	0	0	0
AC090587.5	ENST00000415809	1.18166	0.561461	0.748014	1.048	1.39418	0.706109	0.307337	0.569168	0.291684	1.19062	1.27466	0.762443
RP11-190A12.7	ENST00000537167+ENST00000543372	0	0	0.304071	0	0.30913	1.03333	0.749602	0.347054	0	0.725987	1.55446	0.929808
RP11-190A12.7	ENST00000536779	0	0	0	0	0	0	0	0	0	0	0	0
RP11-190A12.7	ENST00000536764	0	0	0	0	0	0	0	0	0	0	0	0
RP11-190A12.7	ENST00000544342	0	0	0	0	0	0	0	0	0	0	0	0
RP11-489D6.2	ENST00000561458+ENST00000559457	0	0	0.191556	0	0.15876	0.275107	0	0.109317	0.189405	0	0.195853	0.120469
AC090587.2	ENST00000507938	0	28.0731	0	13.0999	25.3487	0	0	0	14.5842	0	6.3733	25.4148
AL359853.1	ENST00000408620	0	0	0	0	0	0	0	0	0	0	0	0
AL359853.2	ENST00000553856	0	0	0	0	0	0	0	0	0	0	0	0
AC073127.1	ENST00000579931	0	0	0	0	0	0	0	0	0	0	0	0
RP11-626A1.1	ENST00000418195	0.703368	1.12794	0.556558	0.584819	0.339491	0.882636	0	0.635232	0.130216	0.664408	0.569044	0.340376
RP11-61E11.2	ENST00000550088	0.184346	0.459855	0.23339	0.12262	0.237273	0.264378	0	0.532763	0.614311	0.278616	0.715877	0.297364
RP11-61E11.1	ENST00000547750	0	0	0	0	0	0	0.320143	0	0.303838	0.620114	0	0
RP11-626A1.2	ENST00000423702	0	0	0	0	0	0	0	0	0	0	0	0
IGJP1	ENST00000522682	0	0	0	0	0	0	0	0	0	0	0	0
ITGA8	ENST00000378076+NM_003638+ENST00000477064+ENST00000468882	4.06342	16.5641	2.25603	8.45512	8.54843	7.79345	0.424108	4.68158	1.85045	9.96117	15.2493	14.858
ITGA9	ENST00000422441+ENST00000264741+NM_002207+ENST00000461533+ENST00000411817	0.143231	0.382815	0.0383302	0.221521	0.691328	0.195388	0.236231	0.273428	0.0906555	0.649429	1.59912	0.554504
AC108938.5	ENST00000547957	0	0	0	0	0	0	0	0	0	0	0	0
RP11-146D12.2	ENST00000421686	0.651051	0.696027	0.618194	0	0.62848	0	0	0	0	0.368994	0	0
ITGA1	ENST00000282588+NM_181501+ENST00000514262+ENST00000513737+ENST00000509049+ENST00000504669+ENST00000506275	89.9819	98.5401	139.63	426.44	413.344	371.836	41.4261	66.9729	107.08	182.95	298.581	278.896
ITGA1	ENST00000504086	0.632386	0.820944	1.32961	3.33508	3.61917	3.6925	0.21147	0	0.351225	0.512021	1.18403	2.14218
ITGA2	NR_073107+NR_073105+NR_073103+NR_073106+NM_002203+ENST00000296585+NR_073104+ENST00000503810+ENST00000510722+ENST00000509960+ENST00000513685+ENST00000509814	20.4104	8.06186	13.1648	3.52932	1.6955	2.75555	23.3868	20.6319	14.5467	3.09898	1.58612	1.62557
ITGA3	ENST00000506401+ENST00000544892+NM_002204+NM_005501+ENST00000505306+ENST00000320031+ENST00000007722+ENST00000508100+ENST00000570989+ENST00000512553+ENST00000505552+ENST00000510809+ENST00000505612+ENST00000506827+ENST00000507771+ENST00000515147+ENST00000504417+ENST00000506437+ENST00000514834	57.5193	42.3635	75.172	121.111	101.475	151.902	97.2198	88.2067	74.9639	125.431	62.7131	83.3722
ITGA4	NM_000885+ENST00000476089+ENST00000339307+ENST00000397033+ENST00000465522+ENST00000233573+ENST00000484404+ENST00000478440+ENST00000473002+ENST00000490435+ENST00000476824+ENST00000468948	7.85994	6.90148	8.6351	13.5819	10.2998	5.46471	9.93111	11.4268	15.1893	11.7831	11.1442	9.89525
ITGA5	ENST00000293379+ENST00000552564+NM_002205+ENST00000547197+ENST00000549601+ENST00000552431+ENST00000552387+ENST00000552583+ENST00000551564+ENST00000550141+ENST00000551861+ENST00000435631+ENST00000553071+ENST00000547744	84.1311	100.767	137.131	206.796	297.553	184.779	227.51	191.322	279.05	386.221	445.309	525.522
ITGA6	ENST00000412899+ENST00000409532+ENST00000264107+ENST00000375221+ENST00000264106+ENST00000343713+NM_000210+NM_001079818+ENST00000458358+ENST00000409080+ENST00000442250+ENST00000497107+ENST00000416789+ENST00000469534+ENST00000470259+ENST00000475302	6.04489	4.49017	4.1341	4.17402	8.14327	2.55997	8.7966	10.1057	3.52758	6.23465	6.76591	1.78843
ITGA7	ENST00000553804+ENST00000257879+NM_002206+NM_001144997+NM_001144996+ENST00000452168+ENST00000554327+ENST00000347027+ENST00000394229+ENST00000257880+ENST00000394230+ENST00000555728+ENST00000557555+ENST00000557058+ENST00000557488+ENST00000556273+ENST00000554543+ENST00000557257+ENST00000553276+ENST00000555687+ENST00000554724+ENST00000553737+ENST00000556371+ENST00000553893+ENST00000555809+ENST0000055…	3.94869	2.54815	1.23222	3.2435	3.7726	0.921999	7.07713	4.01649	3.08321	8.22613	3.02107	4.96183
TRHR	ENST00000518632+ENST00000311762+NM_003301	0.0282356	0	0.0536211	0.0474063	0	0	0	0.0612009	0	0	0	0
AC010468.3	ENST00000508225	0	0	0	0	0	0	0	0	0	0	0	0
AC010468.2	ENST00000511981	0	0	0	0	0	0	0	0	0	0	0	0
AC010468.1	ENST00000461022	0.758933	0.162272	0	0.454333	0.586097	0.326524	0.532954	0.822497	0.168604	0.172055	0.736797	0.146906
RP11-428L21.2	ENST00000510601	10.4341	9.76051	9.24698	10.3238	9.14903	7.76253	10.7873	11.7791	8.59599	10.7432	10.7206	8.33133
UFSP1	NM_001015072+ENST00000388761	0.970561	1.03761	0.84478	1.21047	1.67864	1.26143	1.32256	1.61828	0.269523	0.733441	0.549648	0.861075
UFSP2	ENST00000514247+NM_018359+NR_028085+ENST00000264689+ENST00000510206+ENST00000510755+ENST00000511485+ENST00000509180+ENST00000502428+ENST00000502282+ENST00000505357	11.1871	11.6549	10.6237	9.21939	5.95379	7.75563	8.59668	10.7689	15.6173	13.4218	9.10584	13.7061
RP11-566K19.4	ENST00000560512	0	0	0	0	0	0	0	0	0	0	0	0
RP11-566K19.5	ENST00000559762+ENST00000559740+ENST00000560434+ENST00000558417	1.95656	1.29169	0.509199	0.423295	0.659863	0.146092	2.15887	1.21016	0.481054	2.56253	0.680752	0.906943
RP11-566K19.6	ENST00000560859	0	0	0	0	0	0	0	0	0	0	0	0
RP11-566K19.6	ENST00000561118+ENST00000561063	0	0	0	0	0.598788	0	0	0	1.37804	0	0	2.10122
RP11-566K19.6	ENST00000557922	0	0	0	0	0	0	0	0	0	0	0	0
RP11-566K19.3	ENST00000560026	0	0	0	0	0	0	0	0	0	0	0	0
RP11-566K19.8	ENST00000558708	4.01925	5.15628	2.28984	1.20306	1.16397	1.72925	2.35207	5.66264	7.58974	2.27797	3.51182	3.89001
RP11-566K19.9	ENST00000557760	0	0	0	0	0	0	0	0	0	0	0	0
RP11-566K19.9	ENST00000566255	0	0	0	0	0	0	0	0	0	0	0	0
AP002348.1	ENST00000375081	0	0	0	0	0	0	0	0	0	0	0	0
RP1-200K18.1	ENST00000456715+ENST00000417654	0	0	0	0	0	0	0	0	0	0	0	0
AC007272.2	ENST00000429216	0.472427	0.252531	0.448584	0	0	0	0.55293	0.895992	0.524769	0.133878	0.229324	0.228618
AC007040.8	ENST00000434990	0	0	0	0	0	0	0	0	0	0	0	0
TEX28P2	ENST00000369941	0	0	0	0	0	0	0	0	0	0	0	0
TEX28P1	ENST00000369932	0	0	0	0	0	0	0	0	0	0	0	0
FAM212B	ENST00000412270	0.0864734	0	0	0	0	0	0.101209	0.046858	0	0	0.0839512	0
FAM212B	ENST00000527570+NM_019099+ENST00000357260+ENST00000534365+ENST00000527621+NM_198926+ENST00000444059	4.3738	4.6422	3.61539	2.14724	2.99723	2.60918	2.47648	3.14706	4.49364	3.30757	5.46377	2.76864
FAM212B	ENST00000527660	0	0	0	0	0	0	0	0	0	0	0	0
FAM212B	ENST00000530619	0.187565	0.200522	0.127213	0.160408	0.155196	0.403491	0.125444	0.406549	0.119055	0.121492	0.156081	0.233401
FAM212A	NM_203370+ENST00000333323	0.231471	0.494922	0.25642	0.76983	0.297928	0.497942	0.722437	0.585335	0.771349	1.48682	1.57304	0.224028
CHST9	ENST00000284224+NM_001256316+NM_031422+ENST00000581714+ENST00000580774	0.20979	0.11474	0.136682	0.460498	2.41508	0.687701	0.566903	0.272833	0.186427	0.351388	1.33548	0.530663
CHST8	NM_001127895+ENST00000434302+NM_001127896+ENST00000438847+NM_022467+ENST00000262622	0	0.119347	0.0353337	1.00245	1.02377	1.34084	0.130658	0.0173597	0	0.217885	0.830907	0.306129
CHST1	NM_003654+ENST00000308064+ENST00000533673+ENST00000531322	1.73352	0.692963	0.672726	1.33857	1.78983	0.891757	2.3112	1.76436	1.30605	3.09274	5.97085	3.63276
RP11-155G15.3	ENST00000454801	0	0.346106	0.409871	0.215342	0.208345	0.232145	0.505211	0	0	0.733943	0.209533	0.417777
CHST3	NM_004273+ENST00000373115	2.16465	3.59849	3.39517	3.09265	11.6843	2.54772	2.12894	4.83314	3.01503	2.82624	8.75812	1.93051
CHST2	ENST00000309575+NM_004267	7.64124	10.0871	16.9357	11.2361	20.1289	17.573	4.31322	6.30082	9.65769	7.25847	17.8513	10.2092
CHST5	ENST00000541075	0	0	0	0	0	0	0	0	0	0	0	0
CHST5	NM_024533+ENST00000336257+ENST00000565039	0.772326	0.825679	1.46669	0.0693731	0.372775	0	0.0813778	0.11303	0	0	0.7498	0.0672941
CHST4	ENST00000338482+NM_005769+ENST00000572450+ENST00000539698+NM_001166395	0.108057	0	0.205208	0.215628	0.0521556	0	0.126471	0.468432	0.12003	0.244973	0.104906	0
CHST7	NM_019886+ENST00000276055	0.867591	1.27998	1.28631	1.69665	3.2663	1.54932	1.04363	1.48673	1.40702	1.57351	3.22965	1.83053
CHST6	NM_021615+ENST00000332272+ENST00000390664	0.756359	0.379455	0.274154	1.4109	1.61003	0.494246	0.555699	0.654672	0.386931	2.17872	1.46381	0.730818
ITGAX	ENST00000564308+ENST00000268296+ENST00000562918+ENST00000567409+NM_000887+ENST00000562522+ENST00000571644+ENST00000562138	0.646297	0.0528714	0.371394	0.149793	0.143543	0.0650126	0.376863	0.0963616	0.376911	0.380145	0.05868	0.110598
BCL2A1	ENST00000267953+NM_001114735+NM_004049+ENST00000335661	2.28407	6.49348	13.0443	2.46496	3.81718	2.7066	0.661155	2.22621	2.05358	0.581219	1.81017	0.0994058
ITGAV	NM_001145000+NM_002210+ENST00000261023+ENST00000374907+ENST00000433736+NM_001144999+ENST00000460641+ENST00000496477+ENST00000496854+ENST00000474571+ENST00000430709	122.886	127.022	98.4693	94.5725	77.7017	81.0838	105.956	138.554	117.976	85.2454	92.7309	96.9871
RP11-16L9.1	ENST00000436136	0	0	0	0.10636	0	0	0	0	0	0	0	0.103172
AC004448.5	ENST00000456537+ENST00000421796	0	0	0	0.0931276	0	0	0	0	0	0	0	0
ITGAL	ENST00000356798+NM_001114380+NM_002209+ENST00000562652+ENST00000569570+ENST00000358164+ENST00000568926+ENST00000562857+ENST00000565348+ENST00000565864+ENST00000564118+ENST00000454514+ENST00000433423+ENST00000569725+ENST00000566149+ENST00000564935+ENST00000568012+ENST00000568987+ENST00000563615+ENST00000562020+ENST00000566267+ENST00000564632	0	0.0745755	0	0.12894	0	0.0750305	0.0776747	0	0.0207654	0	0	0
ITGAM	NM_001145808+NM_000632+ENST00000287497+ENST00000544665+ENST00000570242+ENST00000567031+ENST00000561838+ENST00000567178+ENST00000569746+ENST00000565142	0.143351	0.108135	0.47038	0.0827365	0.0800485	0.0725299	0.84178	0.362095	0.636674	0.0374985	0.16101	0.416513
AC004448.2	ENST00000437646	0	0	0	0	0	0	0	0	0	0	0	0
ITGAD	NM_005353+ENST00000389202+ENST00000444228+ENST00000567308	0.0213778	0.0832958	0.184953	0.116607	0.188031	0.125706	0.037531	0.253317	0.432729	0	0.151282	0.144833
ITGAE	NM_002208+ENST00000263087+ENST00000572179+ENST00000572433+ENST00000571937+ENST00000570415+ENST00000570360+ENST00000571185+ENST00000574026+ENST00000572121	42.311	38.4315	28.2431	28.7433	23.0556	19.6513	31.2005	31.5957	24.3652	23.7212	12.0024	21.2432
CITF22-24E5.1	ENST00000417792	0	0	0	0	0	0	0	0	0	0	0	0
AC084149.1	ENST00000438443	0	0	0	0	0	0	0	0	0	0	0	0
AC084149.2	ENST00000437233	0	1.30428	0.33098	0.695572	0.336487	0	0.611954	1.32218	0.774383	0	1.18442	1.51814
RP1-45N11.1	ENST00000569865	0	0	0	0	0	0	0	0	0	0	0	0
ATP1B3-AS1	ENST00000492725	0.441329	0.235908	0.733347	1.65125	0.532536	0.474695	0.645666	0.239146	0.122556	0.875455	1.71383	0.747493
RNY4P5	ENST00000362808	0	0	0	0	0	0	0	0	0	0	0	0
IGF2R	NM_000876+ENST00000356956+ENST00000464636+ENST00000479434+ENST00000487607+ENST00000475834+ENST00000475584	81.7409	84.3354	125.5	143.592	182.171	188.602	50.4618	75.5264	98.8694	104.37	146.635	151.05
RP11-54J7.2	ENST00000524920	0	0	0	0	0	0	0	0	0	0	0	0
SLC36A4	ENST00000326402+NM_152313+ENST00000527503+ENST00000529184+ENST00000526735+ENST00000534116+ENST00000524875+ENST00000527743	17.8044	20.1362	18.1659	15.198	18.3588	19.1153	16.9844	17.98	20.9021	19.305	19.1955	20.1849
SLC36A3	NM_001145017+NM_181774+ENST00000335230+ENST00000423071+ENST00000377713	0	0	0	0	0	0	0	0	0	0	0	0
CKS1B	NM_001826+NR_024163+ENST00000368439+ENST00000368436+ENST00000308987+ENST00000477676+ENST00000474215+ENST00000473344+ENST00000471245	95.3868	70.1119	89.5995	18.6511	12.5987	13.7267	122.573	128.204	70.4992	52.3715	16.7437	15.4396
SLC36A1	ENST00000520111+ENST00000520701+ENST00000429484+ENST00000517945+ENST00000519829+ENST00000243389+NM_078483+ENST00000521925+ENST00000521351+ENST00000517628+ENST00000522185	10.5884	9.39046	6.58604	15.3668	15.1377	9.33675	6.58046	5.94129	4.07481	11.6391	11.2921	6.08918
RP11-562M8.4	ENST00000418151	0.103382	0	0	0	0.099798	0	0	0	0	0	0	0
AC114973.1	ENST00000429057	0	0	0	0.128221	0	0	0	0	0	0	0	0
RP11-45O22.1	ENST00000451113	0	0	0.359622	0	0	0	0	0	0.420698	0	0	0
RP11-317B17.3	ENST00000440753	0	0.185505	0	0	0	0.186637	0	0	0	0	0	0
RP11-325D8.1	ENST00000554205	0	0	0	0	0	0	0	0	0	0	0	0
C14orf118	ENST00000556109	0	0	0	0	0	0	0	0	0	0	0	0
C14orf118	ENST00000554375+ENST00000554125+ENST00000554799+ENST00000557263+ENST00000556663+ENST00000553588	7.38686	8.33468	7.8132	7.57752	7.93491	9.30098	4.76762	9.6962	8.39212	6.63419	8.93266	9.89019
C14orf118	ENST00000557542+ENST00000557207	1.43385	0.935769	0.831127	0.589077	2.53487	2.82444	1.02446	0.948614	1.94456	2.97655	2.54932	1.63264
C14orf118	ENST00000556675+ENST00000556372	1.36721	1.04404	0.622673	0.259834	0.691328	0.420164	0.609594	0.282232	0.86782	0.664189	0.632062	0
C14orf118	ENST00000261530	4.6432	3.59314	6.1351	7.44445	7.77838	9.09337	5.58908	5.42692	8.29586	7.52234	10.3263	10.8372
C14orf118	ENST00000312858	0	0	0	0	0	0	0	0	0	0	0	0
ARTN	NM_001136215+NM_057091+ENST00000414809+NM_057090+ENST00000372359+ENST00000477048+ENST00000471394+ENST00000498139+ENST00000491846+ENST00000479128+ENST00000474592+ENST00000372354+ENST00000472435+ENST00000438616	1.92122	2.97296	1.66386	1.81935	5.47762	1.35599	4.12234	3.38528	3.13123	2.44831	2.83589	1.1047
ART1	ENST00000529556+NM_004314+ENST00000250693	0	0	0.118572	0	0	0.0327661	0	0	0	0	0.0591489	0
ART3	NM_001130017+ENST00000513353+ENST00000341029+ENST00000510669+ENST00000513122+ENST00000504914+NM_001130016+NM_001179+ENST00000355810+ENST00000349321+ENST00000513494+ENST00000510423+ENST00000504112+ENST00000395688+ENST00000506667+ENST00000506313+ENST00000511188+ENST00000510863	0	0	0.333008	0.152505	0	0	0	0	0.0596085	0	0	0
ART5	ENST00000397068+NM_053017+NM_001079536+ENST00000397067+ENST00000359918+ENST00000453353+ENST00000425767	0.20879	0.120974	0.107446	0	0.835671	0	0	0	0	0.0475732	0.336174	0.202077
ART4	ENST00000228936+NM_021071+ENST00000544616+ENST00000430129+ENST00000420600	0.0615447	0	0	0.104866	0	0.113049	0.0558907	0.017251	0	0.0180433	0.102037	0
CTA-246H3.8	ENST00000433457	0	0	0	0	0.261327	0	0.158421	0.146693	0.150353	0	0.459929	0.0655019
AC007040.7	ENST00000447639+ENST00000422761	2.33003	2.07583	2.87317	2.81085	2.57057	3.53522	0.649303	0.601234	1.72546	0.943272	1.46881	3.28204
MGC57346	NR_026680+NR_027295	0	0	0	0	0	10.5916	0	21.3431	21.876	0	0	0
AC009120.4	ENST00000569389+ENST00000568137+ENST00000562888	0	0	0.267786	0.187589	0	0.404454	0	0.570007	0.208843	0.745913	0.456322	0.642997
AC129492.6	ENST00000399413	0.114613	0.245061	0.181381	0.0762364	0.331918	0.287649	2.14629	1.65616	1.10336	1.03934	0.51926	1.36811
RNase_MRP	ENST00000516141	0	0	0	0	0	0	0	0	0	0	0	0
RNase_MRP	ENST00000516656	0	0	0	0	0	0	0	0	0	0	0	0
RNase_MRP	ENST00000411156	0	0	0	0	0	0	0	0	0	0	0	0
RNase_MRP	ENST00000516610	2.99953	1.68776	1.27417	1.49639	1.29537	1.01883	1.10863	1.28319	0.964486	2.23688	1.22613	1.90993
RNase_MRP	ENST00000517236	0	0	0	0	0	0	0	0	0	0	0	0
RP11-404L6.2	ENST00000520762	0	0	0	0	0	0	0	0	0	0	0	0
CRTAM	ENST00000227348+NM_019604+ENST00000533709+ENST00000533416	0.14305	0.049642	0.0320212	0.218706	0.089649	0.29967	0	0.0503234	0	0	0.0327395	0
RP11-170L9.1	ENST00000531124	0	0	0	0	0	0	0	0	0	0	0	0
DPYD-IT1	ENST00000424982	0	0	0	0	0	0	0	0	0	0	0	0
CADPS2	NM_001009571+NM_017954+NM_001167940+ENST00000334010+ENST00000313070+ENST00000462699+ENST00000412584+ENST00000449022+ENST00000397721+ENST00000476131	11.296	10.5011	8.28758	19.8249	22.4318	11.0784	6.93068	6.66091	5.31516	16.415	18.2685	7.93136
RLF	NM_012421+ENST00000372771+ENST00000487606	7.06553	7.66182	7.59786	7.44721	6.72899	9.19858	13.3186	12.1132	12.7105	15.3138	12.1775	15.3113
AC007040.6	ENST00000416229	0	0	0	0	0	0.14217	0	0	0.440463	0	0.128321	0
RP11-1396O13.9+USP17L24+USP17L25+USP17L26+USP17L27+USP17L28+USP17L29+USP17L30+USP17L5	NM_001256867+NM_001242329+NM_001242331+NM_001242332+NM_001242328+NM_001242330+NM_001242327+NM_001242326+ENST00000511681	0	0	0	0	0	0	0	0	0	0	0	0
RP11-1396O13.5+USP17L24+USP17L25+USP17L26+USP17L27+USP17L28+USP17L29+USP17L30+USP17L5	NM_001256867+NM_001242329+NM_001242331+NM_001242332+NM_001242328+NM_001242330+NM_001242327+NM_001242326+ENST00000509660	0	0	0	0	0	0	0	0	0	0	0	0
RP11-1396O13.4+USP17L24+USP17L25+USP17L26+USP17L27+USP17L28+USP17L29+USP17L30+USP17L5	NM_001256867+NM_001242329+NM_001242331+NM_001242332+NM_001242328+NM_001242330+NM_001242327+NM_001242326+ENST00000509271	0	0	0	0	0	0	0	0	0	0	0	0
USP17+USP17L24+USP17L25+USP17L26+USP17L27+USP17L28+USP17L29+USP17L30+USP17L5	NM_001256867+NM_001242329+NM_001242331+NM_001242332+NM_001242328+NM_001242330+NM_001242327+NM_001242326+ENST00000504481	0	0	0	0	0	0	0	0	0	0	0	0
USP17L24+USP17L25+USP17L26+USP17L27+USP17L28+USP17L29+USP17L30+USP17L5	NM_001256867+NM_001242329+ENST00000507227+NM_001242331+NM_001242332+NM_001242328+NM_001242330+NM_001242327+NM_001242326	0	0	0	0	0	0	0	0	0	0	0	0
RP11-1396O13.11+USP17L24+USP17L25+USP17L26+USP17L27+USP17L28+USP17L29+USP17L30+USP17L5	NM_001256867+NM_001242329+NM_001242331+NM_001242332+NM_001242328+NM_001242330+NM_001242327+NM_001242326+ENST00000504104	0	0	0	0	0	0	0	0	0	0	0	0
RP11-1396O13.8+USP17L24+USP17L25+USP17L26+USP17L27+USP17L28+USP17L29+USP17L30+USP17L5	NM_001256867+NM_001242329+NM_001242331+NM_001242332+NM_001242328+NM_001242330+NM_001242327+NM_001242326+ENST00000504543	0	0	0	0	0	0	0	0	0	0	0	0
RP11-1396O13.7+USP17L24+USP17L25+USP17L26+USP17L27+USP17L28+USP17L29+USP17L30+USP17L5	NM_001256867+NM_001242329+NM_001242331+NM_001242332+NM_001242328+NM_001242330+NM_001242327+NM_001242326+ENST00000515574	0	0	0	0	0	0	0	0	0	0	0	0
CRTAP	NM_006371+ENST00000320954+ENST00000449224+ENST00000485310	91.9831	89.015	86.3846	100.978	90.3627	80.8189	159.265	158.788	89.234	112.645	119.608	95.3607
RNU6-16	NR_046486	0	0	0	0	0	0	0	0	0	0	0	0
RNU6-16	ENST00000384385	0	0	0	0	0	0	0	0	0	0	0	0
RP4-697P8.2	ENST00000421788	0	0	0	0.157831	0.152703	0	0.185143	0	0	0.17931	0.153573	0.306202
RNU6-14	ENST00000384630	0	0	0	0	0	0	0	0	0	0	0	0
RNU6-15	ENST00000384534	0	0	0	0	0	0	0	0	0	0	0	0
ADPGK	NR_023318+NM_031284+NR_023319+ENST00000569693+ENST00000569534+ENST00000567941+ENST00000311669+ENST00000562621+ENST00000443764+ENST00000456471+ENST00000563907+ENST00000569517+ENST00000567733+ENST00000565814+ENST00000569058+ENST00000566509+ENST00000562286+ENST00000562823	31.6765	33.3544	37.2237	33.735	26.2943	24.3782	32.0396	30.9619	38.2705	36.4352	24.453	29.9972
RNU6-10	ENST00000384036	0	0	0	0	0	0	0	0	0	0	0	0
HPYR1	NR_026684+ENST00000520457	0	0	0	0	0	0	0	0	0	0	0	0
CPEB4	ENST00000265085+NM_030627+ENST00000334035+ENST00000520867+ENST00000519835+ENST00000518141+ENST00000522344+ENST00000519152+ENST00000522336+ENST00000517880+ENST00000519467	19.0278	22.0523	34.7599	18.2973	18.8684	29.6724	11.7168	6.33683	19.1636	13.0589	10.9874	24.5314
AC007040.1	ENST00000581030	0	0	0	0	0	0	0	0	0	0	0	0
RP11-841C19.3	ENST00000543528	28.9039	33.93	33.2301	38.3103	31.1844	34.7467	22.0553	32.246	26.9126	17.6666	24.622	27.7002
CPEB1	ENST00000450751+ENST00000569015+NM_001079533+NM_001079535+NM_030594+NM_001079534+ENST00000563800+ENST00000398591+ENST00000562019+ENST00000568128+ENST00000423133+ENST00000261723+ENST00000564522+ENST00000568757+ENST00000398592+ENST00000570229+ENST00000570205+ENST00000568994+ENST00000569257+ENST00000567678+ENST00000566716+ENST00000563519	8.43734	8.49312	8.11261	4.78696	6.3552	7.33356	10.826	10.2612	11.4683	5.76702	5.4737	6.6783
RP1-20N18.4	ENST00000429623	0	0	0	0	0	0	0	0	0	0	0	0
CPEB3	NM_001178137+NM_014912+ENST00000394210+ENST00000412050+ENST00000265997	1.06928	0.697393	1.23788	0.62402	0.592648	0.93312	0.632799	0.448385	1.0757	0.52507	0.339264	0.650881
CPEB2	NM_182485+ENST00000541112+NM_001177383+NM_001177381+ENST00000442003+NM_001177382+ENST00000538197+NM_001177384+NM_182646+ENST00000507071+ENST00000345451+ENST00000259997+ENST00000382401+ENST00000382395+ENST00000503926+ENST00000509684	6.45745	6.09766	6.04543	5.69238	14.2362	5.53005	3.07704	2.91089	5.24191	5.2365	9.55446	7.11585
CTNNAP1	ENST00000515849	3.72036	2.87254	3.25224	2.97547	3.24935	3.74757	4.97637	4.15996	3.64058	2.7947	3.42553	3.00062
SRBD1	ENST00000263736+NM_018079+ENST00000490133+ENST00000535761+ENST00000475073+ENST00000493649+ENST00000461805	10.1429	9.62472	10.7808	13.1091	9.92628	9.00087	9.28415	9.32553	9.4865	11.156	9.43217	11.3957
ABAT	ENST00000268251+NM_020686+ENST00000564714+ENST00000563992+ENST00000568847+ENST00000561870+NM_000663+ENST00000396600+ENST00000566590+ENST00000565016+ENST00000567812+ENST00000425191+NM_001127448+ENST00000569156+ENST00000562115+ENST00000565671+ENST00000564453+ENST00000569695+ENST00000563215	6.25455	6.56901	3.86642	4.23165	2.17998	1.23429	5.32676	7.84435	5.92516	6.90958	4.58031	3.91296
AP001877.1	ENST00000542426	0.843181	0.450714	0.343126	0.42064	0.348835	0.259123	2.04421	0.783259	0.4014	1.02404	0.350824	0.466326
AE000658.31	ENST00000542992	0	0	0	0	0	0	0	0	0	0	0	0
RP11-67M24.5	ENST00000515589	0	0	0	0	0	0	0	0	0	0	0	0
RP11-418B12.1	ENST00000477099	0	0	0	0	0	0	0	0	0	0	0	0
CTD-3065B20.1	ENST00000559254	2.01133	2.15028	2.86474	2.84297	3.5596	3.78595	2.35407	1.99814	2.23418	3.03988	1.62722	3.56888
CTD-3065B20.3	ENST00000559839	0.111267	0.118954	0.105652	0.277541	0.375934	0	0	0.120586	0.123595	0	0.108022	0.0538448
CTD-3065B20.2	ENST00000558389	1.91126	1.24374	0.236713	0.414555	0.160435	0.446905	1.94517	1.44093	0.646136	1.50711	0.322699	0.482559
AP000568.2	ENST00000282964	0.609102	0.868239	0.771149	0.202576	0.587985	0.436769	0.712895	0.660118	0.451058	0	0.788449	0.589517
RP11-795J1.2	ENST00000421403	0	0	0	0	0	0	0	0	0	0	0	0
RP11-795J1.1	ENST00000415787	0	0	0	0	0	0	0	0.149781	0	0	0	0
POU5F1B	ENST00000465342+ENST00000391675+NM_001159542	0	0	0.0702361	0	0	0	0.0865738	0	0.0373874	0.167693	0.0359059	0.0715908
AC006482.1	ENST00000448898	0	0	0	0	0	0	0	0	0	0	0	0
CTB-161K23.1	ENST00000453068	0.021654	0.0462997	0.0616834	0.0216052	0.0209033	0.0465822	0.126719	0.0234676	0.0481062	0.0736364	0.0840897	0.18862
AC007040.3	ENST00000578856	0	0	0	0	0	0	0	0	0	0	0	0
RP11-292F9.2	ENST00000452477	0	0	0	3.02306	1.46242	0	0	0	0	1.71724	1.47076	0
LOC284865	NR_038460	0	0	0	0	0	0	0	0	0	0	0	0
RP11-300J18.2	ENST00000554433	0	0	0	0	0	0	0	0	0	0	0	0
RP11-300J18.3	ENST00000553929+ENST00000557355+ENST00000556673+ENST00000555996+ENST00000556684+ENST00000553496+ENST00000557339	0	0	0	0	0	0	0	0	0	0	0	0
RP11-300J18.3	ENST00000556033	0	0	0	0	0	0	0	0	0	0	0	0
RP11-300J18.1	ENST00000553921+ENST00000557631	0	0	0	0	0	0	0	0	0	0	0	0
PHOX2A	NM_005169+ENST00000298231+ENST00000546310+ENST00000544057	0	0.0979293	0	0.274185	0.295375	0	0.321632	0.297821	0.163926	0.11079	0.594117	0
OR4A44P	ENST00000524504	0	0	0	0	0	0	0	0	0	0	0	0
PHOX2B	NM_003924+ENST00000226382+ENST00000510424	0.0564105	0.090461	0	0	0	0	0	0.0305676	0	0	0	0
RP1-207H1.3	ENST00000418399+ENST00000416948+ENST00000453417	0	0	0	0	0	0	0	0	0	0	0	0
NLRP14	ENST00000299481+NM_176822	0.0874053	0.140165	0.103743	0.0436042	0	0	0.115087	0.118407	0.15777	0.0495383	0.053035	0.0422975
UPK2	ENST00000534788+NM_006760+ENST00000264031	0.238142	0.35643	1.13061	1.09298	0.551725	0.870896	0.334466	0.516174	1.85168	0.485894	0.0924783	1.29071
CFH	NM_001014975+ENST00000439155+NM_000186+ENST00000367429+ENST00000359637+ENST00000496761+ENST00000466229+ENST00000470918	5.6877	11.4472	17.8106	22.5052	22.2228	11.4304	2.02331	3.14315	13.8593	11.9376	22.6342	13.6115
CFI	NM_000204+ENST00000394634+ENST00000394635+ENST00000504853+ENST00000512148+ENST00000515512+ENST00000510800	1.10285	0.599979	0.121528	0.758906	0.254946	0.110131	1.76156	1.08127	0.477589	1.52213	0.27474	0.338863
ANKFY1	NM_001257999+NM_016376+NR_047571+ENST00000341657+ENST00000570535+ENST00000572310+ENST00000574367+ENST00000572412+ENST00000575298+ENST00000572564+ENST00000571547+ENST00000574736+ENST00000573722+ENST00000570934+ENST00000433651+ENST00000573250+ENST00000575955+ENST00000575509	23.1403	19.4988	21.412	24.6639	22.4333	17.7724	18.8724	17.6073	20.1223	23.6206	19.353	18.3835
CFB	ENST00000461483+ENST00000465750+ENST00000497841+ENST00000467150+ENST00000482886	1.09413	1.16971	5.19454	0	0	0	2.56114	1.18577	1.21535	0	0	2.1179
CFB	ENST00000475617+ENST00000425368+NM_001710+ENST00000472581+ENST00000460718+ENST00000452035+ENST00000483004+ENST00000482312+ENST00000498317+ENST00000467360	4.13791	1.63532	13.2538	0	0	1.93397	1.56652	2.48666	6.31846	0.433478	0	1.08534
CFB	ENST00000556679	0	0	0	0	0	0	0	0	0	0	0	0
TPT1-AS1	NR_024458+ENST00000517509+ENST00000412946+ENST00000520590+ENST00000521336+ENST00000405697+ENST00000522859+ENST00000524062+ENST00000520924+ENST00000521507+ENST00000523445+ENST00000520622+ENST00000523506+ENST00000520310+ENST00000522845+ENST00000434849+ENST00000520585+ENST00000522673+ENST00000519454+ENST00000520432+ENST00000330825+ENST00000379050	2.0298	2.42392	2.33133	2.68473	1.88846	5.80925	4.98855	3.10811	8.12535	5.02692	7.30008	6.97553
RP1-29C18.10	ENST00000391625	0	0	0	0	0	0	0	0	0	0	0.021262	0.0211966
CFP	NM_001145252+ENST00000478222+NM_002621+ENST00000396992+ENST00000247153+ENST00000485991+ENST00000377005+ENST00000469388+ENST00000480317	0.243354	0.528413	0.295544	0.842209	2.40474	2.10117	0.397418	0.0425493	0.952234	1.01036	1.1298	0.799184
RNU5B-1	ENST00000363286	0.875302	0	0	0	0	0	0	0	0	0.496091	0	0
RP11-509A17.3	ENST00000557528	0.0451704	0	0.300235	0	0.218022	0	0.21147	0.342676	0	0.460819	0.263118	0.131154
RP11-509A17.3	ENST00000556397+ENST00000554815	0	0.161649	0	0	0.145962	0	0	0.258083	0	0.269937	0	0
REREP3	NR_033735	2.24163	1.71177	0.912212	2.55609	1.85478	1.03333	0.374801	1.38822	2.48999	1.81497	1.86536	0.619872
AAAS	ENST00000209873+NM_015665+NM_001173466+ENST00000552876+ENST00000394384+ENST00000550286+ENST00000548931+ENST00000550033+ENST00000547520+ENST00000546572+ENST00000546393+ENST00000547761+ENST00000547757+ENST00000549983+ENST00000547238+ENST00000549821+ENST00000549450+ENST00000548258+ENST00000551724+ENST00000552161+ENST00000546562+ENST00000548880	49.9694	57.3894	40.4159	36.3709	28.4883	35.0276	73.4234	47.2769	49.3125	46.7795	32.8704	33.137
SIDT1	ENST00000264852+NM_017699+ENST00000393830+ENST00000491730+ENST00000483946+ENST00000488390+ENST00000480746+ENST00000468728+ENST00000463226+ENST00000465803+ENST00000492863+ENST00000481891+ENST00000498152	0.485443	0.260407	0.181999	1.28952	2.03722	1.17391	0.780245	0.0519314	0.221779	0.633693	0.607311	0.278264
SIDT2	ENST00000324225+ENST00000532960+ENST00000525347+ENST00000525339+ENST00000278951+ENST00000431081+NM_001040455+ENST00000524842+ENST00000531353+ENST00000528397+ENST00000530948+ENST00000531255+ENST00000529441+ENST00000526813+ENST00000527654+ENST00000524988+ENST00000529484+ENST00000525065+ENST00000525478+ENST00000532062	11.9377	25.068	20.4291	53.8107	46.9267	20.7852	10.9832	10.5686	18.9931	37.7771	46.8264	31.4707
AL391137.1	ENST00000319426	0	0	0	0	0	0	0	0	0	0	0	0
PISRT1	NR_027070	0	0	0	0	0	0	0	0	0	0	0	0
RP11-702H23.2	ENST00000524889	0	0	0	0	0	0.239359	0.260455	0	0	0.25225	0.216044	0.215379
RP11-702H23.3	ENST00000527643	0	0	0	0	0	0	0	0	0	0	0	0
RP11-78O9.1	ENST00000439455	0	0	0	0	0	0	0	0	0	0	0	0
RP11-702H23.6	ENST00000530510	0	0	0	0	0	0	0	0	0	0	0	0
RP5-931K24.3	ENST00000564280	0	0.0667876	0	0.0934968	0.211072	0.100793	0.109676	0.0338522	0	0.177035	0.136462	0.151158
LOC283070	NR_027322	0	0	0	0	0	0	0	0	0	0	0	0
SAGE1	ENST00000324447+ENST00000535938+NM_018666+ENST00000537770+ENST00000370709	0	0	0	0	0	0	0	0.0303052	0	0.0528268	0	0
RP11-89K11.1	ENST00000560292+ENST00000558592+ENST00000559377	1.3294	1.09331	0.883159	1.63749	1.21234	1.12336	1.7208	2.91052	1.66446	2.19695	2.32113	0.990185
RP11-87M1.1	ENST00000413888	48.3119	53.0947	35.3467	39.9294	39.6762	36.889	51.9027	54.7027	43.1519	47.6112	46.1152	39.8668
RP11-556O5.1	ENST00000509557	0	0	0	0	0	0	0	0	0	0	0	0
AAGAB	NM_001271886+NM_001271885+NM_024666+ENST00000261880+ENST00000538028+ENST00000561452+ENST00000542650+ENST00000558725+ENST00000560362+ENST00000561229	73.4338	72.8276	47.2986	62.8684	51.0686	47.8175	47.5092	54.0806	31.8991	64.7918	43.31	37.7957
RP11-556O5.3	ENST00000523992	0	0	0	0	0	0	0	0	0	0	0	0
RP11-556O5.3	ENST00000522601	0	0	0	0	0	0	0	0	0	0	0	0
AC093802.1	ENST00000407524	0	0	0	0	0	0	0	0	0	0	0	0
RP11-556O5.5	ENST00000519726	0	0	0	0	0	0	0	0	0	0	0	0
C4orf19	NM_001104629+ENST00000381980+ENST00000508175+NM_018302+ENST00000284437	2.7127	2.73178	3.50549	1.34246	3.41728	1.23439	2.67121	3.12338	3.50203	2.80128	4.68175	3.16583
AL096700.1	ENST00000411086	0	0	0	0	0	0	0	0	0	0	0	0
SLC7A6OS	ENST00000568315+ENST00000263997+ENST00000561933+NM_032178+ENST00000561590+ENST00000568538	5.50626	6.85148	5.79114	4.18509	5.12075	5.20724	6.5082	7.20253	7.54244	4.23333	4.30266	4.51359
C4orf17	NM_032149+ENST00000326581+ENST00000514652+ENST00000477187+ENST00000503257	0	0	0	0	0	0	0	0.0341228	0	0	0	0
EIF3EP2	ENST00000423042	0	0	0	0	0	0	0	0	0	0	0	0
EIF3EP1	ENST00000433978	12.461	12.0213	10.3336	10.8911	10.6007	9.9374	13.0836	13.0415	10.4086	12.7087	10.5654	10.1829
AC090587.4	ENST00000430222	1.16112	0.381947	0.593662	1.06938	1.81062	1.34497	1.04536	0.580784	0.992123	1.01243	1.04054	2.07467
ECEL1	NM_004826+ENST00000482346+ENST00000411860+ENST00000304546+ENST00000409941	0.103473	0.0368736	0	0.0859422	0.217517	0.0370986	0.767876	0.474062	0.0766245	0.488336	0.532435	0.100146
RP11-327O17.2	ENST00000510225	0	0	0	0	0	0	0	0	0	0	0	0
EFHA1	NM_152726+ENST00000479790+ENST00000382374+ENST00000460488+ENST00000478700+ENST00000480341+ENST00000476895+ENST00000469058+ENST00000468222	31.4807	33.1462	60.8002	31.6761	52.7229	53.0574	31.9305	33.7613	56.1375	51.4326	53.264	55.8367
IGLVI-38	ENST00000519982	0	0	0	0	0	0	0	0	0	0	0	0
EFHA2	ENST00000318063+NM_181723+ENST00000522235+ENST00000519044+ENST00000517398+ENST00000517447+ENST00000519866	3.83912	2.51331	2.88586	4.09537	2.8819	2.91335	2.58516	1.94465	2.61627	1.93474	3.03479	2.15913
NBEAP1	ENST00000554452+ENST00000556948+NR_027992	10.4771	11.2009	22.0375	14.1585	18.3074	16.9752	8.84758	22.4218	18.709	7.96753	10.5578	13.2208
NBEAP3	ENST00000420638	0	0.210548	0	0	0	0	0	0	0	0	0	0
RP11-21G15.1	ENST00000584346+ENST00000581724	0.400465	0.366968	0.27161	0.490016	0.550189	0.430742	0.33479	0.496007	0.381286	0.696242	0.438508	0.72969
AC103563.9	ENST00000442200	0	0.145708	0	0	0.131568	0	0	0	0	0	0.132318	0.13191
SC22CB-1D7.1	ENST00000453924	0.0847067	0	0	0	0	0	0	0	0	0	0	0
RP11-388C12.2	ENST00000574080	0	0	0.0335734	0	0	0	0	0	0	0	0	0.0342209
RP11-388C12.5	ENST00000570919	0.210634	0.225185	0	0	0.609995	0	0.493054	0.913104	0.935884	0	0.408981	0.203862
ABCE1	ENST00000296577+NM_001040876+NM_002940+ENST00000502803+ENST00000507193+ENST00000502586+ENST00000504292+ENST00000515678+ENST00000509593+ENST00000510321+ENST00000506506+ENST00000504683	43.7802	47.4149	42.1698	35.0004	33.4673	39.2959	27.1228	37.4459	29.6192	28.5408	26.9225	26.012
RP3-388M5.8	ENST00000419730	0	0	0	0	0	0	0	0	0	0	0	0
GCFC1-AS1	ENST00000455170	0	0	0	0	0	0	0	0	0.97228	0	0.849773	0.847158
GCFC1-AS1	ENST00000440052	0	0	0	0	0	0	0	0	0	0	0	0
GCFC1-AS1	ENST00000458479	0	0	0	0	0	0	0	0	0	0	0	0
TEN1-CDK3	NR_037709	0	0	0	0	0	0	0	0	0	0	0	0
AC090283.3	ENST00000428866	0	0	0	0	0	0	0	0	0	0	0	0
AC103563.3	ENST00000454384	2.59581	2.05118	0.964488	0.900856	1.63423	0.728365	2.90605	4.89256	7.14584	2.8145	1.4244	1.74772
RP11-61J19.2	ENST00000439570	0	0	0	0	0	0	0	0.125552	0	0	0	0
RP11-468D11.1	ENST00000509745	0	0	0	0	0.0702829	0	0	0	0	0	0	0
AC010723.2	ENST00000578366	0	0	0	0	0	0	0	0	0	0	0	0
RP11-61J19.3	ENST00000423842	0	0	0	0	0	0	0	0	0	0	0	0
AL590726.1	ENST00000390176	0	0	0	0	0	0	0	0	0	0	0	0
RP4-631H13.2	ENST00000446786	0.267041	0	0	0	0.257783	0	0	0	0	0.15135	0.129626	0.258455
MSL3P1	ENST00000438684+NR_024322+ENST00000440028	0.708426	0.550811	0.672672	0.642572	0.932544	0.554171	1.05527	0.548841	0.500764	0.438013	0.750287	0.186995
RP4-631H13.6	ENST00000420575	5.9231	0.316614	1.40604	2.3639	1.71533	2.22982	1.7331	3.20959	0.986901	2.68561	4.60027	4.29948
RP4-631H13.5	ENST00000427081	0	0	0	0	0	0	0	0	0	0	0	0
RP4-631H13.4	ENST00000436385	0	0	0	0	0	0	0	0	0	0	0	0
AC068858.1	ENST00000525114	0	0	0	0	0	0	0	0	0	0	0	0
RP11-678L1.1	ENST00000469870	0	0	0	0	0	0	0	0	0	0	0	0
NCBP2-AS1	ENST00000447775	1.46245	1.25078	0.740608	1.75098	1.22351	2.20222	1.48343	1.47927	2.81576	2.54185	2.55563	1.9816
MDC1-AS1	ENST00000442150	0	0	0	0	0	0	0	0	0	0	0	0
RP1-197J16.2	ENST00000436830	0	0	0	0	0	0	0	0	0	0	0	0
LOC286297	NR_046175	0	0	0	0	0	0	0	0	0	0	0	0
LOC286297	NR_046175	0	0	0	0	0	0	0	0	0	0	0	0
RP11-549L6.2	ENST00000397433	0	0	0	0	0	0	0	0	0	0	0	0
C15orf26	ENST00000560091+ENST00000561216+ENST00000286732+NM_173528	0.202512	0	0.144219	5.22427	10.2339	9.45662	0.246913	0.0548684	0.112475	2.68788	5.46602	1.48808
C15orf27	ENST00000388942+NM_152335+ENST00000484722+ENST00000559079+ENST00000561302+ENST00000558249	0.809957	0.355154	0.635151	1.03853	2.63249	0.235588	0.924227	0.700577	1.21151	1.91557	2.40371	0.742129
RP1-197J16.1	ENST00000445127	0	0	0	0	0	0	0	0	0	0	0	0
C15orf23	ENST00000560673	2.22535	0.95163	0.845214	1.11016	0.429639	0.718077	2.47432	2.04997	1.73033	1.38737	1.08022	0.861517
C15orf23	ENST00000561169+ENST00000559304	32.4377	32.2014	50.6009	30.0528	8.94659	27.4136	29.8297	25.1103	30.8842	15.7582	20.2446	24.6672
C15orf23	ENST00000249776	0	0	0	0	0	0	0	0	0	0	0	0
C15orf23	ENST00000448395	0	0	0	0	0	0	0	0	0	0	0	0
C15orf23	ENST00000560321	3.28238	0	0	0	0	0	3.8417	0	0	0	0	0
C15orf23	ENST00000561367	3.92019	4.68993	3.98823	2.23506	1.89214	1.30513	4.26048	3.54044	2.90302	2.64504	1.90293	1.89707
C15orf23	ENST00000559604	0	0.726028	0.64484	0	0.327785	0.730458	1.19226	1.83998	0	0.384899	0.98896	0.657278
C15orf23	ENST00000416151	0	0	0	0	0	0	0	0	0	0	0	0
C15orf23	ENST00000560981	0	0	0	0	0	0	0	0	0	0	0	0
C15orf23	ENST00000559591+ENST00000560220+ENST00000561196	2.50086	2.67363	0.593662	1.24761	0.89754	1.1819	3.65877	2.38171	1.04482	1.4174	0.738536	0.605113
C15orf23	ENST00000557920	0.772326	0.825679	0	0.385293	1.86387	0.415358	2.7118	1.25552	0.857894	0	0	0.747493
C15orf23	ENST00000559083	0	0	0	0	0	0	0	0	0	0	0	0
RP5-1077H22.1	ENST00000434292	0	0	0	0	0	0	0	0	0	0	0	0
RP5-1077H22.2	ENST00000569502	0	0	0	0	0	0	0	0	0	0	0	0
MRPS31P4	ENST00000509685	5.62694	1.20313	0	7.85997	3.25912	6.05236	3.95147	6.09823	3.75022	3.82699	1.09257	4.35681
ZNF117	NM_015852+ENST00000282869+ENST00000487644	2.07761	3.15225	2.15765	2.29777	2.02609	1.76352	4.69811	5.54416	7.42711	5.20092	4.63969	4.85613
ZNF114	NM_153608+ENST00000315849	0.532793	0.488227	0.36136	0.436665	0.459216	0.777743	0.801748	0.742393	0.528413	0.345107	0.480306	0.349913
SEZ6L	ENST00000404234+NM_001184777+NM_001184773+NM_001184775+NM_001184774+NM_021115+ENST00000529632+NM_001184776+ENST00000360929+ENST00000248933+ENST00000343706+ENST00000403121+ENST00000402979+ENST00000411842+ENST00000483291+ENST00000494013	0	0.0139006	0.0370384	0.219062	0.234819	0.117739	0.0341399	0.0657806	0.0433288	1.0216	1.84166	0.693944
RP11-30G8.1	ENST00000553644	0	0	0	0	0	0	0	0	0	0	0	0
AC108938.3	ENST00000451204	0	0	0	0	0	0	0	0	0	0	0	0
AC108938.2	ENST00000452245	0	0	0	0	0	0	0	0	0	0	0	0
AL031653.1	ENST00000408799	0	0	0	0	0	0	0	0	0	0	0	0
RP11-430L16.1	ENST00000449845	0	0	0	0	0	0	0	0	0	0	0	0
PRKAR2A	ENST00000457914+ENST00000265563+ENST00000454963+ENST00000296446+NM_004157+ENST00000438535+ENST00000437821+ENST00000419216	37.6296	39.6408	33.6341	51.8539	42.7225	31.2491	18.1786	24.667	20.3664	24.2346	33.3294	25.8548
PRKAR2B	ENST00000265717+ENST00000543645+NM_002736+ENST00000393613+ENST00000488792	6.02286	4.77087	6.38195	1.13218	0.231719	0.622002	5.52951	5.38029	4.5813	1.49652	0.879197	0.855372
TMEM200C	ENST00000581347+NM_001080209+ENST00000383490	1.32608	0.908203	1.08476	1.16462	1.29461	0.801385	1.11553	1.27995	1.33796	1.01345	1.44665	0.913393
TMEM200B	NM_001003682+NM_001171868+ENST00000521452+ENST00000420504	2.74503	2.24252	1.20489	0.867902	1.07494	0.863487	4.87981	7.20908	3.73954	5.07833	3.7209	1.60231
ITGA2B	ENST00000353281+NM_000419+ENST00000262407+ENST00000377068	0.567233	0.419523	0.209593	0.458064	0.165729	0.0659504	1.61366	0.966075	0.50169	1.65415	1.16793	0.568285
MTND4P5	ENST00000435821	0	0	0	0	0	0	0	0	0	0	0	0
FAM58DP	ENST00000457899+ENST00000428076	0.31448	0.672409	0.373261	0.470657	0.455366	0.338256	0.184034	0.426024	0.174661	0.534709	0.534288	0.152184
ZMYM2-IT1	ENST00000421863	0.150914	0	0	0	0	0	0	0.081777	0.335269	0.598731	0	0.146062
KB-1000E4.2	ENST00000569849	0	0	0	0	0	0	0	0	0	0	0	0
AC009232.2	ENST00000448106	0	0	0	0	0	0	0	0	0	0	0	0
AC009232.2	ENST00000422175	0	0	0	0	0	0	0	0	0	0	0	0
AC104438.1	ENST00000451073	0	0	0	0	0	0	0	0	0	0	0	0
RP11-655D3.2	ENST00000575003	0	0	0	0	0	0	0	0	0	0	0	0
RP11-655D3.3	ENST00000583151	0	0	0	0	0	0	0	0	0	0	0	0
PHACTR4	NM_001048183+ENST00000373839+ENST00000463428+ENST00000493669+NM_023923+ENST00000373836	21.7976	19.3757	17.9463	13.9976	10.8099	11.1859	18.5914	15.176	12.7599	12.4048	10.2816	10.3239
AC067852.1	ENST00000540989	0	0	0	0	0	0	0	0	0	0	0	0
PHACTR1	NM_030948+NM_001242648+ENST00000379350+ENST00000379348+ENST00000432934+ENST00000332995+ENST00000406205+ENST00000482982+ENST00000379345+ENST00000457702+ENST00000434977+ENST00000415087+ENST00000468142+ENST00000489548+ENST00000379335+ENST00000379329+ENST00000481706	6.98716	9.93911	9.79763	6.6347	5.40966	6.8458	6.50405	5.64474	5.20443	5.45377	4.07777	3.14934
NLGN3	NM_001166660+NM_181303+ENST00000536169+NM_018977+ENST00000374051+ENST00000395855+ENST00000358741+ENST00000476589	0.249892	0.553346	0.21234	0.397277	0.388698	0.547346	0.30932	0.268543	0.79037	0.99006	0.749408	1.02164
PHACTR3	NM_001199505+ENST00000359926+ENST00000434923+ENST00000395639+NM_080672+ENST00000371015+ENST00000541461+NM_001199506+ENST00000355648+NM_183246+ENST00000361300+NM_183244+ENST00000395636+ENST00000492611+ENST00000473657	0.440459	0.218595	0.0647686	0.578934	0.357539	0.313481	0.286089	0.310233	0.38346	0.696084	0.318552	0.464978
NUP107	ENST00000229179+NM_020401+ENST00000540453+ENST00000535333+ENST00000537598+ENST00000535718+ENST00000378905+ENST00000539906+ENST00000538549+ENST00000545140+ENST00000539373+ENST00000537662+ENST00000538993+ENST00000401003	46.1856	57.4571	67.3675	23.0528	26.6837	22.2932	76.2628	50.5619	43.6784	40.1851	25.3044	29.5235
KRTAP2-3	NM_001165252+ENST00000391418	0	0	0.144964	0	0	0	0	0	0.169584	0	0	0
KRTAP2-2	ENST00000398477+NM_033032+ENST00000542910	0	0	0	0	0	0	0	0	0	0	0	0
KRTAP2-1	ENST00000391419+NM_001123387+ENST00000542137	0	0	0	0	0	0	0	0	0	0	0	0
RP11-680G24.5	ENST00000565178	0.532279	0.426787	0.758123	0.464694	0.545939	0.715651	0.93447	0.685021	1.03469	0.527935	0.904319	0.772746
RP11-680G24.4	ENST00000567634	1.45243	2.36612	2.0687	2.55328	1.26855	2.26897	3.60224	2.58599	3.61084	3.68475	2.71942	3.64821
KRTAP2-4	NM_033184+ENST00000394015	0	0	0	0	0	0	0	0	0	0	0	0
RP4-724E16.2	ENST00000424252	0.336655	0.382406	0.059937	0.251922	0.28436	0.203685	0.640285	0.205229	0.186977	0.596264	0.449399	0.32583
MIR4708	ENST00000584635+NR_039857	0	0	0	0	0	0	0	0	0	0	0	0
MIR4709	NR_039858+ENST00000577272	0	0	0	0	0	0	0	0	0	0	0	0
RP11-776A13.1	ENST00000549055	0	0	0	0	0	0	0	0	0	0	0	0
MIR4704	ENST00000581678	0	0	0	0	0	0	0	0	0	0	0	0
MIR4705	NR_039854+ENST00000577547	0	0	0	0	0	0	0	0	0	0	0	0
MIR4706	NR_039855+ENST00000582134	0	0	0	0	0	0	0	0	0	0	0	0
MIR4707	NR_039856+ENST00000579686	0	0	0	0	0	0	0	0	0	0	0	0
MIR4700	NR_039849+ENST00000578311	0	0	0	0	0	0	0	0	0	0	0	0
MIR4701	NR_039850+ENST00000583094	1.25043	2.00522	2.37465	1.87142	3.0177	4.70739	3.65877	2.03274	0	0.708702	2.42792	0.605113
RP3-523C21.2	ENST00000430428+ENST00000440246	0.369499	0	0	0	0	0	0.0940827	0.0800893	0	0.239957	0	0.311201
MIR4703	NR_039852+ENST00000577728	0	0	0	0	0	0	0	0	0	0	0	0
ZNF736P3Y	ENST00000428264	0	0	0	0	0	0	0	0	0	0	0	0
OR4F14P	ENST00000355745	0	0	0	0	0	0	0	0	0	0	0	0
AC133104.2	ENST00000429100	0	0	0	0	0	0	0	0	0	0	0	0
RP11-3L10.1	ENST00000411715	0.279352	0	0	0	0	0	0	0	0	0.158327	0	0.135185
RP11-351I21.2	ENST00000515046	0	1.49061	0	0	0.672974	0	0	0	0	0	0	0
SBF1P1	NR_027765+ENST00000444527	0.408537	0.301213	0.428048	0.253003	0.462369	0.318204	0.346249	0.35115	0.406856	0.335341	0.382945	0.354498
RP11-351I21.7	ENST00000532111	0	0	0	0	0	0	0	0	0	0	0	0
RP11-351I21.6	ENST00000526502	0	0	0	0	0	0	0	0	0	0	0	0
RP11-542K23.10	ENST00000439471	0	0	0	0	0	0	0	0	0	0	0	0
AC087289.1	ENST00000326348	0.575184	0.590322	0.436924	0.711621	0.199888	0.54443	0.538558	0.423884	0.230008	0.391194	0.469063	0.334014
VMP1	NM_030938+ENST00000262291+ENST00000537567+ENST00000539763+ENST00000536180+ENST00000545362	69.8727	81.866	77.3903	77.992	68.0965	87.2289	71.765	92.6994	83.4135	63.2571	72.481	94.1544
IGHVII-74-1	ENST00000517572	0	0	0	0	0	0	0	0	0	0	0	0
PPIAP7	ENST00000454070	0.0967779	0.206927	0	0.19312	0	0	0	0.209767	0	0	0	0
EPN2-AS1	NR_048576+ENST00000451099	0.068383	0	0	0.0682289	0	0	0	0.0741104	0	0.0775143	0	0
PPIAP2	ENST00000414143	0.358078	0.382815	0.170003	0.357271	0.172832	0.38515	0.942965	0.388069	0.596626	0.405893	0.347634	0.693129
PPIAP3	ENST00000450588	3.26093	1.46787	1.38521	1.88365	2.65084	2.76906	3.21398	2.41803	1.3345	2.91818	1.66622	0.664438
AC002551.1	ENST00000569881	0	0	0	0	0	0	0	0	0	0	0	0
NR1D1	NM_021724+ENST00000246672	14.4758	18.7267	16.4371	13.5108	19.9059	13.1001	14.1805	20.9576	11.6638	16.283	31.1361	11.3738
NR1D2	NM_005126+ENST00000312521+ENST00000396676+ENST00000383773+NM_001145425+ENST00000492552+ENST00000468700+ENST00000472780	21.7326	18.0989	13.584	11.2974	6.41197	6.87567	10.6593	18.1087	10.8624	14.1537	9.94921	11.6812
AC046130.1	ENST00000401300	0	0	0	0	0	0	0	0	0	0	0	0
AC105402.4	ENST00000446781	0	0	0	0	0	0	0	0	0	0	0	0
LOC100132287	NR_028322	0	0	0	0	0	0	0	0	0	0	0	0
LOC100132287	NR_028322	0	0	0	0	0	0	0	0	0	0	0	0
RP11-109L13.1	ENST00000528464	0	0	0	0	0.166768	0	0	0	0	0	0	0
RP11-390G14.1	ENST00000505008	0.464306	0.49638	0.808267	1.15815	0.971119	1.24852	0.452854	1.59345	0.343832	0.877175	0.901527	0.599169
RP11-380D23.2	ENST00000513690+ENST00000503456	0	0.085415	0	0	0	0	0	0	0	0	0	0
RP11-380D23.1	ENST00000503998	0.0295267	0	0	0	0	0	0	0	0	0	0	0
OGFR	NM_007346+ENST00000370468+ENST00000290291+ENST00000370461+ENST00000450048	7.44409	22.9329	30.3722	9.91401	33.9728	32.0588	14.108	26.52	28.4187	11.7845	32.8963	28.9875
RPS26P43	ENST00000497201	0.287508	0	0	0.28686	0	0	0.3365	0	0	0	0.279122	0
RP11-335O13.8	ENST00000434265	0	0	0	0	0	0	0	0	0.143687	0	0	0.0625979
RPS26P49	ENST00000460857	0	0	0.239748	0	0	0	0.295516	0	0	0.286207	0	0
RP11-335O13.7	ENST00000421055	5.62694	6.01566	5.34296	0	0	0	0	0	0	6.37832	0	0
RP11-255A11.13	ENST00000421855	0	0	0	0	0	0	0.121637	0	0.230884	0	0.201793	0
FAM90A10P	ENST00000530206+NR_046351	0	0	0	0	0	0	0	0	0	0	0	0
RN5S348	ENST00000516442	0	0	0	0	0	0	0	0	0	0	0	0
RN5S349	ENST00000363743	0	0	0	0	0	0	0	0	0	0	0	0
RN5S344	ENST00000411081	0	0	0	0	0	0	0	0	0	0	0	0
RN5S345	ENST00000410646	0	0	0	0	0	0	0	0	0	0	0	0
RN5S346	ENST00000363541	0	0	0	0	0	0	0	0	0	0	0	0
RN5S347	ENST00000362445	0	0	0	0	0	0	0	0	0	0	0	0
RN5S340	ENST00000517132	0	0	0	0	0	0	0.794837	0	0	0	0	0
RN5S341	ENST00000516261	0	0	0	0	0	0	0	0	0	0	0	0
RN5S342	ENST00000517093	0	0	0	0	0	0	0	0	0	0	0	0
RN5S343	ENST00000363779	0	0	0	0	0	0	0	0	0	0	0	0
RP11-165H20.1	ENST00000449687	0	0	0	0	0	0	0	0	0	0	0	0
RP11-165H20.1	ENST00000369743+ENST00000532686+ENST00000456752	0	0	0	0	0	0	0	0	0	0	0	0
RP11-165H20.4	ENST00000456220	0	0	0	0	0	0	0	0	0	0	0	0
PTCH2	NM_001166292+ENST00000447098+ENST00000438067+ENST00000372192+NM_003738	0.305239	0.161649	0.144369	0.252318	0.264685	0.255528	0.394469	0.299445	0.32392	2.03858	1.75081	1.5385
PTCH1	ENST00000331920+NM_001083605+NM_001083606+NM_001083607+NM_000264+NM_001083602+NM_001083604+NM_001083603+ENST00000421141+ENST00000418258+ENST00000437951+ENST00000375290+ENST00000430669+ENST00000546744+ENST00000429896+ENST00000375274+ENST00000547615+ENST00000549678+ENST00000375271+ENST00000488809+ENST00000548420+ENST00000551845+ENST00000546820+ENST00000547672+ENST00000553011+ENST00000548379+ENST000…	10.1062	4.01745	2.98295	6.56181	7.09339	2.70809	10.3803	7.84757	3.8969	9.27076	4.79043	2.41667
AOAH-IT1	NR_046764+ENST00000449672	0	0	0	0	0	0	0.332856	0	0	0	0	0
TIMM44	NM_006351+ENST00000270538	28.0856	28.9666	25.977	34.3167	41.9268	40.5397	24.1625	30.7666	21.5284	23.5268	28.6406	22.5836
RAD9B	ENST00000433301+ENST00000409246+NM_152442+ENST00000392672+ENST00000409425+ENST00000409300+ENST00000409778+ENST00000409461+ENST00000358071+ENST00000447044	0.38937	0.347238	0.275871	0.0307821	0.200749	0.0761988	0.831963	0.527268	0.435577	0.628636	0.293105	0.285987
RAD9A	ENST00000543808+NM_004584+ENST00000307980+ENST00000544620+ENST00000542139+ENST00000541132+ENST00000538013+ENST00000530934+NM_001243224+ENST00000529100+ENST00000535644	12.3487	10.8248	10.6848	11.5683	8.79673	8.55433	13.5658	14.2176	11.0929	13.1355	5.94578	8.11057
ERGIC2	ENST00000360150+NM_016570+ENST00000549182+ENST00000548909+ENST00000551467+ENST00000548098+ENST00000546509+ENST00000552155+ENST00000546839+ENST00000550353+ENST00000552132+ENST00000548441	76.5823	68.5364	84.2579	84.7766	69.9138	68.0645	82.1451	80.3156	79.0256	68.5005	94.0678	106.544
ERGIC3	ENST00000348547+NM_015966+NM_198398+ENST00000357394+ENST00000476926+ENST00000486268+ENST00000438317+ENST00000279052+ENST00000447986+ENST00000492184+ENST00000416206+ENST00000411577+ENST00000413587+ENST00000461043+ENST00000496172+ENST00000489071+ENST00000482338+ENST00000465298+ENST00000475211+ENST00000442139+ENST00000451605+ENST00000488935+ENST00000488384	161.196	175.521	173.03	159.887	168.972	190.09	211.47	181.703	224.35	185.726	186.313	202.896
VN2R10P	ENST00000411871	0	0	0	0.0471221	0	0	0	0	0.104922	0.21414	0.275106	0.13713
ERGIC1	NM_001031711+ENST00000393784+ENST00000519860+ENST00000520326+ENST00000520642+ENST00000523291+ENST00000518247+ENST00000326654+ENST00000519567+ENST00000519796+ENST00000523650+ENST00000521392+ENST00000523366+ENST00000520399+ENST00000523215	100.627	151.917	66.453	209.774	104.957	96.6617	94.082	82.0678	74.8708	163.078	120.301	119.667
MIR3165	NR_036123+ENST00000579874	0	0	0	0	0	0	0	0	0	0	0	0
RP11-291L19.1	ENST00000435399	3.79649	3.3823	2.70367	3.47227	2.44325	2.04176	2.22171	2.40011	2.45998	2.86896	2.15003	2.14341
MIR3167	NR_036126+ENST00000579623	0	0	0	0	0	0	0	0	0	0	0	0
MIR3166	ENST00000577344	0	0	0	0	0	0	0	0	0	0	0	0
MIR3161	ENST00000577977	0	0	0	0	0	0	0	0	0	0	0	0
MIR3163	ENST00000581592	0	0	0	0	0	0	0	0	0.599351	0	0	0
MIR3162	NR_036120+ENST00000581818	0	0	0	0	0	0	0	0	0	0	0	0
B3GAT3	NM_012200+ENST00000265471+ENST00000531383+ENST00000532585+ENST00000534026+ENST00000533303+ENST00000534715	21.4729	20.2473	24.1728	25.2776	22.2987	27.2162	24.9498	29.7982	37.6432	41.3775	30.673	37.4828
B3GAT2	ENST00000230053+NM_080742	0.535774	0.483905	0.429792	0.47005	0.499365	0.28814	0.670317	0.540603	0.430959	0.670142	0.627764	0.634773
B3GAT1	ENST00000531778+NM_054025+NM_018644+ENST00000392580+ENST00000312527+ENST00000524765+ENST00000537389+ENST00000531510	2.79369	2.79306	1.95278	3.82518	3.90516	3.15391	4.51288	5.07311	3.93193	6.61154	6.33167	5.20608
MIR3169	NR_036128+ENST00000578032	0	0	0	0	0	0	0	0	0	0	0	0
MIR3168	ENST00000577639	0	0	0	0	0	0	0	0	0	0	0	0
RP11-166P13.3	ENST00000576871+ENST00000576313	0.433614	0.641915	0.798186	0.718899	0.598548	0.387499	0.831819	1.31103	1.66609	0.599801	1.39902	1.17081
RP11-150D5.2	ENST00000568714	0.1066	0.113964	0	0	0.102904	0	0	0.057764	0	0	0	0.25793
RP11-6J24.3	ENST00000429407	0.110798	0.118452	0	0	0.106957	0.357524	0.129678	0.240155	0	0.188389	0	0.321706
CALM2	ENST00000496939+ENST00000464527+ENST00000482548+ENST00000422269+NM_001743+ENST00000272298+ENST00000460218+ENST00000432899+ENST00000456319+ENST00000409563+ENST00000484408+ENST00000489742+ENST00000482532	984.306	915.379	1163.73	424.432	263.429	433.016	752.8	871.694	946.78	427.449	319.719	481.408
CALM3	NM_005184+ENST00000477244+ENST00000291295+ENST00000391918+ENST00000482455+ENST00000486500	130.762	110.781	112.646	133.087	114.913	105.287	140.645	117.844	151.349	146.768	122.143	126.222
SPG21	ENST00000204566+NM_001127889+NM_016630+NM_001127890+ENST00000433215+ENST00000559199+ENST00000561078+ENST00000416889+ENST00000558765+ENST00000557795+ENST00000560564+ENST00000559677+ENST00000558943+ENST00000558415+ENST00000560878+ENST00000558339+ENST00000561088	72.8395	76.4263	69.2253	79.4703	73.0331	73.271	69.5362	72.9015	58.9715	72.2899	63.9898	63.5807
SPG20	ENST00000438666+NM_001142294+NM_015087+NM_001142296+NM_001142295+ENST00000423217+ENST00000451493+ENST00000355182+ENST00000494062+ENST00000491805+ENST00000460126+ENST00000475603+ENST00000482146+ENST00000495510+ENST00000495783+ENST00000494703+ENST00000476377+ENST00000480300	88.7504	81.4614	115.069	61.4074	54.6762	72.2471	52.4078	71.2274	100.23	57.6162	40.7497	94.0903
RP11-357N13.1	ENST00000563879	0	0	0	0	0	0	0	0	0	0	0	0
GSDMA	NM_178171+ENST00000301659+ENST00000577447	0	0	0	0.039046	0	0	0	0	0	0	0	0
GSDMB	NM_018530+ENST00000394175+NM_001042471+NM_001165958+NM_001165959+ENST00000360317+ENST00000479136+ENST00000309481+ENST00000477054+ENST00000520542+ENST00000418519+ENST00000394179+ENST00000523371+ENST00000522564+ENST00000524039+ENST00000486560+ENST00000468820+ENST00000519429+ENST00000464556	5.09888	4.66548	2.9463	8.44942	5.78361	5.40543	10.9862	10.2565	9.32044	14.5635	7.98377	9.38358
GSDMC	ENST00000522273+NM_031415+ENST00000276708+ENST00000521365	0.105987	0	0.0570568	0	0	0	0.0527466	0	0	0	0	0
GSDMD	ENST00000526406+NM_001166237+ENST00000529854+ENST00000533348+NM_024736+ENST00000262580+ENST00000531184+ENST00000525721+ENST00000534018+ENST00000533063+ENST00000533888+ENST00000524846+ENST00000528475+ENST00000526469+ENST00000526051+ENST00000534602+ENST00000531173+ENST00000525208	33.8226	36.6643	32.7021	36.718	33.2879	28.5118	45.8768	39.1323	42.5222	42.8153	36.8959	28.8682
UPK1A	ENST00000379013+NM_007000+ENST00000222275	0.0834504	0	0	0.208156	0.161115	0.359039	0.537188	0.27132	0.0839782	0.283781	0.0733969	0.219513
UPK1B	ENST00000497685+ENST00000264234+NM_006952+ENST00000479520+ENST00000494855+ENST00000460625	0	0	0	0	0.0918412	0	0	0	0	0	0	0
AC099522.2	ENST00000327891	6.85981	8.27998	6.72372	5.96121	5.55393	6.90242	7.25177	6.23527	6.14503	5.76915	6.23008	8.99511
DLGAP2	ENST00000421627+NM_004745+ENST00000520901+ENST00000522499+ENST00000524065+ENST00000518530	0.0634277	0.23031	0	0.0568081	0.021985	0.0367446	0	0	0.00873393	0.0177598	0	0
DLGAP3	NM_001080418+ENST00000235180+ENST00000373347+ENST00000495979	0.505123	0.340446	0.281522	1.13944	1.73844	1.00395	0.408501	0.380821	0.426914	1.39409	2.16411	0.786456
DLGAP1	NM_001242764+ENST00000315677+ENST00000400150+ENST00000400147+NM_001242763+ENST00000400155+NM_001003809+NM_001242766+ENST00000400149+NM_001242762+NM_004746+ENST00000584874+ENST00000534970+ENST00000539435+ENST00000581699+ENST00000400145+NM_001242761+NM_001242765+ENST00000515196+ENST00000581527+ENST00000485480+ENST00000498188+ENST00000478161+ENST00000486430+ENST00000484845+ENST00000581550+ENST000005…	0.260381	0.443444	0.315307	0.303157	0.319905	0.101843	0.396535	0.723648	0.245466	1.11861	0.478795	0.143015
AE000658.26	ENST00000312058	0	0	0	0	0	0	0	0	0	0	0	0
AE000658.27	ENST00000545592	0.95836	0.819652	1.09199	1.52992	2.22032	0.206163	0.673	1.24635	0.425816	0.651799	0.744327	0.927546
DLGAP4	ENST00000373913+ENST00000401952+NM_014902+ENST00000373907+ENST00000339266+ENST00000475894+NM_001042486+ENST00000482872+ENST00000495241+ENST00000491207+ENST00000482037+NM_183006+ENST00000340491+ENST00000479220+ENST00000489701+ENST00000479951+ENST00000478910+ENST00000497862+ENST00000483381+ENST00000477195	66.1428	66.0716	86.4816	85.0663	96.051	113.429	59.8679	70.7109	71.7257	68.5426	60.0389	59.2614
DLGAP5	ENST00000395425+NM_014750+NM_001146015+ENST00000247191+ENST00000554007+ENST00000557645+ENST00000554067	68.5965	64.1934	37.5095	9.90432	1.71426	1.32917	67.4225	69.6505	27.708	47.161	6.24095	7.85313
RP11-428C19.5	ENST00000528326+ENST00000529082	0	0	0	0	0.117718	0.200789	0.142726	0.101155	0.0677285	0	0	0
RP11-428C19.4	ENST00000527978	0.232153	0.33092	0.0734788	0.0772099	0	0	0.271712	0.503194	0.171916	0	0.0751273	0
RP11-554D14.1	ENST00000547829+ENST00000548419	0	0	0	0	0	0	0	0	0	0	0	0
AE000658.29	ENST00000545836	0	0	0	0	0	0	0	0.139959	0.0717256	0	0	0
RP11-554D14.7	ENST00000552154	0	0	0	0.347786	0.252365	0	0	0	0	0.395117	0	0
RP11-554D14.6	ENST00000547452+ENST00000551629	0.116534	0.215183	0	0.89691	0.39373	0	0	0	0	0.889505	0.556504	0.779228
RP11-554D14.5	ENST00000551839	0	0	0	0.057205	0	0	0	0	0	0.12998	0	0
CYP27B1	ENST00000552186+ENST00000546496	0	0.268214	1.62609	0.375476	0.605463	3.68405	0	0.679739	0	0.568767	0.487131	0.242816
CYP27B1	ENST00000547344+NM_000785+ENST00000228606+ENST00000546567+ENST00000547451	2.57943	3.22848	1.72368	3.03272	3.41985	3.17606	4.39088	2.66016	3.01966	3.39772	2.32414	2.13171
RP11-708H21.4	ENST00000575159	0	0	0	0	0.0951766	0	0	0.373984	0.219037	0	0	0
OIP5	NM_007280+ENST00000220514+ENST00000560640	22.2916	16.1493	19.5863	3.52239	1.16844	1.48501	20.7215	17.9552	14.3414	11.5479	2.79087	3.02634
GCSAML-AS1	NR_027309	0	0.638024	1.13335	1.1909	0	0	0.698493	0	0.662918	0	0.579391	1.15522
AL157392.1	ENST00000410303	0	0	0	0	0	0	0	0	0	0	0	0
RP11-1081L13.3	ENST00000525272	0.045854	0	0.0870796	0	0.0442643	0.0493208	0.0536677	0.0496945	0	0.051977	0.0890332	0.0443797
FAM169A	ENST00000514215+NR_046462+ENST00000510496+NM_015566+ENST00000389156+ENST00000510609+ENST00000380515+ENST00000513277+ENST00000514200+ENST00000506954	4.84729	3.60378	3.24605	4.21778	3.22775	3.20826	3.75442	2.37194	2.74337	2.45473	1.54704	1.94335
INO80B-WBP1	NR_037849	0	0	0	0	0	0	0	0	0	0	0	0
AL603650.1	ENST00000583957	0	0	0	0	0	0.847331	0	0	0.875052	0	0	0
AL603650.3	ENST00000582742	0	0	0	0	0	0	0	0	0	0	0	0
AL603650.2	ENST00000581079	0	0	0	0	0	0.38515	0	0	0.795502	1.62357	0	0
AL603650.4	ENST00000583817	0	0	0	0	0	0	0	0	1.43451	0.731938	0	0
MIR506	NR_030233+ENST00000384998	0	0	0	0	0	0	0	0	0	0	0	0
PTPN18	NM_001142370+NM_014369+ENST00000175756+ENST00000347849+ENST00000489215+ENST00000428843+ENST00000409022+ENST00000483617+ENST00000495400+ENST00000490812+ENST00000462996+ENST00000464576+ENST00000490137+ENST00000481492+ENST00000462321+ENST00000420717+ENST00000479295+ENST00000460992	19.062	17.0636	15.7461	18.8469	17.596	15.6115	19.2022	17.0593	21.3119	21.9707	18.4346	17.3359
MIR505	NR_030230+ENST00000384901	0	0	0	0	0	0	0	0	0	0	0	0
PTPN13	ENST00000436978+NM_080684+ENST00000427191+NM_080685+NM_080683+NM_006264+ENST00000502971+ENST00000411767+ENST00000316707+ENST00000507902+ENST00000511467+ENST00000508063+ENST00000511105	3.80301	4.95998	2.12171	3.41035	2.12324	1.57038	4.01167	4.23856	3.15538	3.58652	2.53428	2.74508
PTPN12	ENST00000248594+NM_002835+ENST00000460731+ENST00000523952+ENST00000433369+NM_001131008+NM_001131009+ENST00000415482+ENST00000435495+ENST00000418110+ENST00000522115+ENST00000440186+ENST00000447995+ENST00000481154+ENST00000494248+ENST00000464313+ENST00000407343+ENST00000520947+ENST00000519553	46.6052	63.9422	77.5691	127.005	130.009	140.965	58.9563	66.5707	62.6626	99.9539	139.965	109.41
PTPN11	ENST00000531326+NM_002834+NM_080601+ENST00000392597+ENST00000351677+ENST00000530818	57.0353	73.0113	74.6703	64.176	71.804	74.7519	44.0271	73.307	65.9271	50.2814	71.1561	69.6753
RP11-1028N23.4	ENST00000551531+ENST00000551940	0	0	0	0	0	0	0	0	0	0	0	0
RP11-1028N23.3	ENST00000550378	0	0	0	0	0	0	0	0	0	0	0	0
RP11-1028N23.2	ENST00000548457	0	0	0	0	0	0	0	0	0	0	0	0
PTPN14	NM_005401+ENST00000366956+ENST00000543945+ENST00000473261+ENST00000486173+ENST00000491277	23.5379	15.8034	17.0565	9.08239	4.65053	7.0319	22.6944	15.3305	15.8785	7.99472	4.20627	5.81125
AC007879.1	ENST00000435643	0	0	0	0	0	0	0	0.0837012	0	0	0	0.149499
LYAR	ENST00000343470+ENST00000502917+NM_001145725+NM_017816+ENST00000452476+ENST00000513174	30.3368	27.7831	29.0707	23.5038	27.1243	26.5304	21.0322	23.7123	19.4613	17.5538	19.9222	18.2079
RP11-716O23.1	ENST00000419796	0	0	0	0	0	0	0	0	0	0	0	0
AC002465.2	ENST00000436097	0	0	0	0	0	0	0	0	0	0	0	0
AC138035.1	ENST00000509192	0	0	0	0	0	0	0	0	0	0	0	0
AC138035.2	ENST00000456544	0	0	0	0	0	0	0	0	0	0	0	0
AC138035.2	ENST00000438516	0	0	0	0	0	0	0	0	0	0	0	0
AC138035.2	ENST00000544678	0	0	0	0	0	0	0	0	0	0	0	0
AC138035.2	ENST00000457364	0	0	0	0	0	0	0	0	0	0	0	0
RP11-151H2.3	ENST00000567709	0	0	0	0	0	0	0	0	0.260432	0.265763	0	0
CTD-2566J3.1	ENST00000554679	0.806843	2.11724	0.139295	0	0	0	0.686786	1.1129	0	0.332575	0	0
AC008060.8	ENST00000419225	0	0	0	0.305241	0.221493	0	0.358062	0	0	0.520173	0.74252	0.148047
C2orf81	NM_001145054+ENST00000517883+ENST00000290390+ENST00000518863+ENST00000517896+ENST00000518401	4.10005	4.39412	4.94719	2.14941	1.62959	3.87443	5.37696	5.82475	8.29176	3.90197	2.42437	5.69096
C2orf80	ENST00000451342+NM_001099334+ENST00000341287+ENST00000451346+ENST00000428015+ENST00000453017+ENST00000423952+ENST00000449053	0	0	0	0	0	0	0	0	0	0	0	0
C2orf83	NM_020161+ENST00000264387+NM_001162483+ENST00000409066	0	0	0	0	0	0	0	0	0	0	0	0
SNORA81	ENST00000516868	0	0	0	0	0	0	0.610603	0	0	0	0	0.252464
SNORA81	NR_002989+ENST00000408493	0	0	0	0	0	0	0	0	0	0	0	0
SNORA81	ENST00000517283	0	0.576844	0.512339	0.538354	1.30216	0.870546	1.26303	0.584762	2.69708	1.83486	1.04767	0.522221
SNORA81	ENST00000458922	1.24647	2.39865	0	0.994932	1.44391	0.804428	2.3342	0.810523	0.276915	0.282584	1.45214	0.482558
C2orf84	ENST00000415196	0	0	0	0	0	0	0	0	0	0	0	0
C2orf84	ENST00000456591+ENST00000432434	0	0	0	0	0	0	0	0	0	0	0	0
C2orf84	ENST00000295150	0	0	0	0	0	0	0	0	0	0	0	0
SNORA84	NR_003704+ENST00000459229	1.64119	0	0	0	0	0	0	0	1.82303	0	1.59332	0
C2orf89	ENST00000474298+ENST00000489999	0	0.268214	0.136003	0.500635	0.605463	0	0.251457	0.543791	0.278679	0.284384	0	0
C2orf89	ENST00000335459+ENST00000479944+ENST00000409520+ENST00000409133+ENST00000496500+ENST00000495990+ENST00000460991	2.2988	1.67199	0.820711	0.647584	0.473914	0.74116	2.34878	4.98955	2.61411	2.06922	0.571916	0.831392
C2orf89	ENST00000436322	0	0	0	0	0	0	0	0	0	0	0	0
C2orf88	ENST00000478197+ENST00000495546+ENST00000490033+ENST00000450357+ENST00000396974+NM_001042521+ENST00000409545+NM_001042520+ENST00000409870+NM_001042519+ENST00000340623+NM_032321+ENST00000443551	0.438436	0.320388	0.549179	0.240361	0.342617	0.259117	0.354316	0.346438	0.417439	0.142039	0.250311	0.111136
RP11-415A20.1	ENST00000427806	0	0	0	0	0	0	0	0.0997374	0	0	0	0
CTD-2230M5.1	ENST00000423016	2.39525	1.99167	2.77978	7.4351	3.08295	3.72139	7.47576	5.48017	5.91252	4.22348	5.68429	3.60615
CDK1	ENST00000519078+NM_001170406+ENST00000475504+NM_033379+ENST00000316629+NM_001786+ENST00000395284+NM_001170407+ENST00000519760+ENST00000448257+ENST00000373809+ENST00000487784	103.805	94.8655	120.048	18.7513	2.81254	4.08153	106.005	108.535	79.2466	95.1689	13.0612	17.829
RP11-556H2.3	ENST00000563230	0	0	0	0	0	0	0	0	0	0	0.0883136	0.176084
MZB1	NM_016459	0	0	0	0	0	0	0	0	0	0	0	0
CDK2	ENST00000266970+NM_052827+NM_001798+ENST00000556464+ENST00000555408+ENST00000553376+ENST00000440311+ENST00000354056+ENST00000555357+ENST00000554619+ENST00000556276+ENST00000556656+ENST00000556146+ENST00000554545	64.2732	79.0334	44.9323	90.3737	71.8251	67.7459	74.2694	63.0523	44.3046	78.1907	60.15	43.8748
XXyac-YM21GA2.1	ENST00000445099	0	0	0.0507817	0	0	0	0	0	0	0	0.0519209	0
HLA-DQB1	NM_001243961+NM_002123+ENST00000434651+ENST00000399084+ENST00000399082+ENST00000374943+ENST00000487676+ENST00000399079+ENST00000460185+ENST00000484729+ENST00000529407+ENST00000447884	17.5513	4.43259	6.68546	8.34323	6.25249	3.83072	52.2494	17.6394	27.839	25.0409	5.95679	27.8498
MSMB	ENST00000358559+ENST00000298239+ENST00000478719+ENST00000487536+ENST00000466268+ENST00000474170+NM_138634+NM_002443	0	0	0	0	0	0	0	0	0	0	0	0
HLA-DQB3	ENST00000425319	0	0	0	0	0	0	0	0	0	0	0	0
HLA-DQB2	ENST00000411527+ENST00000435145+ENST00000437316+NM_001198858+ENST00000427449	0	0	0	0	0	0	0	0	0	0	0	0
LOC100129027	NR_038876	0	0	0.311672	0	0	0	0.38417	0	0	0	0	0
AC004837.3	ENST00000446267	0	0	0	0	0	0	0	0	0	0	0	0
RP11-323N23.1	ENST00000414685	0	0	0	0	0	0	0	0	0	0	0	0
GK-IT1	ENST00000441146	0	0	0	0	0	0	0	0	0	0.268158	0	0
RP11-51L5.5	ENST00000582394	0	0	0	0	0	0	0	0.105925	0	0	0	0
CDK7	NM_001799+ENST00000506563+ENST00000512687+ENST00000256443+ENST00000515391+ENST00000512985+ENST00000515180+ENST00000506789+ENST00000510106+ENST00000514676+ENST00000504147+ENST00000508726+ENST00000502604+ENST00000513629	43.6009	42.908	47.7465	48.4283	48.1125	50.7152	36.9849	41.2286	37.107	34.2114	34.3424	42.5425
RP11-51L5.3	ENST00000577881	0	0	0	0	0.223994	0	0	0.125737	0	0.131512	0	0
RP11-51L5.2	ENST00000495438	16.2822	14.5912	13.869	13.6176	10.8637	13.3925	23.2604	22.0574	15.9584	13.2995	13.7152	11.3555
FOXS1	NM_004118+ENST00000375978	16.8289	16.9865	27.4099	65.4392	78.5341	53.6839	16.5025	8.80699	18.7271	56.0938	70.3859	55.6718
AC008060.7	ENST00000401499	0.154263	0	0.146478	5.69488	8.31444	3.73334	0.18055	0.055728	0	10.55	9.31034	12.1433
AP001324.1	ENST00000330802	0	0	0	0.175838	0.0850628	0.18956	0	0.381992	0.0978806	0.399537	0.513286	0
HAPLN4	NM_023002+ENST00000291481	0.471651	0.393548	0.131077	1.21664	1.80798	0.395949	0.430846	0.473753	0.306677	1.60389	1.9656	0.946373
CTD-2267G17.2	ENST00000438584	0	0	0	0	0	0	0	0	0	0	0	0
AC008060.5	ENST00000415333	0.17545	0	0.166596	0.262582	0	0	0	0.190145	0.194889	0.397757	0	0
LOC643733	NR_034079	0	0	0	0	0	0	0	0	0	0	0	0
LOC643733	NR_034078	0	0	0	0	0	0	0	0	0	0	0	0
ZFP161	ENST00000357006	0	0	0	0	0	0	0	0	0	0	0	0
ZFP161	ENST00000582388	0	0	0	0	0	0	0	0	0	0	0	0
ZFP161	ENST00000585253	0.984715	0.52637	0.350632	0.122812	0.59411	0.529582	0.288128	1.06719	0.957088	0.837154	0.238999	0.357395
ZFP161	ENST00000400143	0	0	0	0	0	0	0	0	0	0	0	0
ZFP161	ENST00000582135	0	0	0	0	0	0	0	0	0	0	0	0
ZFP161	ENST00000578327	1.64119	0	0	0	1.58429	0	0	0	0	3.72069	0	0
RP11-411H5.1	ENST00000415532	0	0	0	0	0	0	0	0	0	0	0	0
MIR3179-1+MIR3179-2+MIR3179-3+hsa-mir-3179-3	ENST00000579566+NR_036143+NR_036145+NR_036140	0	0	0	0	0	0	0	0	0	0	0	0
hsa-mir-3179-3	ENST00000579107	0	0	0	0	0	0	0	0	0	0	0	0
hsa-mir-3179-3	ENST00000578940	0	0	0	0	0	0	0	0	0	0	0	0
HMGB3P3	ENST00000510526	0	0.316614	0	0	0	0	0	0	0	0	0	0
RPL23AP23	ENST00000452590	0	0	0	0	0	0	0	0	0	0	0	0
AL357060.1	ENST00000401278	0	0	2.8227	8.15657	1.43483	0	0	4.83256	2.47656	5.05452	4.32903	11.5086
RP4-706G24.1	ENST00000455902	0	0	0	0	0	0	0	0	0	0	0	0
CAMKK2	NM_153500+NM_001270485+NM_001270486+NM_006549+NM_172226+NM_172216+NM_153499+ENST00000392474+ENST00000324774+ENST00000538733+ENST00000347034+ENST00000337174+ENST00000545538+ENST00000404169+ENST00000412367+ENST00000402834+ENST00000446440+NM_172215+NM_172214+ENST00000392473+ENST00000535524+ENST00000542540+ENST00000539380+ENST00000543477+ENST00000544485	10.1892	9.69442	9.60556	8.57558	11.7586	4.48809	7.75051	12.6808	9.59798	9.34594	12.9408	6.52632
CAMKK1	ENST00000381769+ENST00000348335+NM_032294+NM_172206+ENST00000381771+NM_172207+ENST00000158166+ENST00000573483	4.95707	3.3068	1.01666	0.187733	0.179537	0.320092	13.3542	7.68977	2.93145	0.931704	0.668246	0.356583
RP11-255L13.1	ENST00000522047	0	0	0	0	0	0	0	0	0	0	0	0
XXbac-BPG246D15.9	ENST00000452392	0	0	0	0	0	0	0	0	0	0	0	0
PPP1R1AP2	ENST00000561752	0	0	0	0	0	0	0	0	0	0	0	0
AC013264.2	ENST00000449346	0	0	0	0	0	0	0	0	0	0	0	0
RP11-409K20.6	ENST00000414926	0	0	0	0	0	0	0	0	0	0	0	0.154341
RP3-430N8.8	ENST00000424380	0	0	0.281208	0.147744	0.571775	0	0.346621	0.0802399	0.328967	0.335701	0.646914	0
RP11-536P6.3	ENST00000453866	0	0	0	0	0	0	0	0	0	0	0	0
RP11-409K20.7	ENST00000417984	0	0.26155	0	0.122049	0.236168	0.263146	0	0	0.271755	0	0	0
PPP1R1AP1	ENST00000525622	0	0	0	0	0	0	0	0.200883	0	0	0	0
RP11-863H1.1	ENST00000551713	0	0	0	0	0	0	0	0	0	0	0	0
RP11-78C6.1	ENST00000429680	0	0	0	0	0	0	0	0	0	0	0	0
U47924.27	ENST00000537269	0	0	0	0	0.217275	0	0	0	0	0	0	0
U47924.25	ENST00000422785	6.05005	7.767	4.44674	1.89427	1.51506	0.952975	12.414	15.3357	8.71678	10.6743	4.27617	3.94451
CHMP3	NR_036454+NM_016079+NM_001193517+NM_001005753+ENST00000263856+ENST00000409727+ENST00000409225+ENST00000485465	41.6077	51.5991	54.7841	34.3182	34.2743	36.9959	46.1001	54.7123	45.6013	34.5864	38.7784	46.7129
CHMP3	ENST00000466032	0	1.51942	0.578362	0	0.39199	0.436768	0	0.220039	0.225529	0.690435	1.18267	0
CHMP3	ENST00000439940	0	0	0	0	0	0	0	0	0	0	0	0
CHMP3	ENST00000486404	0	0	0.259727	0	0	0	0.160071	0.296442	0	0	0	0
CHMP3	ENST00000393773	0	0.765629	0	0	0	0	0	0	0	0	0	0.693125
CHMP3	ENST00000494623	0.446872	0.580116	0.666787	0.414018	0.43138	0.56649	0.485662	0.605375	0.638207	0.361817	0.464827	0.370718
CHMP3	ENST00000409810	0	0	0	0	0	0	0	0	0	0	0	0
RPL36AL	ENST00000298289+NM_001001	145.748	151.16	153.646	169.559	172.645	167.697	112.703	123.448	127.173	118.806	137.269	130.477
RP11-128B16.3	ENST00000449071+ENST00000455612	0	0	0	0	0	0	0	0	0	0	0	0
CHMP7	NM_152272+ENST00000397677+ENST00000519414+ENST00000517325+ENST00000313219+ENST00000519984+ENST00000519529+ENST00000519503+ENST00000523091+ENST00000520102+ENST00000521656	30.0591	27.6743	34.4628	32.0742	30.9135	33.3199	26.847	27.7441	30.994	28.2278	27.1149	31.2033
CHMP6	ENST00000572525+NM_024591+ENST00000325167+ENST00000572778+ENST00000571457	20.1048	17.9095	16.9086	18.7203	17.5277	14.6162	18.7377	13.3241	12.6729	15.6346	9.55661	16.7532
CHMP5	NM_016410+NM_001195536+ENST00000223500+ENST00000419016+ENST00000487080	106.536	109.762	145.252	113.821	107.075	132.93	85.0574	83.2782	118.692	95.0802	103.61	138.31
RP11-413C10.6	ENST00000338236+ENST00000412501	0	0	0	0	0	0	0	0	0	0	0	0
OR52N4	NM_001005175+ENST00000317254	0	0	0	0	0	0	0	0	0	0	0.0751273	0
OR52N5	NM_001001922+ENST00000317093	0	0	0	0	0	0	0	0	0	0	0	0
OR52N2	ENST00000317037+NM_001005174	0	0.174367	0	0.325465	0.157445	0	0	0	0	0	0	0
OR52N1	NM_001001913+ENST00000317078	0	0	0	0	0	0	0	0	0	0	0	0
NCLP2	ENST00000416078	0	0	0.0518374	0	0	0.0587201	0	0	0	0	0.0530004	0
LY6G6C	ENST00000495859+ENST00000375819+NM_025261	0	0	0	0	0	0	0	0	0	0	0	0
HOXA13	ENST00000518136+ENST00000222753+NM_000522	1.40504	0.827002	0.472817	0.409537	0.761985	0.339612	2.67694	1.36289	2.41998	2.2011	1.24145	1.68073
LY6G6E	ENST00000461287+ENST00000409239+NR_024541+ENST00000441859+ENST00000383418+ENST00000450147+ENST00000399142+NR_003673	0	0	0	0	0	0	0	0	0	0	0	0
LY6G6F	ENST00000556581+ENST00000375832+NM_001003693	0	0	0	0	0	0	0	0	0	0	0	0
HOXA10	NM_018951+NR_037939+ENST00000283921+ENST00000396344+ENST00000524368+ENST00000521421+ENST00000519593	34.8139	27.8702	15.1332	30.1883	18.7542	11.9629	24.2505	22.8348	13.2911	28.1121	24.0199	13.6456
AC022002.5	ENST00000440115	0	0	0	0	0	0	0	0	0	0	0	0
LIPT1P1	ENST00000415870	0	0	0	0	0	0	0	0	0.149966	0	0	0
MIR1294	ENST00000408503	0	0	0	0	0	0	0	0	0	0	0	0
COX4I1P2	ENST00000447446	0	0	0	0	0.0742638	0	0	0	0	0	0	0
GALNTL5	NR_033169+NM_145292+ENST00000431418+ENST00000392800+ENST00000416062+ENST00000448366+ENST00000426341+ENST00000416269+ENST00000414073+ENST00000482845+ENST00000468278+ENST00000483959	0	0	0	0	0	0	0	0	0	0	0	0
LOC100506469	NR_038396	3.80493	4.13286	4.5667	3.58376	3.7024	5.46771	3.17075	5.77305	6.05233	4.34751	5.79211	6.24567
GALNTL6	ENST00000511251+NM_001034845+ENST00000506823+ENST00000504379+ENST00000513061+ENST00000508122+ENST00000457021	0	0	0	0.0237668	0.0910508	0.0461634	0.0557591	0	0.0529192	0.0459935	0	0.0830771
RP11-338E21.2	ENST00000444853	0	0	0	0	0	0	0	0	0	0	0	0
RP11-338E21.3	ENST00000545821	0	0	0	0	0	0	0	0	0	0	0	0
RP11-338E21.1	ENST00000546135	0	0	0	0	0	0	0	0	0	0	0	0
RP11-76N22.2	ENST00000458097+ENST00000425750	0.430938	0.263634	0.149007	0.547288	0.207999	0.347639	0.131191	0.34014	0.598354	0.177881	0.575258	0.782029
RP11-76N22.3	ENST00000421785	0	0	0	0	0	0	0	0	0	0	0.252408	0
RP11-76N22.1	ENST00000415219	0	0.279798	0.24851	0	0.50529	0.563011	0	0	0	0	0.762255	0
AC004837.4	ENST00000420748	0	0	0	0	0	0	0	0	0	0	0	0
RP11-442O18.1	ENST00000453367	0	0	0	0	0	0	0	0	0	0	0	0
RP11-442O18.2	ENST00000446589	0	0	0	0	0	0	0	0	0	0	0	0
RP11-442O18.3	ENST00000443888	0	0	0	0	0	0	0	0	0	0	0	0
RP11-756H6.1	ENST00000547552	0	0	0	0.0781309	0	0	0	0	0.173967	0	0.152047	0.303158
TDH	NR_001578+ENST00000525246+ENST00000326605+ENST00000534302+ENST00000531764+ENST00000525664	0.187113	0	0	0	0	0.0670864	0.0798501	0.164992	0.12316	0.17257	0.151379	0
CTD-2547G23.2	ENST00000569456	0	0	0	0	0	0	0	0	0	0	0	0
KRTAP11-1	NM_175858+ENST00000332378	0	0	0	0.176628	0.640838	0	0.103597	0	0	0	0.21483	0
TDG	ENST00000392872+NM_003211+ENST00000436021+ENST00000545698+ENST00000266775+ENST00000544861+ENST00000537100+ENST00000544060+ENST00000542926+ENST00000540956+ENST00000542036+ENST00000536395	21.8098	18.1353	29.5674	21.7975	22.3901	33.3287	12.6262	12.2419	20.7446	15.1106	16.6361	25.5601
HN1	ENST00000476258+ENST00000405458+ENST00000409753+NM_016185+NM_001002032+NM_001002033+ENST00000482348+ENST00000304834+ENST00000356033+ENST00000409135+ENST00000470924+ENST00000481094+ENST00000481647+ENST00000392566+ENST00000392573+ENST00000580380+ENST00000581874+ENST00000584079+ENST00000465454	131.607	109.548	123.558	100.098	71.0658	122.049	138.045	144.299	109.221	100.7	61.9328	80.276
RP11-527N22.1	ENST00000523946+ENST00000518765	0	0	0	0	0	0	0	0	0	0	0.0208051	0.0207411
HP07349	NR_046368	0.991475	0	0.855851	0.359724	0.696074	1.16338	0.738452	1.46525	1.0012	1.12387	0.17501	0.87236
AC010874.1	ENST00000516070	0	0	0	0	0	0	0	0	0	0	0	0
RP11-24O6.2	ENST00000456553	0	0	0	0	0	0	0	0	0	0	0	0
RP11-24O6.2	ENST00000451208	0	0	0	0	0	0	0	0	0	0	0	0
AP001468.58	ENST00000415026	0.382414	0.613247	0.181557	0.381552	1.10747	0	0.895156	0.414443	0.424783	0.650217	0.74252	1.29541
GOLGA8IP	ENST00000339078	0	0	0	0	0	0	0	0	0	0	0	0
GOLGA8IP	ENST00000450802	0.129781	0	0	0	0	0	0	0	0.28832	0	0	0
RP11-1286E23.5+RP11-1286E23.8+USP17L10+USP17L13	ENST00000421288+ENST00000417945+NM_001256852+ENST00000429667+NM_001256855	0	0	0	0	0	0	0	0	0	0	0	0
TBX2	NM_005994+ENST00000240328+ENST00000419047+ENST00000477081	2.24701	2.80411	1.10691	3.76224	11.3625	3.95794	1.41767	1.29575	0.958743	5.7616	14.1888	5.22904
LRRC27	NM_030626+ENST00000392638+ENST00000368615+NM_001143758+NM_001143759+ENST00000344079+ENST00000356571+ENST00000368614+ENST00000462656+NM_001143757+ENST00000368613+ENST00000368612+ENST00000450442+ENST00000368610+NR_026559+ENST00000490055+ENST00000432555+ENST00000489204+ENST00000472387+ENST00000475747+ENST00000472556+ENST00000476889+ENST00000487000	8.40706	8.03337	11.3804	7.52006	3.49644	7.90088	10.7007	8.96436	13.2079	9.07438	4.79631	11.1717
LRRC26	ENST00000371542+NM_001013653	0	0	0.0876922	0	0	0	0	0.100088	0.0512926	0	0	0
LRRC25	NM_145256+ENST00000339007	0.033985	0.0363327	0	0.0169542	0	0	0	0	0	0.0192615	0	0
LRRC24	ENST00000529415	0	0	0	0	0	0	0	0	0	0	0	0
LRRC24	ENST00000533758	0	0	0	0	0	0	0	0	0	0	0	0
LRRC24	NM_001024678	0	0	0	0	0	0	0	0	0	0	0	0
LRRC23	ENST00000433346+ENST00000449039+NM_001135217+NM_006992+NM_201650+ENST00000007969+ENST00000451681+ENST00000428946+ENST00000323702+ENST00000457146+ENST00000486401+ENST00000431207+ENST00000443597+ENST00000415834+ENST00000436789+ENST00000429740+ENST00000472633	4.87755	5.74986	5.27271	2.44563	2.80992	3.40576	7.29283	9.45898	9.00071	4.09045	6.92599	7.66217
MPDU1	ENST00000582151+ENST00000250124+NM_004870+NR_024603+ENST00000572936+ENST00000571822+ENST00000396501+ENST00000571391+ENST00000578267+ENST00000585188+ENST00000359822+ENST00000572836+ENST00000580834+ENST00000580708+ENST00000584378+ENST00000577088+ENST00000423172+ENST00000576066+ENST00000584479+ENST00000572719+ENST00000579445+ENST00000581886+ENST00000575256+ENST00000570458+ENST00000585217+ENST0000057…	99.4393	111.011	94.8701	101.51	97.2325	86.8181	73.0202	76.1048	66.8512	77.413	72.8456	82.3125
LRRC20	ENST00000355790+ENST00000395011+NM_207119+ENST00000373224+ENST00000395010+NM_018239+NM_018205+ENST00000358141+ENST00000357631+ENST00000446961	2.73672	1.46752	1.24617	3.04815	2.88855	2.58285	3.16425	3.02055	2.91597	2.95392	3.30196	3.18915
AC092291.1	ENST00000358014	0	0	0	0	0	0	0	0	0	0	0	0
CTD-3126B10.1	ENST00000562166	0	0	0	0	0	0	0	0	0	0	0	0
LRRC29	ENST00000409509+NM_001004055+NM_012163+ENST00000409037+ENST00000393992+ENST00000341546+ENST00000433915+ENST00000424285+ENST00000447579+ENST00000485549	0.895483	1.0464	1.36514	0.534237	0.659296	1.74838	1.1184	1.89517	1.58142	1.40334	1.9598	1.72239
LRRC29	ENST00000462169	0	0	0	0	0	0	0	0	0	0	0	0
LRRC28	ENST00000558879+ENST00000301981+ENST00000559399+NM_144598+ENST00000560213+ENST00000559433+ENST00000558471+ENST00000561253+ENST00000422500+ENST00000558500+ENST00000442993+ENST00000447360+ENST00000558172+ENST00000561276+ENST00000331450+ENST00000558861+ENST00000559819+ENST00000560236+ENST00000561431+ENST00000558771+ENST00000558248+ENST00000558890+ENST00000559774+ENST00000558911+ENST00000560483	10.9614	10.0345	9.10425	11.3494	9.66898	12.7919	12.4107	9.29109	9.3024	14.4486	7.99911	10.647
AC020663.1	ENST00000541129	0	0	0	0	0	0	0	0	0	0	0	0
GCNT4	NM_016591+ENST00000322348	0.726217	0.874973	1.39008	1.42616	1.86944	1.41346	1.28169	1.0244	1.69018	1.72478	1.77937	1.87431
GCNT7	ENST00000243913+NM_080615	0.223338	0.043412	0.0771149	0.141804	0.117597	0.131031	0.0950526	0.132024	0.0676587	0.0690437	0.0394225	0.235807
RP11-260O18.1	ENST00000470263+ENST00000494340	0.428137	0.762855	0.7937	0.406831	0.413294	0.394719	2.46531	0.883802	1.26819	0.415977	0.831299	0.414371
GCNT1	ENST00000536223+ENST00000488136+ENST00000442371+NM_001097634+ENST00000444201+NM_001097633+NM_001490+ENST00000480311+ENST00000376730+NM_001097635+NM_001097636	1.19142	1.17958	0.818161	2.66624	8.6602	2.30608	1.63006	1.509	1.04161	0.953632	1.0119	1.56701
AC010132.11	ENST00000295493	0	0	0	0	0	0	0	0	0	0	0	0
GCNT3	ENST00000558721+ENST00000560874+ENST00000560580+ENST00000560111+ENST00000559189+NM_004751+ENST00000396065+ENST00000560585+ENST00000559626+ENST00000560210+ENST00000559200	0.184059	0.152987	0.442209	0.157409	0.345821	0.233414	0	0.267733	0.198695	0.0406077	0.104196	0.519375
GCNT2	ENST00000410107+ENST00000489225+ENST00000488742+ENST00000397423+NM_145649+ENST00000495262+ENST00000475577+ENST00000489819+ENST00000474518+ENST00000379597+ENST00000485764+ENST00000461400+NM_001491+ENST00000316170+ENST00000265012+NM_145655+ENST00000498320+ENST00000474983+ENST00000483204+ENST00000459872	2.93283	2.23572	5.20035	2.70335	5.24254	2.37313	1.74239	1.3213	5.58033	1.54557	1.02508	2.30211
RP11-471G13.2	ENST00000431854	0	0	0	0	0.123652	0	0	0	0	0	0	0
AC144450.1	ENST00000438247	0.462187	0.768624	0.82896	0.768576	0.297442	0.276184	1.02178	1.72531	1.76836	0.75675	0.997126	0.695841
LPCAT4	NM_153613+ENST00000314891+ENST00000563748+ENST00000567507+ENST00000563240+ENST00000562404+ENST00000566581+ENST00000569804+ENST00000567070+ENST00000562431	38.9171	41.3124	42.0348	46.4333	67.1881	51.8186	62.6424	79.4256	58.6482	52.4142	45.5844	48.106
LPCAT2	ENST00000262134+NM_017839+ENST00000566911+ENST00000564084+ENST00000566915+ENST00000563095+ENST00000566375+ENST00000565056+ENST00000562299	0.676909	0.522651	0.585614	0.172598	0.0363023	0.0485391	1.12612	0.904779	0.726427	0.136409	0.094924	0.131029
LPCAT3	NM_005768+ENST00000535479+ENST00000261407+ENST00000535021+ENST00000540090+ENST00000543794+ENST00000536797+ENST00000537179+ENST00000538987+ENST00000540060+ENST00000539868+ENST00000536971+ENST00000545459+ENST00000538910	44.7195	54.8797	37.9745	37.3221	32.9443	32.6299	38.5764	36.1207	33.0678	37.2128	33.0082	26.8487
RPL35AP	ENST00000425552	0	0	0	0	0	0	0	0	0	0	0	0
LPCAT1	ENST00000475622+ENST00000283415+NM_024830+ENST00000503252+ENST00000513757+ENST00000514484+ENST00000507282	12.7116	17.3261	20.4945	15.957	18.266	28.5605	17.9704	25.9597	26.4295	16.8582	27.9326	20.8938
NDUFB11P1	ENST00000455818	2.39483	2.29076	1.55587	0.880316	1.46008	0.949011	1.18017	1.366	0.84005	1.57162	0.489469	0.731945
RP11-64J19.1	ENST00000585002	1.8516	3.77907	1.91799	2.35127	2.27488	0.724215	1.18206	1.09455	1.49582	2.67126	0.980507	2.28081
RP11-134C1.1	ENST00000403060	0	0	0	0	0	0	0	0	0	0	0	0
RP11-129J12.2	ENST00000552096+ENST00000548010	0.134187	0.565095	0.531568	1.17342	0.834362	0.482635	1.29008	0.886686	0.507495	1.67956	1.03978	0.776783
RP11-129J12.1	ENST00000452494	0	0	0.305312	0	0.465588	0.172925	0	0.174235	0.357164	0.364475	0.312161	0.622402
AC090286.2	ENST00000434303	0.145884	0.155962	0	0	0.281652	0.156913	0	0.790511	0.162047	0	0	0.141193
RP11-227H4.1	ENST00000465006	0	0	0	0	0	0	0	0	0	0	0	0
RP11-98L5.2	ENST00000445997	0	0	0	0	0	0	0	0	0	0	0	0
RP11-98L5.2	ENST00000447907	0	0	0	0	0	0	0	0	0	0	0	0
RP11-98L5.2	ENST00000447497	0	0	0	0	1.28892	0	0	0	0	0	0	0
RP11-227H4.4	ENST00000502376	0.803849	1.71876	1.78099	1.06938	0.51732	6.34057	0	2.03274	0.892911	4.25221	3.64188	4.14935
AP002833.1	ENST00000404882	0	0	0	0	0	0	0	0	0	0	0	0
MTND4P27	ENST00000450813	0	0	0	0	0	0	0	0	0	0	0	0
RP11-462G8.2	ENST00000445868	0	0	0	0	0	0	0	0	0	0	0	0
RP11-462G8.3	ENST00000436942	0	0	0	0	0	0	0	0	0	0	0	0
RP11-48L13.1	ENST00000458047	0	0	0.214331	0	0	0	0	0	0	0	0	0
RP11-498M5.2	ENST00000505091	0	0	0	0	0	0	0	0	0	0	0	0
AC068280.1	ENST00000413923	0	0	0	0	0	0	0	0	0	0	0	0
TAGLN	ENST00000392951+NM_003186+NM_001001522+ENST00000525531+ENST00000278968+ENST00000529792+ENST00000533863+ENST00000530649+ENST00000532870+ENST00000529622	22.4638	24.4665	6.23345	9.72418	8.1583	5.26138	107.187	93.5775	15.3703	31.3166	32.9427	10.5866
CCDC178	NM_198995	0	0	0	0	0	0	0	0	0	0	0	0
CCDC178	NM_001105528	0	0	0	0	0	0	0	0	0	0	0	0
CCDC179	NM_001195637	0	0	0	0	0	0	0	0	0	0	0	0
ALPP	ENST00000392027+NM_001632+ENST00000474529+ENST00000485563	0.634322	0.348734	0.309737	0.0813661	0.114527	0.0877154	0.381785	0.0484536	0.309246	0	0.0791714	0.193753
RP5-837M10.4	ENST00000432210	0	0	0.330006	0.115588	0.111832	0.249215	0.13559	0.251104	0	0	0	0
MIR513C	ENST00000401352	0	0	0	0	0	0	0	0	0	0	0	0
CCDC170	ENST00000239374+NM_025059+ENST00000367290+ENST00000544131+ENST00000537358	0.0826702	0.0803465	0.156996	0.0449912	0.261177	0.0889204	0.0351845	0.211768	0.208704	0.0340761	0.175111	0.123655
CCDC171	ENST00000535968+ENST00000297641+ENST00000380701+NM_173550+ENST00000474193+ENST00000449575+ENST00000432954+ENST00000470191+ENST00000498725+ENST00000486641+ENST00000472806+ENST00000478913	0.879442	0.712792	0.382436	0.325989	0.203657	0.315549	1.68979	0.528519	0.641682	0.643198	0.167409	0.308756
CCDC172	NM_198515+ENST00000333254+ENST00000497093+ENST00000423072+ENST00000463594	0	0	0	0	0	0	0	0	0	0	0	0
CCDC173	NM_001085447	0	0	0	0	0	0	0	0	0	0	0	0
CCDC174	NM_016474	0	2.33942	0	0	0	2.3537	0	0	0	2.48046	2.12443	2.1179
CCDC175	NM_001164399	0	0	0	0	0	0	0	0	0	0	0	0
CCDC176	NM_025057	0	0	0	0	0	0	0	0	0	0	0	0
CCDC177	NM_001271507	0.0434154	0.0232073	0.0618364	0.0216588	0.125731	0.0233489	0	0	0.0241128	0.0492127	0.0210746	0.0210097
PDK1	ENST00000543905+ENST00000443353+ENST00000544863+ENST00000436490+ENST00000282077+ENST00000392571+NM_002610+ENST00000410055+ENST00000431718+ENST00000416991+ENST00000439519+ENST00000466437	7.92735	4.55104	5.12992	4.69866	6.75909	5.73688	59.8	34.6502	64.0071	57.7099	26.3138	65.3722
PDK3	ENST00000379162+NM_005391+NM_001142386+ENST00000441463+ENST00000493226	19.2762	18.5489	15.0639	30.9011	28.1851	28.4003	16.5375	12.2373	15.4244	32.1081	34.5679	34.5608
PDK2	NM_001199898+ENST00000007708+ENST00000508030+ENST00000511026+ENST00000512238+ENST00000503176+NM_001199900+NM_002611+ENST00000503614+ENST00000508960+ENST00000505897+NM_001199899+ENST00000505440+ENST00000515040+ENST00000510219+ENST00000506242+ENST00000503076+ENST00000512204+ENST00000506647	24.2944	14.1285	6.37962	9.89227	8.38178	6.57664	12.0373	12.4076	8.04963	13.505	9.10517	8.82191
EBP	ENST00000495186+NM_006579+ENST00000276096+ENST00000498425+ENST00000446158+ENST00000414061+ENST00000466461	39.8993	32.0472	35.9448	26.5682	22.4272	23.9232	34.1721	29.7227	27.0843	20.7783	14.9	15.6661
PDK4	NM_002612+ENST00000005178+ENST00000473796+ENST00000468445+ENST00000498190+ENST00000473301	0.156927	0.994621	0.0638601	0.178941	0.0649227	0.024113	0.236144	0.097183	0.224117	0.0508232	0.0652927	0
LNPEP	ENST00000395784+ENST00000231368+NM_005575+ENST00000395770+NM_175920+ENST00000474122+ENST00000473914	9.05276	9.83097	6.73898	9.273	7.11752	6.07845	4.86323	4.87545	3.74504	5.42494	4.28289	3.09141
ALPI	NM_001631+ENST00000295463+ENST00000457560	0	0	0	0	0	0	0	0	0	0	0	0
SEC61A1	ENST00000464451+ENST00000243253+NM_013336+ENST00000491668+ENST00000424880+ENST00000481210+ENST00000483956+ENST00000498837	222.389	230.955	235.44	257.3	267.821	252.029	156.311	145.928	200.474	207.596	202.68	242.702
SEC61A2	ENST00000379051+NM_018144+NR_024576+NM_001142628+ENST00000379033+NM_001142627+NR_024577+ENST00000441368+ENST00000475268+ENST00000298428+ENST00000495368+ENST00000304267+ENST00000472221+ENST00000379020+ENST00000379017+ENST00000457034+ENST00000418772+ENST00000419021+ENST00000466451+ENST00000426560	9.74412	8.87956	15.419	10.2047	8.95529	14.5865	11.6724	5.26047	15.0192	10.554	9.29757	15.0953
ALPL	ENST00000540617+NM_001177520+NM_000478+NM_001127501+ENST00000539907+ENST00000374840+ENST00000468526+ENST00000374832+ENST00000425315+ENST00000374830+ENST00000374829	3.43717	3.60038	0.950236	71.7588	45.1452	11.1694	4.1651	2.6715	0.848442	41.9423	33.8917	7.12375
RP11-1437A8.6	ENST00000569199	0	0	0	0	0	0	0	0	0	0	0	0
PECR	ENST00000442122+NM_018441+ENST00000265322+ENST00000461330+ENST00000464737+ENST00000497889+ENST00000487318+ENST00000474093+ENST00000464722	5.16687	3.97198	3.40524	7.89841	8.5849	4.19668	5.33275	4.81052	5.84415	3.91657	6.4218	4.01988
RP11-127O4.2	ENST00000450054	0	0	0	0	0	0	0	0	0	0	0	0
PKP4P1	ENST00000426801	1.37748	0.995029	1.30796	1.11436	1.1141	0.921012	1.39434	1.41216	1.07521	1.18162	1.6626	1.08097
MIR193A	NR_029710+ENST00000384882	1.1417	0	1.08408	0.569563	1.65318	0	1.33625	0.618661	3.80457	0	0	0
MIR193B	NR_030177+ENST00000384907	0	0	0	0	0	0	0	0	0	0	0	0
RP11-127O4.3	ENST00000447860	0	0	0	0.0790741	0	0	0	0	0.0880334	0.0898355	0	0
AL357115.1	ENST00000581916	0	0	0	0	0	0	0	0	0	0	0	0
HAS2-AS1	ENST00000518865+NR_002835+ENST00000514180+ENST00000520043+ENST00000522197	3.15628	5.60662	3.1329	0.817683	1.02173	0.507258	6.14453	4.30469	3.07002	2.40039	1.97511	2.23141
PLA2G12AP1	ENST00000497678	2.16097	1.05011	1.67883	1.47007	1.51713	1.16217	2.52921	1.06453	2.18218	2.00416	1.33505	1.33095
PLA2G12AP2	ENST00000424744	0	0	0	0	0	0	0	0	0	0	0	0
LOC400620	NR_040020	0	0	0	0	0	0	0	0	0	0	0	0
LOC100507412	NR_038958	0	0	0	0	0	0	0	0	0	0	0	0
RP11-111F10.3	ENST00000482834	3.97311	3.2223	1.69116	3.14399	3.1741	4.12613	1.6035	2.37566	2.13056	2.95067	2.12813	3.04977
AC073624.1+LOC100507410	NR_040018+NR_040019+ENST00000581579+ENST00000577521	2.32793	2.43897	5.12823	1.2078	1.09844	2.87151	1.76611	2.9407	5.66989	1.25362	1.57208	2.25308
LOC96610	NR_027293	6.92547	6.4784	2.46598	3.02306	7.93888	7.44906	3.54619	1.40728	3.36559	2.94384	7.56391	5.86494
RP11-282I1.2	ENST00000451295	0	0	0	0	0	0	0	0	0.104671	0	0	0
RP11-282I1.1	ENST00000448347+ENST00000448671	0.436573	0.490669	0.18424	0.0967976	0.280958	0.152672	0.768183	1.15656	1.02377	0.49487	0.235467	0.281691
INMT-FAM188B	NR_037598+ENST00000458257	0	0	0	0	0	0	0	0	0	0	0	0
INMT-FAM188B	ENST00000451002	0	0	0	0	0	0	0	0	0	0	0	0
RP11-304L19.12	ENST00000564055	0.53957	0	1.53702	0	2.08345	0.580364	3.15757	2.33905	0	0.61162	1.04767	0
CTAGE11P	NR_027466+ENST00000451540	0.136687	0.0974196	0.274717	0.227298	0.263896	0.392056	0.0533262	0.0493784	0.556713	0.103293	0.1327	0.705557
RP11-255M2.1	ENST00000554649	0	0	0	0	0	0	0	0	0	0.12489	0	0
HMGN2P19	ENST00000425149	0.729419	0	0	0.242592	0	0	0	0	0	0	0	0.235322
HMGN2P18	ENST00000406836+ENST00000450680	0.643079	0	0	0.320815	0	0.345849	0.376331	0.34847	0.357164	0	0	0
RP11-727A23.8	ENST00000533906	0	0	0	0	0	0	0	0	1.36727	0	0	0
RP11-49I4.3	ENST00000490324	0	0	0	0	0	0	0	0	0	0	0	0
D21S2088E	NR_040254	0	0	0	0	0	0	0	0	0	0	0	0
RP5-882O7.4	ENST00000411837	0	0	0.175179	0	0	0	0	0	0	0.209125	0	0.089279
HMGN2P11	ENST00000446054+ENST00000416443	0.829234	0.443259	0.196846	0	0.400243	0	0.544494	0.224672	0.230277	0.234991	0	0
RP11-727A23.7	ENST00000531869	0.387112	0	0	0	0	0.208189	0.226538	0	0.215001	0	0	0
HMGN2P17	ENST00000425872+ENST00000437767	0.661994	0.943255	0.628583	0	0.319521	0.135573	0.387399	0.819602	0.735338	0.428623	0.489469	0.320354
RP11-727A23.1	ENST00000463987	0	0	0	0	0	0	0	0	0	0	0	0
DDIT3	NM_001195055+ENST00000547303+NM_001195057+NM_001195054+NM_004083+NM_001195056+NM_001195053+ENST00000551116+ENST00000550148+ENST00000346473+ENST00000552740+ENST00000547526	9.95933	14.3257	12.0937	8.55358	12.2714	22.942	18.5705	21.282	21.0755	8.37982	11.6367	6.99018
DDIT4	NM_019058+ENST00000307365+ENST00000473155+ENST00000471240+ENST00000491934	16.882	34.4198	24.2776	20.9818	27.9812	23.8567	297.393	257.178	285.034	213.928	188.362	291.248
SURF6P1	ENST00000451854	0.0974966	0.312695	0.092576	0.29183	0	0	0.11411	0.105662	0	0.110515	0.0946529	0.0943617
DOCK9-AS1	ENST00000439367	0	0	0	0	0	0	0	0	0	0	0	0
RIIAD1	ENST00000326413+ENST00000479191+NM_001144956+ENST00000451484+ENST00000426175+ENST00000427205+ENST00000451222	0	0	0.445228	0	0.452653	0.504353	0	0	0.866388	0	0	0
AC092013.1	ENST00000438795	0	0	0	0	0	0	0.147286	0	0	0	0	0
RP1-308E4.1	ENST00000438601	2.20496	0.428597	1.71301	1.79999	1.35451	0.646818	1.40765	1.84654	1.1133	0.90887	0.778418	1.94006
RP11-170M17.2	ENST00000452821	0.290691	0.466158	0.13801	0.145018	0.140306	0.703504	0	0	0.484346	0.494261	0.282212	0.70336
RP11-170M17.1	ENST00000444770	0.106889	0.114273	0.202989	0.26662	0.103183	0.574851	0	0	0.0593658	0.242324	0.570743	0.206904
GOLGA8T	NR_033933	0	0	0	0	0	0	0	0	0	0	0	0
OR5R1	NM_001004744+ENST00000312253	0	0	0	0	0	0	0	0	0	0	0	0
GOLGA8S	NR_038843	0	0	0	0	0	0	0.0900401	0	0	0.0872036	0	0.0744573
RP11-726G23.3	ENST00000523185	0	0	0	0	0	0	0	0	0	0	0	0
RP11-726G23.2	ENST00000518796	0	0	0	0	0	0	0	0	0.241727	0.246675	0.211269	0.421239
GOLGA8I	NR_024074	0	0	0	0	0	0	0	0	0	0	0	0
GOLGA8H	ENST00000566740	1.12861	0.361974	0.428661	0	0	0.242788	1.05675	0.244628	1.00293	0.383796	0.438278	0.983092
RP11-726G23.7	ENST00000517564	0	0	0	0.0770585	0	0	0	0	0	0	0	0
GOLGA8J	ENST00000341650+ENST00000567927+ENST00000568123	0	0	0	0	0	0	0	0	0	0	0	0
RP11-124O11.2	ENST00000431395	0	0	0	0	0	0	0	0	0	0	0	0
RP11-726G23.8	ENST00000522985	0	0	0	0	0	0	0	0	0	0	0	0
GOLGA8G	NR_033353+ENST00000382949+ENST00000329523+ENST00000524859+ENST00000562627	0	0	0	0	0	0	0	0	0	0	0	0
GOLGA8G	ENST00000569308	0	0	0	0	0	0	0	0	0	0	0	0
GOLGA8G	ENST00000568534	0	0	0	0	0	0	0	0	0	0	0	0
GOLGA8G	ENST00000525590	0	0	0	0	0	0	0	0	0	0	0	0
GOLGA8G	ENST00000561497	0	0	0	0	0	0	0	0	0	0	0	0
GOLGA8G	ENST00000416855	0	0	0	0	0	0	0	0	0	0	0	0
GOLGA8G	NR_033353	0	0	0	0	0	0	0	0	0	0	0	0
GOLGA8G	ENST00000570018	0	0	0	0	0	0	0	0	0	0	0	0
GOLGA8G	ENST00000433304	0	0	0	0	0	0	0	0	0	0	0	0
GOLGA8F	ENST00000526619	0	0	0	0	0	0	0	0	0	0	0	0
GOLGA8F	ENST00000568913	0	0	0	0	0	0	0	0	0	0	0	0
GOLGA8F	ENST00000532622	0	0	0	0	0	0	0	0	0	0	0	0
GOLGA8F	ENST00000564114	0	0	0	0	0	0	0	0	0	0	0	0
GOLGA8F	ENST00000337838	0	0	0	0	0	0	0	0	0	0	0	0
GOLGA8F	ENST00000568250	0	0	0	0	0	0	0	0	0	0	0	0
GOLGA8F	ENST00000565126	0	0	0	0	0	0	0	0	0	0	0	0
GOLGA8F	NR_033351	0	0	0	0	0	0	0	0	0	0	0	0
GOLGA8F	NR_033351	0	0	0	0	0	0	0	0	0	0	0	0
GOLGA8F	ENST00000450328	0	1.35837	0	0	0	0	0	0	0	0	0	0
GOLGA8A	ENST00000473125+NR_027409+NM_181077+ENST00000360553+ENST00000543376+ENST00000432566+ENST00000359187+ENST00000569781+ENST00000565885	43.0504	58.4123	40.4617	66.3277	52.3884	96.1705	186.192	124.036	232.517	264.053	117.389	239.03
GOLGA8C	ENST00000446144	0	0	0	0	0	0	0	0	0	0	0	0
GOLGA8C	ENST00000454611	0	0	0	0	0	0	0	0	0	0	0	0
GOLGA8B	ENST00000342314+ENST00000438958+ENST00000267731+ENST00000569100+NR_027410+NM_001023567+ENST00000484716+ENST00000568555+ENST00000567650+ENST00000566091+ENST00000564575+ENST00000567956+ENST00000566258+ENST00000569811	20.1217	27.7641	21.1519	32.4418	30.4346	28.2534	44.0294	40.9124	68.4795	41.3493	47.6959	54.6614
GOLGA8B	ENST00000562282	0	0	0	0	0	0	0	0	0	0	0	0
CT45A1	ENST00000497301+NM_001017417+ENST00000370741+ENST00000482795	0	0	0	0	0	0	0	0	0	0	0	0
PTPMT1	NM_175732+ENST00000534775+ENST00000326674+ENST00000527079+NM_001143984+ENST00000426530+ENST00000326656	19.8988	26.8305	21.2633	17.3673	14.2887	16.9684	23.1792	23.8894	15.8539	15.3108	22.4235	15.9516
CT45A2	ENST00000370736+NM_152582+ENST00000471213+ENST00000495729	0	0	0	0	0	0	0	0	0	0	0	0
CT45A5	ENST00000463085+NM_001007551+NM_001172288+ENST00000370724+ENST00000491480	0.356458	0.762165	0	1.06696	5.5056	2.68385	0	0	0.395951	0.404056	1.03818	0.344997
CT45A4	ENST00000487941+ENST00000434966+ENST00000420087+NM_001017436+ENST00000494421	0	0	0	0	0	0	0	0	0	0	0	0
CT45A4	NM_001017436	0	0	0	0	0	0	0	0	0	0	0	0
CT45A6	ENST00000491002+ENST00000448053+NM_001017438+ENST00000472834	0	0	0	0	0	0	0	0	0	0	0	0
VMO1	ENST00000328739+ENST00000354194+ENST00000416307+NM_001144941+NM_001144939+NM_001144940+NM_182566+ENST00000441199	0.318936	0.227312	0.295424	0.530362	0.60068	0.400224	0.746567	0.460865	0.649499	1.26533	0.516056	0.617362
PRELID2P1	ENST00000552837	0	0	0	0	0	0	0	0	0	0	0	0
AC017071.1	ENST00000444288	0.230793	0	0.43829	0.153515	0	0.165494	0	0	0.341817	0.0872036	0	0.148915
ATP5C1	ENST00000356708+NM_005174+NM_001001973+ENST00000493053+ENST00000462760+ENST00000460362+ENST00000335698+ENST00000541227+ENST00000465936+ENST00000460820+ENST00000472202+ENST00000473809+ENST00000480528	152.92	157.886	129.364	152.242	134.873	137.065	98.3183	127.764	88.1972	120.477	116.368	100.904
MIR639	NR_030369+ENST00000384974	0	0	0	0	0	0	0	0	0	0	0	0
MIR638	NR_030368+ENST00000385237	2.91768	3.6391	5.07911	3.39628	2.3471	3.66131	1.70743	0	2.16062	1.10243	4.24886	4.70644
BX088702.2	ENST00000492089	0	0	0	0	0	0	0	0	0	0	0	0
IGHV1-8	ENST00000390599	0	0	0	0	0	0	0	0	0	0	0	0
MIR635	NR_030365+ENST00000384830	2.9915	4.79724	2.84053	2.4873	0.481299	4.82652	1.16708	1.62102	3.32294	1.69547	2.4202	2.41274
MIR634	NR_030364+ENST00000385208	0	0	0	0	0	0	0	0	0	0	0	0
MIR637	NR_030367+ENST00000385000	7.38537	2.10548	6.07762	11.2987	9.03047	11.1212	10.3726	1.06719	12.5789	16.185	10.9939	11.4366
MIR636	NR_030366+ENST00000384825	0	0	0	0	0	0	0	0	0	0	0	0
MIR631	NR_030360+ENST00000384904	0	0	0	0	0	0	0	0	0	0	0	0
MIR630	NR_030359+ENST00000384957	0	0	0	0	0	0	0	0	0	0	0	0
MIR633	ENST00000384821	0	0	0	0	0	0	0	0	0	0	0	0
MIR632	NR_030362+ENST00000385193	0	0	0	0	0	0	0	0	0	0	0	0
LINC00320	ENST00000416768+NR_024090+ENST00000437238+ENST00000435279+ENST00000452561+ENST00000419299	0	0	0	0.0266112	0	0	0	0	0	0	0	0
NPC2	ENST00000434013+ENST00000555619+NM_006432+ENST00000554482+ENST00000553490+ENST00000556009+ENST00000557510+ENST00000238633+ENST00000541064+ENST00000555592	83.4415	76.1622	90.5483	92.685	85.3492	76.0319	94.3738	95.546	77.057	85.3304	85.4157	76.0879
NPC1	NM_000271+ENST00000269228+ENST00000412552+ENST00000540608	13.2169	11.4851	13.8633	18.5283	19.3339	20.3102	14.1696	14.9538	11.8358	12.9361	14.9768	14.1244
GATA3-AS1	NR_024256	0	0	0	0	0	0	0	0	0	0	0	0
GATA3-AS1	NR_024255	0	0	0	0	0	0	0	0	0	0	0	0
LINC00324	NR_026951+ENST00000315707	0.195283	0.062632	0.148342	0	0.0377026	0.0420095	0.045712	0.126983	0.0433838	0.177088	0.113752	0.0378008
RP11-203P23.1	ENST00000433514+ENST00000449764	0	0	0	0	0	0	0	0	0	0	0	0
RP11-203P23.1	ENST00000417290	0	0	0	0	0	0	0	0	0	0	0	0
RP11-203P23.1	ENST00000416376+ENST00000434579	0	0	0	0	0	0	0	0	0	0	0	0
RP11-203P23.1	ENST00000450896	0	0	0	0	0	0	0	0	0	0	0	0
RP11-203P23.1	ENST00000411448	0	0	0	0	0	0	0	0	0	0	0	0
LINC00326	NR_026969+ENST00000457339+ENST00000434443	0.0659224	0	0.40687	0	0	0.141813	0	0.142887	0.109839	0	0	0.0970029
LINC00327	ENST00000576696+ENST00000575689+NR_038995+ENST00000443778	0.879645	1.07888	0.952789	0.371365	0.501876	0.352644	0.953439	0.484943	0.531419	0.686938	0.249105	0.620252
LINC00329	ENST00000454710	0	0	0	0	0	0	0	0	0	0	0	0
RP4-660H19.1	ENST00000445976	0.199942	0.213754	0.379703	0.299237	0.289516	0.430117	0.468026	0	0.777331	0.226641	0.0970553	0.29027
RP11-446J19.1	ENST00000438233	0	0	0	0	0	0	0	0	0	0	0	0
C3orf58	NM_173552+ENST00000315691+ENST00000493396+ENST00000491798+ENST00000483808+ENST00000495414+ENST00000492452+NM_001134470+ENST00000441925	4.93173	3.39985	3.44421	5.25811	6.4698	2.58988	12.9643	6.41329	7.55085	14.6496	5.15156	10.6035
RAB3GAP2	NM_012414+ENST00000358951+ENST00000483278+ENST00000491005+ENST00000474966+ENST00000491305+ENST00000478976+ENST00000237724+ENST00000484658+ENST00000474178+ENST00000475769+ENST00000462353	28.7054	29.998	29.5444	25.4063	35.2436	31.3031	27.1112	28.3229	29.9919	25.6052	30.9022	27.0182
BHLHA15	NM_177455+ENST00000314018	0.172003	0	0.435525	0.11441	0.16604	0.246676	0.335521	0.559226	1.14636	0.519921	0.667944	0.665889
RAB3GAP1	NM_001172435+ENST00000264158+NM_012233+ENST00000539493+ENST00000442034+ENST00000425393+ENST00000487003+ENST00000489858+ENST00000497080	18.712	22.7225	26.8091	28.9992	21.9083	28.0793	22.8513	24.5419	25.9891	22.2809	26.019	23.325
C3orf52	ENST00000430855+ENST00000480282+NM_001171747+ENST00000431717+NM_024616+ENST00000264848+ENST00000484828+ENST00000497610+ENST00000467942+ENST00000494096	6.98507	8.51644	11.8038	24.1715	34.299	31.109	6.05038	8.26654	9.34462	6.82008	13.5707	12.8007
C3orf55	ENST00000312275+ENST00000498159+NR_024016+ENST00000468043+NM_001099777+NM_001130001+NM_001130002+NM_001243729+ENST00000459838+ENST00000461040+ENST00000449199+ENST00000426338	2.89182	1.39234	1.05796	2.61981	3.40649	1.0478	2.60367	1.42296	1.89873	2.36364	1.50958	3.03291
C3orf56	ENST00000398112	0	0	0	0	0	0	0	0	0	0	0	0
AL953885.1	ENST00000580355	0	0	0	0	0	0	0	0	0	0	0	0
DAG1	NM_001177643+ENST00000469139+ENST00000515359+NM_001177644+ENST00000308775+NM_001177635+NM_001177636+ENST00000421560+ENST00000541308+NM_001177637+NM_001177634+ENST00000539901+NM_001177642+NM_001165928+NM_001177638+NM_004393+ENST00000545947+NM_001177641+NM_001177639+ENST00000538711+NM_001177640+ENST00000418588+ENST00000431960+ENST00000435508+ENST00000452317+ENST00000452060+ENST00000466701+ENST00000…	43.0792	32.2015	40.4523	24.0223	23.6091	14.676	36.7224	30.4114	28.1675	17.655	21.026	15.9465
ANKRD20A18P	ENST00000359341	0.107326	0.11474	0.305728	0	0	0	0	0.23263	0.119217	0	0	0
ETHE1	NM_014297+ENST00000292147	15.7455	10.607	17.9222	15.4127	11.8283	13.7665	17.3022	18.5177	21.297	15.52	16.9526	15.7962
RP11-187C18.1	ENST00000486972	0	0	0	0	0	0	0	0	0	0	0	0
RP11-187C18.2	ENST00000425742	0	0	0	0	0	0	0	0	0	0	0	0
RP11-187C18.3	ENST00000423863	0	9.7176	8.63093	0	0	0	7.09239	3.28366	6.73117	3.43448	2.94152	0
RP11-187C18.4	ENST00000400805	0	0	0	0	0	0	0	0	0	0	0	0
RP11-337L12.1	ENST00000539362	0.1066	0.113964	0.10122	0	0	0	0.124765	0.115528	0	0	0	0.206344
RP11-187C18.6	ENST00000421729	0	1.49723	0.664902	1.048	0.337983	0	1.22935	1.89723	1.55565	1.19062	0.339909	1.35545
AC009302.4	ENST00000448062	0	0	0	0	0	0.187878	0	0	0	0	0	0
SGSM3	ENST00000457767+NM_015705+ENST00000248929+ENST00000454798+ENST00000485962+ENST00000478085+ENST00000480830+ENST00000481408+ENST00000481028+ENST00000470518+ENST00000467915+ENST00000427834+ENST00000469719+ENST00000462457+ENST00000417424	12.0637	14.7019	10.6606	23.5159	18.3332	24.4998	20.1134	15.3544	25.1992	21.1874	21.7822	18.3222
RP11-349A22.3	ENST00000555129	0	0	0	0	0	0	0	0	0	0	0	0
RP11-349A22.2	ENST00000555466	0	0	0	0	0	0	0	0	0	0	0	0
RP11-349A22.5	ENST00000555707+ENST00000556225+ENST00000556400+ENST00000557660+ENST00000554309+ENST00000551597	2.26887	3.83057	2.08068	2.8678	3.12428	3.28588	5.00231	6.83446	4.62731	4.7802	4.66768	5.04854
RP11-349A22.5	ENST00000554378	0	0	0	0	0	0	0	0	0	0	0	0
RP11-349A22.5	ENST00000557412+ENST00000556804	0.776876	1.49502	0.598135	0.930174	0.674965	0.626724	1.7731	0.709116	1.4239	0.528381	0.452542	0.563937
RP11-349A22.5	ENST00000556002	0	0	0	0	0	0	0	0	0	0	0	0
RP11-349A22.5	ENST00000555275	0	0	0	0	0	0	0	0	0	0	0	0
RP11-349A22.5	ENST00000553657+ENST00000555037	0	0.576844	1.02468	0.69763	0	0.580364	1.26303	1.16952	1.1987	0	1.5715	1.35345
RP11-349A22.5	ENST00000554360	0	0	0	0	0	0	0	0	0	0	0	0
RP11-349A22.5	ENST00000555162	2.08528	4.45866	4.40008	3.23646	3.13131	3.2398	4.33887	6.7798	6.94894	8.40437	6.29832	3.36372
KDM1A	NM_015013+NM_001009999+ENST00000356634+ENST00000400181+ENST00000542151+ENST00000481879+ENST00000465864+ENST00000494920	82.6388	70.6441	56.2182	61.8612	49.4173	54.4698	84.1748	87.8566	60.138	70.2692	59.025	59.7532
KDM1B	ENST00000546309+ENST00000397244+ENST00000388870+NM_153042+ENST00000297792+ENST00000449850+ENST00000388869	11.6118	7.65979	10.8618	10.1583	8.49759	10.5871	10.8544	11.0011	11.3673	11.6164	12.9086	15.187
LOC649395	NR_029404	0.39867	0.8098	0.189275	0.55688	0.654243	0.943385	0.0933209	0.432061	0.797112	0.542286	0.967606	1.46624
RP11-301N24.3	ENST00000422675	0	0	0	0	0	0	0	0	0	0	0	0
RP11-1E11.1	ENST00000375867	0.755053	0.672677	0.477964	0.627793	1.45775	0.541426	1.17829	0.545529	0.139785	1.42646	1.58823	0.60898
RP11-594N15.2	ENST00000522807+ENST00000522302+ENST00000519242	0.0327264	0	0	0	0	0.18367	0.207556	0.19219	0.0435133	0	0	0.094784
SLC36A2	NM_181776+ENST00000335244+ENST00000450886+ENST00000518617+ENST00000518280+ENST00000521967+ENST00000523044+ENST00000522829	0	0	0	0.0745021	0	0	0	0	0	0	0.0184111	0
OR1S1	ENST00000309433+NM_001004458	0	0	0	0	0	0	0	0	0	0	0	0
OR1S2	ENST00000302592+NM_001004459	0	0	0	0	0	0	0	0	0	0	0	0
MIR2355	NR_036227+ENST00000517199	0	0	0	0	0	0	0	0	0	0	0	0
RP11-85B7.4	ENST00000579641	0	0	0	0	0	0	0	0	0	0	0	0
HIST1H3H	NM_003536+ENST00000369163	1.50473	0.378513	0.672372	1.41303	1.45257	1.23767	0.414387	0.191854	0.688243	0.902998	0.257796	0.171335
RP11-85B7.2	ENST00000574307	0.0843289	0.0150257	0.026691	0.0140231	0	0.0302348	0.0328996	0.022848	0	0	0.0136449	0
CTD-2647E9.3	ENST00000560375+ENST00000558150	0	0	0	0	0	0	0	0	0	0	0	0
FCER1G	ENST00000490414+ENST00000367992+NM_004106+ENST00000289902	0.55089	0.294473	0.15403	0.161851	0.531791	0.610684	0.284789	0.223886	0.630663	0.390282	0.534822	0.125902
BTG4	ENST00000356018+NM_017589+ENST00000525791+ENST00000456861	0	0	0.113671	0.248518	0.420778	0.255734	0	0.0620911	0.13205	0.763601	1.48115	0.939791
BTG3	NM_001130914+NM_006806+ENST00000348354+ENST00000339775+ENST00000471860+ENST00000496601+ENST00000464058+ENST00000457956	46.2521	54.446	90.8281	61.6197	56.8101	91.0883	39.4624	51.7132	68.2905	53.4461	55.8788	68.1509
BTG2	ENST00000475157+NM_006763+ENST00000290551	7.26927	11.3679	7.63847	5.37035	10.7165	6.4187	6.11136	6.05521	8.62705	9.16839	10.2664	8.42282
BTG1	NM_001731+ENST00000256015+ENST00000552315	72.4055	84.8385	73.1514	72.2424	78.2827	56.0734	124.065	102.952	156.995	192.381	140.025	182.762
NMD3P1	ENST00000439704	5.03676	4.90069	6.17971	9.93789	10.4345	10.6525	3.04687	3.5573	4.14895	4.81123	7.19743	7.39438
RP6-65G23.1	ENST00000553682	0	0	0.127213	0	0.12933	0	0	0	0	0	0	0
AC020550.7	ENST00000447385	0.605979	0.64784	0	0	0	0.651793	0	0	0	0	0	0
SRD5A3	ENST00000264228+NM_024592+ENST00000505210+ENST00000514398	8.10158	7.2367	9.26161	8.18968	10.4747	9.00074	8.60876	7.74038	16.8303	19.5471	15.6788	19.6668
SRD5A2	ENST00000405650+NM_000348+ENST00000233139	0.0340437	0.0887639	0.040407	0.0662729	0.12824	0.0714444	0.0777412	0	0.0737818	0.0752921	0.112849	0.0164746
SRD5A1	ENST00000274192+NM_001047+ENST00000513117+ENST00000510531+ENST00000537411+ENST00000504286+ENST00000538824	7.09106	7.26504	6.05596	9.09484	6.43299	5.041	9.35054	9.59932	7.21335	8.26819	8.42602	5.01014
AC009963.4	ENST00000417265	0	0	0	0	0	0	0	0	0	0	0	0
AC009963.3	ENST00000453431	0	0	0	0	0	0	0	0	0	0	0	0
RP6-65G23.3	ENST00000554032+ENST00000557691	1.44028	1.03501	1.30813	1.2496	0.652641	0.606199	1.77889	2.71463	3.47795	3.75841	1.58066	2.06066
EIF1AX-AS1	ENST00000424026	0	0	0.416721	0.10947	0	0	0	0	0	0	0.319552	0
RP11-6O2.4	ENST00000566974	0.368118	0.472257	0.139816	1.3957	0.568569	0.475139	0.775523	0.55853	1.06315	0	0.786238	0.57005
GGA1	NM_001172687+NM_001001561+ENST00000414350+NM_013365+NM_001001560+ENST00000343632+ENST00000381756+ENST00000489772+ENST00000405147+ENST00000429218+ENST00000325180+ENST00000337437+ENST00000449944+ENST00000411501+ENST00000453208+ENST00000447515+ENST00000406772+NM_001172688+ENST00000431745+ENST00000484804+ENST00000488672+ENST00000326597+ENST00000413251+ENST00000423024+ENST00000439161+ENST00000491295+E…	28.8215	32.0674	33.6216	36.234	37.6418	37.7243	40.8269	44.6924	51.7397	45.8545	43.8519	45.2955
GGA3	NM_138619+NM_001172704+NR_033345+ENST00000584978+NM_014001+ENST00000351904+ENST00000537584+NM_001172703+ENST00000245541+ENST00000578275+ENST00000582200+ENST00000578348+ENST00000582486+ENST00000580646+ENST00000583282+ENST00000584550+ENST00000538886+ENST00000582717+ENST00000578773+ENST00000578208+ENST00000583667+ENST00000582232+ENST00000578896+ENST00000537686+ENST00000580799+ENST00000582821+ENST000…	24.2332	21.8522	27.2091	25.0691	21.8829	28.2722	26.6691	19.746	28.355	22.045	22.1145	20.4089
GGA2	NM_015044+ENST00000309859+ENST00000567468+ENST00000567339+ENST00000568922+ENST00000566685+ENST00000569182+ENST00000567201+ENST00000570111+ENST00000568799+ENST00000563494+ENST00000569300+ENST00000569189+ENST00000563047+ENST00000562944+ENST00000562117+ENST00000566651+ENST00000566547	24.6864	25.2925	17.4292	14.6448	23.3183	13.2156	33.4925	34.091	35.2883	40.7475	41.5207	43.8538
RP11-175O19.4	ENST00000421806	1.3201	1.30273	1.98199	0.754251	0.947581	1.15291	0.990415	0.904865	1.37863	0.895267	0.898213	1.11385
CTC-471C19.2	ENST00000568962	0	0	0	0	0	0	0	0	0	0	0	0
FHOD1	ENST00000569085+ENST00000258201+NM_013241+ENST00000567752+ENST00000567687+ENST00000566006+ENST00000567561+ENST00000567509+ENST00000569888+ENST00000561922+ENST00000568595+ENST00000562266	38.8554	39.7126	32.5165	74.9511	75.7749	112.37	39.7851	35.7957	43.8325	47.8691	48.0077	47.3259
FHOD3	NM_025135+ENST00000257209+ENST00000445677+ENST00000359247	8.2932	6.0334	5.41388	2.8651	1.61168	2.11545	6.89057	9.11723	4.66444	2.90305	2.29753	3.06037
C4orf6	ENST00000515342+NM_005750+ENST00000195455+ENST00000505296+ENST00000504943	0	0.200634	0	0	0	0	0.647783	0.598716	1.55418	0.63819	0.168364	1.4731
RP11-20G13.1	ENST00000560103	0	0	0.0946853	0	0	0	0	0	0.110766	0	0	0
RP11-20G13.2	ENST00000559569	0	0	0	0.396968	0.576107	0.427945	1.39699	0	0	0.676488	0.38626	0
RP11-20G13.3	ENST00000561362	0.121946	0	0	0.730028	0.117718	0	0.570904	0.396479	0	0.829379	0	0.590126
GJC2	NM_020435+ENST00000366714	0.389636	0.492289	0.201802	0.494782	0.769351	0.723889	0.538945	0.460658	0.354113	0.722723	0.356171	0.239977
C4orf3	NM_001001701+NM_001170330+ENST00000399075+ENST00000504110	33.5947	38.8582	17.8461	44.4681	18.6945	16.2372	72.6446	21.4072	58.2918	102.219	62.1415	138.28
GJC1	NM_001080383+ENST00000426548+NM_005497+ENST00000330514	6.08979	6.181	4.99019	4.65812	5.62399	4.20564	9.1123	8.9314	7.08949	8.91469	9.13495	7.00584
RP11-118M9.3	ENST00000514002	0.595294	1.3789	0	0.197984	0.191552	0.640301	1.0451	0.967729	0.220416	1.34957	0.481609	0.384102
PSMB9	ENST00000395330+ENST00000414474+ENST00000464863+ENST00000374859+ENST00000453265+NM_002800+ENST00000395333+ENST00000467593	0	0	0	0	0	0	0	0	0	0	0	0
PSMB8	ENST00000490613+ENST00000374881+ENST00000395339+NM_004159+NM_148919+ENST00000374882+ENST00000484003	0	0	0	1.20923	0.58497	0	0	1.31347	1.34623	0	1.17661	0.586494
STAMBPL1	ENST00000371927+ENST00000371926+NM_020799+ENST00000461650+ENST00000371924+ENST00000371922+ENST00000468698	6.73939	7.96825	8.01499	6.0175	3.52464	5.9407	7.63907	5.09803	8.893	4.81089	1.84425	3.4271
PSMB6	ENST00000270586+NM_001270481+NM_002798+ENST00000575079+ENST00000571309+ENST00000575643	231.801	208	204.046	142.895	115.202	132.208	153.022	171.289	161.382	123.068	101.359	144.002
PSMB5	ENST00000555895+NM_002797+ENST00000361611+NM_001130725+NM_001144932+ENST00000493471+ENST00000425762+ENST00000334454+ENST00000460922	205.81	203.674	242.526	171.701	161.647	196.28	138.435	141.073	175.952	134.288	133.353	191.705
C14orf119	ENST00000319074+NM_017924+ENST00000554203	77.1033	74.5996	84.9302	76.0915	80.4979	87.0276	66.3283	62.1175	68.7527	71.5329	81.8248	86.9915
PSMB3	ENST00000225426+ENST00000579088+NM_002795+ENST00000584662+ENST00000579729+ENST00000581388+ENST00000583873	216.375	144.823	175.834	154.019	101.583	164.356	140.954	144.596	133.623	101.122	124.022	173.845
PSMB2	NM_002794+NM_001199780+NM_001199779+ENST00000373237	110.043	103.256	108.225	81.922	75.6161	93.1243	70.4564	71.8056	77.2698	67.163	60.1621	79.7763
PSMB1	NM_002793+ENST00000262193+ENST00000462957	362.37	383.641	393.835	320.224	302.53	339.809	290.76	349.61	367.682	279.083	299.207	372.456
AL121588.1	ENST00000390200	0	0	0	0	0	0	0	0	0	0	0	0
RP11-17M16.1	ENST00000532511	0	0	0	0	0	0	0	0	0	0	0	0
RP11-17M16.2	ENST00000581996	0.290691	0.414363	0.644047	0.435054	1.21599	0.469002	0.963972	0.840101	0.914876	0.604097	1.17588	0.844032
LMBR1L	ENST00000417750+ENST00000267102+ENST00000552577+NM_018113+ENST00000547382+ENST00000547698+ENST00000553040+ENST00000550867+ENST00000395141+ENST00000547813+ENST00000551272+ENST00000547670+ENST00000551143+ENST00000552449+ENST00000552879+ENST00000549429+ENST00000552141+ENST00000457164+ENST00000547675+ENST00000551169+ENST00000549730+ENST00000552153+ENST00000553204+ENST00000550137+ENST00000551854+ENST0…	37.5581	19.8581	22.7785	71.8302	50.7441	63.1978	45.1649	35.0704	37.0815	67.4667	58.9668	61.5121
RP11-344B5.3	ENST00000435157	0	0	0	0	0	0	0	0	0	0	0	0
RP5-1057J7.1	ENST00000442089	0.0909668	0.194502	0.0863758	0.272285	0.175626	0	0.106468	0	0.101045	0.206227	0.0883136	0
RP11-93O7.5	ENST00000520192+ENST00000519703	0	0	0	0	0	0	0	0	0	0	0	0
RP11-181C21.6	ENST00000455484	0	0	0	0	0	0	0	0	0	0	0	0
GS1-21A4.1	ENST00000562644	0.213488	0	0.405428	0.426014	0	0	0.249867	0.231369	0.237142	0.483992	0	0.206624
RP5-1057J7.6	ENST00000566551	0.304944	0.481253	0.434331	0.478118	0.434549	0.429523	1.61458	1.558	1.04845	1.30858	1.24059	0.787037
SNORD115-14	NR_003306+ENST00000363090	0	0	0	0	0	0	0	0	0	0	0	0
ITM2BP1	ENST00000580276	0.0593202	0	0	0.236746	0.114527	0.25522	0.138857	0.257154	0.26357	0	0	0.229651
TRAV23DV6	ENST00000390451	0	0	0	0	0	0	0	0	0	0	0	0
TDGF1	ENST00000542931+NM_001174136+ENST00000296145+NM_003212+ENST00000493282+ENST00000471721+ENST00000459867+ENST00000505797	0	0	0	0	0	0	0	0	0	0	0	0
TDGF1	ENST00000444264	0	0	0	0	0	0	0	0	0	0	0	0
FAM90A23P	ENST00000400136	0	0	0	0	0	0	0	0	0	0	0	0
RP11-462G2.1	ENST00000418403	0	0	0	0.103968	0	0	0.243918	0.22586	0	0	0	0
RP11-753A21.2	ENST00000562480	0	0	0	0	0	0	0	0	0	0	0	0
MEIS1-AS2	ENST00000458376	0	0	0	0	0	0	0	0	0	0	0	0
MEIS1-AS2	ENST00000439433	0	0	0	0	0	0	0	0.183209	0	0	0	0
SNORD115-16	NR_003308+ENST00000363887	0	0	0	0	0	0	0	0	0	0	0	0
AC106801.1	ENST00000518054	0	0.0477704	0	0	0	0.0480619	0	0	0.0248171	0	0	0
SETP5	ENST00000437270	0	0	0	0.144751	0.140048	0	0	0	0	0	0	0
AC018685.2	ENST00000457813	0	0	0	0	0	0	0	0	0	0	0	0
SETP7	ENST00000552169	0	0	0	0	0	0	0	0	0	0	0	0
PNMA2	NM_007257+ENST00000522362+ENST00000518811+ENST00000521740+ENST00000518212+ENST00000521875+ENST00000523244+ENST00000522450+ENST00000522764+ENST00000523616	13.4926	11.3106	17.8932	7.24745	6.8882	5.36937	41.2995	39.9269	44.1283	28.1744	24.0094	19.3478
SETP1	ENST00000556014	0	0.100142	0	0	0	0.100753	0	0	0	0.106179	0	0
SETP2	ENST00000553886	0	0.194502	0	0.0907617	0	0	0.106468	0	0	0	0	0
RP11-486G15.1	ENST00000448052	3.41767	3.65376	3.24518	1.44923	1.48463	0.919014	2.20003	0.740783	0.949081	2.13072	1.82489	1.98467
PNMA5	ENST00000361887+NM_001103150+NM_001103151+NM_001184924+NM_052926+ENST00000439251+ENST00000452693+ENST00000535214+ENST00000437210	0.0265893	0.0852783	0.0252473	0.0795881	0.0256675	0	0	0.0288163	0.0590704	0.0904194	0.0516275	0.154406
AC004790.2	ENST00000549354	0	0	0	0	0	0	0	0	0	0	0	0
AC004790.2	ENST00000552608+ENST00000547102+ENST00000379899+ENST00000552685	0	0	0	0	0	0	0	0	0	0	0	0
AC004790.2	ENST00000546512+ENST00000549131	0	0	0	0	0	0	0	0.125247	0	0	0	0
AC004790.2	ENST00000549718	0	0	0	0	0	0	0	0	0	0	0	0
SETP9	ENST00000423837	0.68844	0.473142	0.840465	0.392508	0.0949389	0.105784	0.345322	0.319757	0.43698	0.780368	0.28644	0.285559
SETP8	ENST00000435341	0.138937	0.148535	0.26385	0.138624	0.13412	0	0.325224	0.301147	0.30866	0.314979	0.269769	0
LTN1	NM_015565+ENST00000361371+ENST00000389194+ENST00000486427+ENST00000475344+ENST00000389195+ENST00000483326	28.3597	20.4447	25.7376	25.0275	20.2265	20.1421	20.9201	17.2284	17.6991	20.0288	17.3606	25.1743
RP11-328C8.5	ENST00000547898	0	0	0	0	0	0	0	0	0	0	0	0
RP11-328C8.4	ENST00000547824	0.129284	0	0.204599	0	0	0	0.151315	0.280225	0	0	0.125513	0
RP11-543P15.1	ENST00000536809+ENST00000495392	547.653	587.105	448.089	432.298	389.005	448.923	704.806	649.344	525.031	539.213	475.056	450.134
TRIML2	NM_173553+ENST00000512729+ENST00000326754+ENST00000503475+ENST00000503141+ENST00000536972+ENST00000511771+ENST00000502707+ENST00000394461	1.68858	5.23681	8.74527	0.976636	2.47434	6.41989	5.39558	9.0594	17.3035	2.35638	5.03196	10.3108
C9orf141	ENST00000371629	0	0	0	0	0	0	0	0	0	0	0	0
C9orf142	NM_183241+ENST00000371620+ENST00000468484+ENST00000481187+ENST00000483807+ENST00000488678+ENST00000493968+ENST00000467845+ENST00000492564+ENST00000498095+ENST00000463765	35.7494	27.9859	23.5957	20.8544	16.4139	15.8707	29.2049	29.6453	22.8082	25.2945	13.7597	18.3894
TRIML1	ENST00000332517+NM_178556+ENST00000507581+ENST00000512233	0.096897	0.239395	0.233887	0	0.0935376	0.312668	0.226817	0.315038	0.198989	0	0.0470354	0
NACC2	ENST00000371753+NM_144653+ENST00000277554+ENST00000467669	11.3636	10.2408	14.0564	18.069	19.0192	20.7185	9.65657	11.3787	17.0317	15.7112	18.2359	19.7504
VPS13D	NM_018156+NM_015378+ENST00000356315+ENST00000358136+ENST00000476169+ENST00000489961+ENST00000011700+ENST00000460333+ENST00000487188+ENST00000469054+ENST00000496628+ENST00000466732+ENST00000476045+ENST00000481484+ENST00000543766+ENST00000471923+ENST00000543710+ENST00000473099	4.85942	4.40033	4.59732	3.12362	3.51523	2.89454	4.17701	3.76427	4.37799	6.36163	5.52066	5.99389
NACC1	NM_052876+ENST00000292431	36.6901	40.9954	34.326	38.2786	44.4815	39.3039	21.1825	29.1038	22.5533	25.8101	28.7724	22.821
VPS13A	ENST00000376634+NM_001018038+NM_001018037+ENST00000376636+NM_015186+ENST00000360280+NM_033305+ENST00000357409+ENST00000545365+ENST00000471439+ENST00000423463+ENST00000493341+ENST00000419472+ENST00000539950+ENST00000355766+ENST00000484581+ENST00000376646+ENST00000467124	14.9598	8.81487	12.0694	8.38628	5.21447	9.77745	23.531	15.8915	14.3739	14.8293	9.16166	9.82205
SH3KBP1	NM_001184960+NM_031892+NM_001024666+ENST00000397821+ENST00000379716+ENST00000379698+ENST00000541422+ENST00000379726+ENST00000379697+ENST00000494961+ENST00000477102+ENST00000432234+ENST00000431164	33.3641	33.0515	36.4701	61.516	100.494	80.4743	25.1818	24.2856	24.9348	30.2535	61.2213	43.0221
VPS13C	ENST00000249837+NM_020821+NM_017684+ENST00000261517+ENST00000560637+ENST00000559119+NM_001018088+NM_018080+ENST00000395896+ENST00000395898+ENST00000558919+ENST00000558338+ENST00000558088+ENST00000561258	16.8689	24.9725	22.0915	24.5687	34.0494	22.8498	15.2918	14.8669	22.0102	19.8456	24.6443	18.9335
VPS13B	NM_152564+ENST00000395996+NM_015243+ENST00000355155+NM_181661+NM_017890+NR_047582+ENST00000357162+ENST00000358544+ENST00000496144+ENST00000441350+ENST00000524330+ENST00000521932+ENST00000522802+ENST00000521037+ENST00000521559+ENST00000518569+ENST00000522991+ENST00000493587	4.13469	5.13134	4.04109	6.57148	4.07022	3.30911	5.08993	4.25003	4.05947	6.3332	4.72351	4.49678
BEX5	NM_001012978+NM_001159560+ENST00000543160+ENST00000333643+ENST00000484837	3.75888	3.62812	2.60836	17.474	30.0128	8.87358	3.06209	1.74292	1.39745	7.7361	13.7644	7.28704
BEX4	NM_001127688+ENST00000372695+NM_001080425+ENST00000372691	12.2304	11.0607	11.2623	16.1476	16.1937	15.6589	11.763	7.36822	11.1639	13.1515	13.3086	16.1644
BEX2	NM_032621+ENST00000372677+NM_001168400+NM_001168401+NM_001168399+ENST00000536889+ENST00000372674+ENST00000449185	15.7138	18.8467	17.0393	18.6781	28.7897	30.2342	10.5263	11.4657	12.5809	12.3333	15.4202	20.9526
BEX1	ENST00000372728+NM_018476	16.6885	22.006	13.7912	45.298	44.6156	29.7963	17.9561	16.8463	15.2253	29.3839	27.034	22.5288
IGHD6-25	ENST00000452198	0	0	0	0	0	0	0	0	0	0	0	0
TMEM160	NM_017854+ENST00000253047	3.92678	5.10224	4.01541	4.03848	4.14055	3.04935	4.59591	4.58303	4.42895	4.45113	3.81225	2.39725
TMEM163	NM_030923+ENST00000281924+ENST00000467316+ENST00000476823	0.30244	0.316181	0.565653	1.89543	3.09158	1.32177	0.0411495	0.240205	0.537575	0.457149	1.87936	0.588932
TMEM165	NM_018475+NR_073070+ENST00000381334+ENST00000506198+ENST00000508404+ENST00000542052+ENST00000514070+ENST00000511710+ENST00000502797+ENST00000514904+ENST00000508561+ENST00000509575+ENST00000506103+ENST00000515591	66.102	74.0563	86.6525	84.188	75.8422	79.5988	46.3373	58.8952	68.0468	69.2954	86.0888	69.0134
TMEM164	ENST00000497754+ENST00000372072+NM_017698+ENST00000471255+ENST00000372073+ENST00000372068+NM_032227+ENST00000288381+ENST00000461715+ENST00000464177	13.1803	18.7682	25.4709	8.73214	8.41192	15.0498	10.7638	12.531	21.0184	11.2606	9.79443	14.0018
FOXN4	NM_213596+ENST00000468516+ENST00000355216+ENST00000299162+ENST00000423960	0.141898	0.101134	0	0.0278293	0.0228298	0	0.304477	0.333197	0.139421	0.254673	0.0523833	0.0539907
TMEM168	NM_022484+ENST00000312814+ENST00000454074+ENST00000447395+ENST00000418785+ENST00000449743+ENST00000441474+ENST00000480969	19.4521	15.4419	9.53867	13.4073	13.7238	9.43466	17.2	12.6635	11.9073	14.4111	13.5355	10.0803
EVI2B	ENST00000330927+NM_006495+ENST00000577894+ENST00000544462	0.281635	0	0.955074	0.441571	0.349548	0.735681	0	0	0.268147	0	0.0781201	0.0778797
AC079780.3	ENST00000428259	25.2491	24.8339	17.5815	48.369	25.3487	33.676	48.4647	34.6609	22.0633	82.0459	51.64	58.3236
FOXN1	ENST00000577936+ENST00000579795+NM_003593+ENST00000226247	0	0	0	0	0	0	0	0	0	0	0.0223821	0
FOXN2	ENST00000413569+NM_002158+ENST00000340553+ENST00000495290	11.3416	6.22542	3.83134	4.98167	7.56457	2.69757	6.2766	8.59505	2.54308	4.86186	6.70838	1.07386
FOXN3	ENST00000557572+NM_005197+ENST00000345097+NM_001085471+ENST00000261302+ENST00000557258+ENST00000555353+ENST00000553840+ENST00000556541+ENST00000555010+ENST00000557496+ENST00000557718+ENST00000553353+ENST00000556916+ENST00000555658+ENST00000554005+ENST00000557261+ENST00000555855+ENST00000555034	16.4758	14.7273	10.7543	33.8792	50.3578	33.2574	22.2494	19.3738	17.1726	42.1226	66.4012	45.6479
FOXN3	ENST00000553904	0	0	0	0	0	0	0	0	0	0	0	0
RP11-96J15.2	ENST00000514120	0	0	0	0	0	0	0	0	0	0	0	0
RP11-96J15.1	ENST00000438252	0	0	0	0	0	0	0	0	0	0	0	0
NICN1	NM_032316+ENST00000273598+ENST00000423832+ENST00000497742+ENST00000436744+ENST00000422593+ENST00000494057+ENST00000461015	5.12489	3.05266	3.09308	2.70269	2.95417	2.40287	5.15967	6.88564	5.42759	4.21004	5.22404	3.53636
RP5-1189B24.4	ENST00000450755	0.0658672	0.0704174	0	0	0.127167	0.212541	0.385456	0.071384	0	0.0746626	0	0
RP11-656E20.3	ENST00000541344	0	0	0	0	0	0	0	0	0	0	0	0
COL14A1	ENST00000498051+ENST00000537875+ENST00000297848+NM_021110+ENST00000309791+ENST00000247781+ENST00000432943+ENST00000523142+ENST00000434620+ENST00000440844	0.343002	0.325259	0.118608	0.115136	0.0864862	0.0237098	0.15757	0.158961	0.106627	0.110307	0.118665	0.0841277
RP11-656E20.5	ENST00000538416	0	0	0	0	0	0	0	0	0	0	0	0
RP11-155I9.1	ENST00000546558	0	0	0.0665493	0	0.270627	0.150771	0	0	0	0	0	0
MEMO1P4	ENST00000453590	0	0	0	0	0	0	0	0	0	0	0	0
MEMO1P1	ENST00000412073+ENST00000452572	22.8166	21.8251	27.2523	24.4426	24.8077	29.7083	23.8936	24.9879	22.4099	25.8633	25.1823	23.4777
MEMO1P3	ENST00000459811	0	0	0	0	0	0	0	0	0	0	0	0
IFFO1	ENST00000436152+ENST00000471408+ENST00000472558+ENST00000465801+ENST00000487279+NM_001193457+NM_001039670+NM_080730+ENST00000396840+NR_036467+ENST00000336604+ENST00000416019+ENST00000356896+ENST00000488007+ENST00000396830	15.4088	12.6546	13.5579	16.7176	18.676	14.9155	11.6087	11.4157	11.9185	14.3653	11.0827	12.1799
IGHV4-4	ENST00000390596	0	0	0	0	0	0	0	0	0	0	0	0
IFFO2	NM_001136265+ENST00000455833+ENST00000355609+ENST00000416166	6.47368	8.09915	5.22496	25.6268	38.2474	35.1916	8.17913	10.9503	5.99834	14.2226	20.2458	20.5621
RP11-152O14.4	ENST00000568711	0	0	0	0	0	0	0	0	0	0	0	0
AC140481.8	ENST00000448777+ENST00000436488	0	0	0	0	0	0	0	0	0	0	0	0
SNAP91	ENST00000521485+ENST00000195649+ENST00000369694+ENST00000439399+NM_001242793+NM_001256717+NM_001242792+NM_001256718+NM_001242794+NM_014841+ENST00000428679+ENST00000437520+ENST00000520302+ENST00000521743+ENST00000518312+ENST00000520213+ENST00000523448+ENST00000521616+ENST00000519133+ENST00000521931+ENST00000369691+ENST00000523780+ENST00000522248+ENST00000519779+ENST00000518309+ENST00000369690+ENST…	1.57615	0.830672	1.54779	13.6434	34.986	23.9576	0.865926	0.859399	1.88493	8.11482	29.7017	22.3303
AL645941.1	ENST00000390777	0	0	0	0	0	0	0	0	0	0	0	0
MAPK6PS4	ENST00000517873	0.43142	1.52203	1.92534	0.903939	1.49927	1.76334	0.454441	1.21564	0.862593	0.244514	0.858615	0.835096
CTD-2173L22.3	ENST00000451428	0	0	0	0	0	0	0	0	0	0	0	0
AC067945.3	ENST00000342609	5.73167	6.69764	5.4424	4.52181	6.17633	5.44815	4.83626	5.77836	3.9977	3.92844	7.76442	5.54738
AC067945.2	ENST00000431351	0	0	0	0	0	0	0	0	0	0	0	0
RNU2-5P	ENST00000410533	0	0	0	0	0	0	0	0	0	0	0	0
AC067945.4	ENST00000456176+ENST00000429796	0.108808	0	0	0	0.164062	0	0	0.18419	0.120863	0	0.164998	0
AC090559.2	ENST00000577816	0	0	0	0	0	0	0	0	0	0	0	0
RP11-149I2.5	ENST00000578561	0	0	0	0	0	0	0	0	0	0	0	0
AC090559.1	ENST00000578625	0	0	0	0	0	0	0	0	0	0	0	0
C11orf39	ENST00000536853	0	0	0	0	0	0	0.013611	0.0504135	0	0	0.0225803	0
CTD-2265D6.2	ENST00000506867	0.0581382	0	0.110408	0.0580071	0.0561226	0.125067	0	0.0630076	0	0	0	0.0562688
CTD-2265D6.1	ENST00000507707	23.2637	25.0843	23.8909	21.9163	20.7223	23.0895	18.6973	19.9101	16.5251	18.1083	18.3202	20.3898
C11orf35	NM_173573+ENST00000469990+ENST00000329451+ENST00000441853+ENST00000486629	1.54233	1.90254	2.71131	2.10535	1.01847	2.5089	8.64385	3.98589	7.81297	5.07329	4.77997	5.44602
C11orf35	ENST00000492515	0	0	0	0	0	0	2.7118	2.51087	5.14737	7.87862	0	6.72743
C11orf34	NM_001145024+ENST00000338832+ENST00000533819+ENST00000527122	0.051759	0	0	0	0	0	0.105735	0	0	0	0	0
C11orf36	ENST00000531711	0	0	0	0	0	0	0	0	0	0	0	0
C11orf36	ENST00000541883	0	0	0	0	0	0	0	0	0	0	0	0
C11orf36	ENST00000434798	0	0	0	0	0	0	0	0	0	0	0	0
C11orf36	ENST00000420873	0	0	0	0	0	0	0	0	0	0	0	0
C11orf31	NM_170746+ENST00000534355+ENST00000533321+ENST00000388857+ENST00000528798+ENST00000534386	74.0965	70.8556	92.9614	79.3462	60.796	85.8319	88.4729	83.4669	108.861	105.774	81.7993	116.144
C11orf30	ENST00000427574+ENST00000533988+ENST00000524490+ENST00000334736+NM_020193+ENST00000343878+ENST00000525959+ENST00000533972+ENST00000528826+ENST00000533248+ENST00000525038+ENST00000524767+ENST00000525919+ENST00000529032+ENST00000531998+ENST00000524451+ENST00000531641+ENST00000534573+ENST00000532719+ENST00000531793	10.2039	11.3861	7.81201	8.81956	8.1102	7.83219	9.98772	8.44039	8.12078	8.11996	9.099	7.15889
RP11-34F13.3	ENST00000558889+ENST00000560577	0	0	0	0	0.206383	0	0	0	0	0	0	0.413842
RPL15P2	ENST00000490252	0.663387	0.177304	0.314953	0.248209	0.160097	0.267578	0.388215	0.179737	0.184222	0.657974	0.0805048	0.0802571
RPL15P1	ENST00000439981	0	0	0.129639	0	0	0.146851	0	0	0	0	0	0
LOC284276	NR_015417	0	0	0	0	0	0	0	0	0	0	0	0
AL137059.1	ENST00000366409	1.57554	0.561461	0.19947	1.25759	0.405579	0.225955	1.59815	0.455335	0.933389	0.833434	0.815782	0.508295
RPL15P4	ENST00000416625	0	0	0	0	0	0	0	0	0	0	0	0
MACROD2	ENST00000217246+ENST00000477147+NM_080676+ENST00000483997+ENST00000492055+ENST00000462552+ENST00000494602+ENST00000310348+ENST00000490428+ENST00000463861+ENST00000464883+ENST00000497992+NM_001033087+ENST00000402914+ENST00000378058+ENST00000486914+ENST00000407045	0.223956	0.268509	0.412206	0.238763	0	0.250868	0.715107	0.607728	0.462548	0	0.371292	0.32801
MACROD1	NM_014067+ENST00000255681+ENST00000542105+ENST00000538042+ENST00000541041+ENST00000543422+ENST00000545464+ENST00000542359+ENST00000538595	9.42531	7.7929	5.29192	7.27292	6.7126	15.4446	12.5332	14.9593	11.9261	10.1992	10.2471	7.75702
AL110292.1	ENST00000410967	0	0	0	0	0	0	0	0	0	0	0	0
VN1R20P	ENST00000425215	0	0	0	0	0	0	0	0	0.0950111	0	0.249119	0
RP11-357J22.1	ENST00000432461	0	0	0	0	0	0	0	0	0	0	0	0
2018-09-15	NM_203341+NM_004261	0	0	0	0	0	0	0	0	0	0	0	0
RP11-366L20.4	ENST00000536217	0	0	0	0	0	0	0	0	0	0	0	0
AC118274.1	ENST00000539570	0	0	0	0	0	0	0	0	0	0	0	0
ZNF346-IT1	ENST00000515264	0.166901	0.237907	0.316955	0.0555082	0.322229	0	0.325569	0.0602932	0.370785	0.126125	0.108022	0.592293
CITF22-49D8.1	ENST00000434707	0.163438	0.0970715	0.0517299	0.181189	0.166537	0.136729	0.0425086	0	0.0201718	0.0926312	0.0881507	0.0527277
RP1-15D7.1	ENST00000404273	0	0.410825	0.364885	0.383413	0	0	0.449761	0.416465	0	0	0.746142	0
LOC730183	NM_001256932	0	0	0	0	0	0	0	0	0	0	0	0
CTD-2184C24.2	ENST00000532515+ENST00000529171+ENST00000553269+ENST00000553775	0.141178	0.226396	0.254879	0.0704298	0.136283	0.0710848	0	0.0765011	0.27101	0.0800147	0.34265	0.0497838
CTD-2184C24.1	ENST00000491913	0.185358	0	0	0	0	0	0	0	0	0	0	0
KRR1	ENST00000229214+NM_007043+ENST00000551070+ENST00000438169+ENST00000550023+ENST00000550898	61.46	74.2533	66.9631	72.7726	79.8977	74.7365	29.214	46.95	47.1902	45.4233	56.3769	62.5874
RP5-991C6.3	ENST00000441949	0	0	0	0	0	0	0	0	0	0	0	0.152184
RP5-991C6.2	ENST00000402075	0	0	0	0	0	0.309245	0	0	0	0.488849	0.418684	0
FAM64A	NM_001195228+NM_019013+ENST00000572447+ENST00000572829+ENST00000250056+ENST00000572947+ENST00000573557+ENST00000570337+ENST00000571373+ENST00000572595+ENST00000308855+ENST00000571572+ENST00000576056+ENST00000575473+ENST00000573385	37.9673	29.2891	28.6957	6.13635	1.23861	1.40256	31.1794	31.1476	18.1134	18.0536	2.88561	4.42849
LOC100130015	NR_027336	0	0	0	0	0	0	0	0	0	0	0	0
LOC100130015	NR_027335	0	0	0	0	0	0	0	0	0	0	0	0
CTD-2336H13.1	ENST00000568646	0	0	0	0	0	0	0	0	0.131984	0	0	0.114999
RP11-603J24.4	ENST00000551846	0	0	0	0	0	0	0	0	0	0	0	0
FAM92A1	ENST00000523475+ENST00000518829+ENST00000518322+ENST00000452913+NM_145269+ENST00000522324+ENST00000523577+ENST00000359421+ENST00000522803+ENST00000423990+ENST00000520937+ENST00000518116+ENST00000523453+ENST00000520955+ENST00000519135+ENST00000517718+ENST00000519679+ENST00000521641+ENST00000520363	11.7577	16.0091	11.7763	11.2833	10.6405	6.73543	10.3588	11.345	10.3285	9.78903	10.5185	8.55474
HMGN1P9	ENST00000515212	0	0	0	0	0	0	0	0	0	0	0	0
HMGN1P4	ENST00000419500	5.18892	9.58183	5.82286	4.23591	4.09829	7.61076	4.41682	7.66843	8.38373	5.34709	5.49554	4.56552
HMGN1P5	ENST00000448591	0	0	0	0	0	0	0	0	0	0	0	0
HMGN1P6	ENST00000438508	0	0	0	0	0	0	0	0	0	0	0	0
RP11-119F19.4	ENST00000452173	0	0	0	0	0	0	0	0	0	0	0	0
RP11-119F19.2	ENST00000445306	0.207308	0.576237	0.826753	1.36515	0.680412	1.15951	0.824957	0.31454	0.644775	0.281989	0.442776	1.1236
HMGN1P2	ENST00000445197	0	0.290411	0	0	0	0	0	0.294397	0	0.307919	0	0
RP11-793I11.1	ENST00000524963	12.7149	11.5247	12.9918	8.96312	10.6731	9.21658	7.7643	6.44059	6.75479	8.77298	9.5264	10.7009
HIST2H3PS2	ENST00000392948	5.02833	3.28515	1.59152	5.29572	2.96634	0.600944	0.653908	2.11924	1.24121	1.26662	0.542408	0.540739
RP11-710F7.2	ENST00000511059+ENST00000512514	0	0	0	0	0	0	0	0	0	0	0	0
C8orf49	ENST00000525043	0.385291	0.0316852	0.084426	0.147855	0.228882	0.127514	0.433602	0.256961	0.0658429	0.201572	0.143867	0.172109
C8orf48	ENST00000297324+NM_001007090	1.16011	0.826837	2.04576	1.21177	0.479954	1.12898	1.48711	1.25728	2.7307	1.50183	0.911748	0.748541
C8orf47	ENST00000318528+NM_173549+NM_001170806+ENST00000545282	1.3121	0.935158	0.561866	0.308033	0.461285	0.513979	1.98735	1.47964	0.943067	0.773799	0.397641	0.273902
C8orf46	ENST00000482608+ENST00000519702+ENST00000470796+ENST00000305454+NM_152765+ENST00000521495+ENST00000521813+ENST00000460144+ENST00000454839+ENST00000450307+ENST00000484919+ENST00000522977+ENST00000480005+ENST00000485639+ENST00000488582+ENST00000498712+ENST00000490228	0.597079	0.620857	0.17117	0.059954	0.0733322	0.0323162	0.118548	0.162806	0.200241	0.0844012	0	0.116315
C8orf44	NM_019607+ENST00000519561+ENST00000521889+ENST00000390159+ENST00000518860+ENST00000521113	0.878239	3.17533	0.993445	2.66632	1.96544	1.04646	3.36885	2.75176	3.60953	2.79607	2.18981	4.11168
C8orf42	NM_175075+NM_001256113+ENST00000324079+ENST00000523656+ENST00000427263+ENST00000524229	1.60172	1.31787	0.822825	0.824833	0.681655	0.892691	2.22843	1.86653	1.55909	3.8468	1.18716	1.35845
TP53I3	NM_001206802+NM_147184+ENST00000335934+NM_004881+ENST00000238721+ENST00000313482+ENST00000407482+ENST00000417886+ENST00000413037+ENST00000470636	13.0476	10.5532	10.1729	8.62969	6.27435	6.36835	14.855	10.8938	9.51158	8.75168	5.11956	6.10657
C8orf40	ENST00000438528+NM_001135676+NM_138436+ENST00000417410+ENST00000414154+NM_001135674+ENST00000498447+ENST00000529505+ENST00000416469+NM_001135675+ENST00000490331+ENST00000518574	25.5238	33.6877	17.6323	18.8639	19.1636	18.6413	36.5285	25.6126	24.1514	22.1455	18.661	23.5886
RP11-841O20.2	ENST00000554055	0	0	0	0	0	0	0	0	0	0	0	0
RP11-274M4.1	ENST00000506027	0	0	0	0	0.0737595	0	0.178858	0.0828082	0	0	0	0.0369759
RP11-777B9.5	ENST00000510231	0	0	0	0.436665	0	0.941479	0	0	0	0	0.849773	0.847158
RP11-777B9.4	ENST00000512633	0	0	0	0	0	0	0	0	0	0	0	0
RP11-777B9.3	ENST00000505767	0.0992156	0.212139	0	0.098992	0.0957759	0	0	0	0	0	0.0963219	0.0960255
RP11-777B9.1	ENST00000503825	0.103382	0	0	0.206298	0	0	0	0	0.114836	0	0	0
MB	ENST00000397326+NM_203377+ENST00000359787+ENST00000401702+NM_203378+ENST00000397328+NM_005368+ENST00000406324+ENST00000443033+ENST00000442617+ENST00000447607+ENST00000451685+ENST00000419229	0.173028	0.283877	0.246443	0	0	0	0.16021	0.16936	0.127352	0	0	0
MB	ENST00000472240	0	0	0	0	0	0	0	0	0	0	0	0
CTD-2303B20.1	ENST00000554071	0	0	0	0	0	0	0	0	0	0	0	0
AC010086.1	ENST00000437359	0	0	0	0	0	0	0	0	0	0	0	0
AC012175.1	ENST00000408330	0	0	0	0	0	0	0	0	0	0	0	0
DUX4L7	ENST00000554906+ENST00000553820+ENST00000554416	0	0	0	0	0	0	0	0	0	0	0	0
DUX4L7	NM_001127387	0	0	0	0	0	0	0	0	0	0	0	0
DUX4L7	NM_001127387	0	0	0	0	0	0	0	0	0	0	0	0
DUX4L7	ENST00000553598	0	0	0	0	0	0	0	0	0	0	0	0
DUX4L6	NM_001127388	0	0	0	0	0	0	0	0	0	0	0	0
DUX4L6	NM_001127388	0	0	0	0	0	0	0	0	0	0	0	0
DUX4L6	NM_001127388	0	0	0	0	0	0	0	0	0	0	0	0
DUX4L6	NM_001127388	0	0	0	0	0	0	0	0	0	0	0	0
DUX4L6	ENST00000555191	0	0	0	0	0	0	0	0	0	0	0	0
DUX4L6	NM_001127388	0	0	0	0	0	0	0	0	0	0	0	0
DUX4L6	NM_001127388	0	0	0	0	0	0	0	0	0	0	0	0
DUX4L6	NM_001127388	0	0	0	0	0	0	0	0	0	0	0	0
DUX4L6	NM_001127388	0	0	0	0	0	0	0	0	0	0	0	0
DUX4L6	NM_001127388	0	0	0	0	0	0	0	0	0	0	0	0
DUX4L6	NM_001127388	0	0	0	0	0	0	0	0	0	0	0	0
DUX4L6	NM_001127388	0	0	0	0	0	0	0	0	0	0	0	0
DUX4L6	NM_001127388	0	0	0	0	0	0	0	0	0	0	0	0
DUX4L6	NM_001127388	0	0	0	0	0	0	0	0	0	0	0	0
DUX4L6	ENST00000553722	0	0	0	0	0	0	0	0	0	0	0	0
DUX4L6	NM_001127388	0	0	0	0	0	0	0	0	0	0	0	0
DUX4L6	NM_001127388	0	0	0	0	0	0	0	0	0	0	0	0
DUX4L6	NM_001127388	0	0	0	0	0	0	0	0	0	0	0	0
DUX4L6	NM_001127388	0	0	0	0	0	0	0	0	0	0	0	0
DUX4L6	NM_001127388	0	0	0	0	0	0	0	0	0	0	0	0
DUX4L6	NM_001127388	0	0	0	0	0	0	0	0	0	0	0	0
DUX4L5	NM_001127389	0	0	0	0	0	0	0	0	0	0	0	0
DUX4L5	NM_001127389	0	0	0	0	0	0	0	0	0	0	0	0
DUX4L5	NM_001127389	0	0	0	0	0	0	0	0	0	0	0	0
DUX4L5	NM_001127389	0	0	0	0	0	0	0	0	0	0	0	0
DUX4L5	NM_001127389	0	0	0	0	0	0	0	0	0	0	0	0
DUX4L5	NM_001127389	0	0	0	0	0	0	0	0	0	0	0	0
DUX4L5	NM_001127389	0	0	0	0	0	0	0	0	0	0	0	0
DUX4L5	NM_001127389	0	0	0	0	0	0	0	0	0	0	0	0
DUX4L5	NM_001127389	0	0	0	0	0	0	0	0	0	0	0	0
DUX4L5	NM_001127389	0	0	0	0	0	0	0	0	0	0	0	0
DUX4L5	NM_001127389	0	0	0	0	0	0	0	0	0	0	0	0
DUX4L5	NM_001127389	0	0	0	0	0	0	0	0	0	0	0	0
DUX4L5	NM_001127389	0	0	0	0	0	0	0	0	0	0	0	0
DUX4L5	NM_001127389	0	0	0	0	0	0	0	0	0	0	0	0
DUX4L5	NM_001127389	0	0	0	0	0	0	0	0	0	0	0	0
DUX4L5	NM_001127389	0	0	0	0	0	0	0	0	0	0	0	0
DUX4L5	NM_001127389	0	0	0	0	0	0	0	0	0	0	0	0
DUX4L5	ENST00000557283	0	0	0	0	0	0	0	0	0	0	0	0
DUX4L5	ENST00000554668	0	0	0	0	0	0	0	0	0	0	0	0
DUX4L5	NM_001127389	0	0	0	0	0	0	0	0	0	0	0	0
DUX4L5	NM_001127389	0	0	0	0	0	0	0	0	0	0	0	0
DUX4L4	NM_001177376+ENST00000538692+ENST00000554637	0	0	0	0	0	0	0	0	0	0	0	0
DUX4L4	NM_001177376	0	0	0	0	0	0	0	0	0	0	0	0
DUX4L4	NM_001177376	0	0	0	0	0	0	0	0	0	0	0	0
DUX4L4	NM_001177376	0	0	0	0	0	0	0	0	0	0	0	0
DUX4L3	NM_001164467	0	0	0	0	0	0	0	0	0	0	0	0
DUX4L3	NM_001164467	0	0	0	0	0	0	0	0	0	0	0	0
DUX4L3	NM_001164467	0	0	0	0	0	0	0	0	0	0	0	0
DUX4L3	NM_001164467	0	0	0	0	0	0	0	0	0	0	0	0
DUX4L3	NM_001164467	0	0	0	0	0	0	0	0	0	0	0	0
DUX4L3	NM_001164467	0	0	0	0	0	0	0	0	0	0	0	0
DUX4L3	NM_001164467	0	0	0	0	0	0	0	0	0	0	0	0
DUX4L3	NM_001164467	0	0	0	0	0	0	0	0	0	0	0	0
DUX4L3	NM_001164467	0	0	0	0	0	0	0	0	0	0	0	0
DUX4L3	NM_001164467	0	0	0	0	0	0	0	0	0	0	0	0
DUX4L3	NM_001164467	0	0	0	0	0	0	0	0	0	0	0	0
DUX4L3	NM_001164467	0	0	0	0	0	0	0	0	0	0	0	0
DUX4L3	NM_001164467	0	0	0	0	0	0	0	0	0	0	0	0
DUX4L3	NM_001164467	0	0	0	0	0	0	0	0	0	0	0	0
DUX4L3	ENST00000554690	0	0	0	0	0	0	0	0	0	0	0	0
DUX4L3	ENST00000557656	0	0	0	0	0	0	0	0	0	0	0	0
DUX4L3	NM_001164467	0	0	0	0	0	0	0	0	0	0	0	0
DUX4L3	NM_001164467	0	0	0	0	0	0	0	0	0	0	0	0
DUX4L3	NM_001164467	0	0	0	0	0	0	0	0	0	0	0	0
DUX4L3	NM_001164467	0	0	0	0	0	0	0	0	0	0	0	0
DUX4L3	NM_001164467	0	0	0	0	0	0	0	0	0	0	0	0
DUX4L2	NM_001127386	0	0	0	0	0	0	0	0	0	0	0	0
DUX4L2	NM_001127386	0	0	0	0	0	0	0	0	0	0	0	0
DUX4L2	NM_001127386	0	0	0	0	0	0	0	0	0	0	0	0
DUX4L2	NM_001127386	0	0	0	0	0	0	0	0	0	0	0	0
DUX4L2	NM_001127386	0	0	0	0	0	0	0	0	0	0	0	0
DUX4L2	NM_001127386	0	0	0	0	0	0	0	0	0	0	0	0
DUX4L2	NM_001127386	0	0	0	0	0	0	0	0	0	0	0	0
DUX4L2	ENST00000554376+ENST00000553702	0	0	0	0	0	0	0	0	0	0	0	0
DUX4L2	NM_001127386	0	0	0	0	0	0	0	0	0	0	0	0
DUX4L2	NM_001127386	0	0	0	0	0	0	0	0	0	0	0	0
DUX4L2	NM_001127386	0	0	0	0	0	0	0	0	0	0	0	0
DUX4L2	NM_001127386	0	0	0	0	0	0	0	0	0	0	0	0
DUX4L2	NM_001127386	0	0	0	0	0	0	0	0	0	0	0	0
DUX4L2	NM_001127386	0	0	0	0	0	0	0	0	0	0	0	0
DUX4L2	NM_001127386	0	0	0	0	0	0	0	0	0	0	0	0
DUX4L2	NM_001127386	0	0	0	0	0	0	0	0	0	0	0	0
DUX4L2	ENST00000440426	0	0	0	0	0	0	0	0	0	0	0	0
DUX4L2	NM_001127386	0	0	0	0	0	0	0	0	0	0	0	0
DUX4L2	NM_001127386	0	0	0	0	0	0	0	0	0	0	0	0
DUX4L2	NM_001127386	0	0	0	0	0	0	0	0	0	0	0	0
SLC18A3	NM_003055+ENST00000374115	0.0328238	0	0.0311673	0.130999	0.253487	0	0.153668	0	0	0.409275	0.54173	0.0635369
SLC18A2	NM_003054+ENST00000497497+ENST00000298472	1.77598	2.35072	2.28861	2.0884	2.25526	2.2741	1.74454	2.2226	1.74963	1.88131	1.91917	1.89281
SLC18A1	ENST00000265808+NM_001142324+NM_003053+ENST00000276373+NM_001142325+NM_001135691+ENST00000440926+ENST00000437980+ENST00000517776+ENST00000519026+ENST00000381608+ENST00000519171+ENST00000522513+ENST00000524272	0	0	0.0566677	0.117796	0.502821	0.126988	0	0	0	0.0994393	0.0716368	0.170608
CTD-3116E22.2	ENST00000480755	7.46753	8.54561	6.59131	8.18528	5.58416	5.43016	8.98622	8.7199	5.84147	8.46468	6.63708	6.51486
DUX4L9	ENST00000449051	0.841637	2.15947	2.39748	1.34358	1.29993	3.80213	1.18206	2.55396	4.48745	2.09885	2.12443	2.76956
RP11-332H17.1	ENST00000440321	0.429694	0.612503	0.272005	1.85781	1.10613	1.23248	0.335277	0.931366	0.1591	1.29886	0.834322	1.52489
RALBP1	ENST00000019317+NM_006788+ENST00000585015+ENST00000383432+ENST00000458039+ENST00000577221	9.97083	12.4201	13.0786	9.49855	9.44537	11.9959	12.1526	11.1133	13.5392	10.6325	11.4639	12.766
AC008697.1	ENST00000521472	0	0	0	0	0	0	0.11244	0	0	0	0	0
AC008697.1	ENST00000515337	0	0	0	0	0	0	0	0	0	0	0	0
RP11-626E13.1	ENST00000447277	0.175061	0.561461	0.249338	2.53266	0.929452	2.44785	0.307337	0.569168	0.680596	1.28984	1.52959	2.28733
RP11-231E6.1	ENST00000486726	0	0	0	0	0	0	0	0	0	0	0	0
AP005530.2	ENST00000572608+ENST00000572062	0	0	0	0	0	0	0	0	0	0	0	0
RP11-313M3.1	ENST00000486306	1.82649	3.56573	2.48835	3.48628	2.8364	3.41666	4.08956	3.09829	0.705687	5.40099	3.08385	1.84462
ZNF831	NM_178457+ENST00000371030	0	0.00897381	0	0.00837503	0.0243088	0	0.0098243	0	0	0.0047574	0.00814913	0
ZNF830	NM_052857+ENST00000361952+ENST00000578339	20.91	24.3968	19.1044	23.9559	23.5884	21.1833	16.7186	15.428	17.8964	17.7721	17.0421	21.1201
ZNF835	NM_001005850+ENST00000537055	0.255415	0.0390084	0.140763	0.12742	0.140891	0.223234	0.277609	0.0642644	0.329338	0.16544	0.106271	0.141258
ZNF837	NR_049780+NM_138466+ENST00000427624	1.64527	1.98927	2.93849	1.64156	1.15336	1.62219	2.26949	2.22884	3.37228	1.90937	2.12971	2.69187
ZNF836	NM_001102657+ENST00000322146	0.833685	1.07212	1.23904	0.783586	1.25966	1.11765	1.32928	1.72846	1.97289	1.2874	1.71258	1.83594
ZNF839	ENST00000558850+NM_001267827+ENST00000559185+NM_001267828+ENST00000442396+NM_018335+ENST00000262236+ENST00000559098+ENST00000561251+ENST00000560568+ENST00000559155+ENST00000558490+ENST00000558462+ENST00000557803+ENST00000560112+ENST00000420933	6.39247	8.50525	6.49761	5.86616	5.6699	6.64786	7.36305	8.536	7.35988	5.65601	5.7448	7.03283
LRIF1	ENST00000369763+NM_001006945+NM_018372+ENST00000494675+ENST00000485275	11.036	15.7552	16.3362	17.7476	23.602	21.0627	12.87	13.2981	16.0211	16.171	25.5658	20.1031
FAM91A2	NR_046139+NR_046135+NR_046136+NR_046138+NR_046137	1.73773	3.40592	5.2251	6.35733	5.03246	5.60734	8.81334	8.47475	4.18224	4.59614	4.21762	5.32588
AC004854.5	ENST00000440356	0	0	0.113335	0	0	0	0	0	0	0	0.115878	0
PHAX	ENST00000297540+NM_032177+ENST00000514725+ENST00000505674+ENST00000511371+ENST00000513813	58.0373	52.7354	59.8397	48.6309	47.5657	47.6519	43.4584	41.9698	53.4335	49.1361	40.7296	49.7778
AC004125.3	ENST00000567127	0	0	0	0	0.167502	0	0	0	0	0	0	0
AC004125.3	ENST00000567624	0	0	0	0	0	0	0	0	0	0	0	0
CLYBL-AS2	ENST00000430125	0	0	0	0	0	0	0	0	0	0	0	0
CLYBL-AS1	ENST00000416009	0	0	0	0	0	0	0	0	0	0	0	0
MLK7-AS1	ENST00000419609+ENST00000422703+ENST00000423106+NR_033882	0.323325	0.243996	0.144474	0.0759051	0.0183598	0.163656	0.333901	0.226733	0.211263	0.150911	0.0738576	0.128853
RP11-841C19.4	ENST00000368075	1.00567	0	0.318304	0.334467	0	0.721133	0.78469	0	0	0.75997	0.65089	0.324444
CTD-2012K14.1	ENST00000568833+ENST00000561577	0.282863	0	0.134293	0.493894	0.750904	0.608496	0.662126	0.613108	0.471303	0.801584	0.549225	0.684419
RP11-227B21.2	ENST00000540161	0	0	0	0	0	0	0	0	0	0	0	0
RP11-253M7.3	ENST00000560942	0	0.258341	0	0	0	0	0	0.130944	0	0.342394	0	0
RP11-1143G9.4	ENST00000548626	0	0	0	0	0	0	0	0	0	0	0	0
RP11-1143G9.4	ENST00000548900	0	0	0	0	0	0	0	0	0	0	0	0
RSF1-IT1	ENST00000528233	0.257442	0.137613	0	0	0	0	0.0753277	0	0.142982	0	0.0624833	0
RSF1-IT2	ENST00000529656	0.145884	0	0	0	0	0	0	0	0.162047	0	0	0.141193
TSPY8	ENST00000383005+ENST00000287721+NM_001243721+ENST00000477879+ENST00000383000+ENST00000537415+ENST00000436159	0	0	0	0	0	0	0	0	0	0	0	0
TSPY8	ENST00000330628	0	0	0	0	0	0	0	0	0	0	0	0
MIR4773-1+MIR4773-2	NR_039932+NR_039931+ENST00000585225	0	0	0	0	0	0	0	0	0	0	0.490253	0
TSPY4	NM_001164471	0	0	0	0	0	0	0	0	0	0	0	0
TSPY4	NM_001164471	0	0	0	0	0	0	0	0	0	0	0	0
TSPY4	NM_001164471	0	0	0	0	0	0	0	0	0	0	0	0
TSPY4	ENST00000426950+ENST00000466036+ENST00000383008+ENST00000482082	0	0	0	0	0	0	0	0	0	0	0	0
ZPBP	ENST00000491129+ENST00000465922+NM_007009+NM_001159878+ENST00000046087+ENST00000419417+ENST00000450231+ENST00000413331	0	0	0	0	0	0	0	0	0	0	0	0
TSPY2	NM_022573+ENST00000320701+ENST00000383042+ENST00000470569+ENST00000464674	0	0	0	0	0	0	0	0	0	0	0	0
TSPY1	ENST00000423647+NM_001197242+ENST00000451548+NM_003308	0	0	0	0	0	0	0	0	0	0	0	0
MED4-AS1	ENST00000422483+NR_046511	0.53957	0.576844	0.683118	0.897257	0.520864	0.386909	0.631514	0.584762	1.99784	1.83486	1.04767	0.870368
SLC17A8	NM_139319+NM_001145288+ENST00000323346+ENST00000392989+ENST00000547922+ENST00000552697	0.0207089	0	0	0.149403	0	0	0.175257	0.0224434	0	0.0234742	0.0400225	0
SLC17A9	NM_022082+ENST00000370351+ENST00000370349+ENST00000488738+ENST00000411611+ENST00000459704+ENST00000487303+ENST00000483113	0.576129	0.24613	0.076037	0.649171	1.79487	0.694534	1.39198	0.726828	0.537942	3.46221	2.01977	0.994344
RP5-947P14.1	ENST00000437803+ENST00000429608	0	0	0	0	0	0	0	0	0	0	0	0
RAB33B	ENST00000507271+ENST00000305626+NM_031296	2.47114	2.17768	1.36262	2.14154	1.33306	1.61103	2.10113	2.4084	2.59722	1.66167	1.49654	2.14466
SLC17A4	NM_005495+ENST00000377905+ENST00000439485+ENST00000397076	0	0	0	0	0	0	0	0	0	0	0	0.0567613
SLC17A5	ENST00000355773+NM_012434+ENST00000393019+ENST00000481996	7.2035	6.79065	9.13117	12.6043	15.5175	10.0382	9.05398	8.26832	11.7856	11.4667	11.403	11.7114
SLC17A6	ENST00000263160+NM_020346+ENST00000534115	0	0	0	0	0	0	0	0.022598	0	0.0236359	0	0
SLC17A7	NM_020309+ENST00000221485+ENST00000543531	1.07932	1.02567	0.417532	2.26014	2.76555	1.64823	1.51277	1.01087	0.888077	2.55003	2.65195	1.122
SLC17A1	ENST00000244527+NM_005074+ENST00000427328+ENST00000377886+ENST00000476801+ENST00000468082	0	0	0	0	0	0	0	0	0	0	0.0568175	0
SLC17A2	ENST00000377850+ENST00000360488+NM_005835+ENST00000265425	0	0	0	0	0	0	0	0	0	0	0	0.0579367
SLC17A3	ENST00000481949+ENST00000505420+ENST00000397060+NM_006632+ENST00000361703+ENST00000360657+NM_001098486+ENST00000509714+ENST00000506105+ENST00000503922+ENST00000308453+ENST00000449356	0	0	0	0.0487124	0.154354	0.0720111	0	0	0	0.0553417	0.144715	0.145936
RP11-386M24.6	ENST00000565107+ENST00000568297	0.0206764	0.0442096	0.0196329	0.216613	0.51895	0.355835	0.0483995	0.0448164	0.114836	0.117187	0.441614	0.180105
C16orf58	ENST00000570164+ENST00000327237+NM_022744+ENST00000568491+ENST00000567994+ENST00000567673+ENST00000541442+ENST00000430477+ENST00000565128+ENST00000567578+ENST00000564807+ENST00000566148	23.8915	28.4609	20.2014	29.5924	31.8625	23.1711	30.0113	32.8693	32.7916	29.8803	32.2429	26.4881
C16orf59	ENST00000361837+ENST00000569496+ENST00000567489+ENST00000565537+NM_025108+ENST00000569994+ENST00000569665+ENST00000563531+ENST00000569664+ENST00000483320+ENST00000562253+ENST00000568753+ENST00000565716+ENST00000566580	12.1411	9.08732	8.03968	8.27187	6.23735	5.24061	9.64759	11.4719	14.9711	11.7181	6.33957	4.99188
RP11-386M24.3	ENST00000555864+ENST00000567689	0.0397865	0.042535	0	0.422472	0.480089	0.299561	0.0465662	0	0.132584	0.0901984	0.560078	0.115522
RP11-386M24.1	ENST00000484702	0	0	0.22736	0	0	0	0	0	0	0	0	0
C16orf52	ENST00000567004+NM_001164579+ENST00000542527+ENST00000569656+ENST00000331057+ENST00000562695+ENST00000562186+ENST00000568049	10.4502	10.251	14.4601	12.9508	12.2254	20.2795	10.2465	11.6152	15.5389	13.4717	14.6192	13.7464
C16orf53	ENST00000320330	7.13209	4.67884	5.07911	2.42592	2.66005	0.87174	12.5211	10.0131	11.1632	11.5755	3.30467	2.98074
RP11-253M7.4	ENST00000558702	0.104479	0	0	0.104244	0	0	0	0.11323	0.464219	0	0	0.10112
C16orf57	ENST00000565151	1.03976	1.17698	1.68419	1.22049	1.06276	1.31573	0.715847	1.3257	1.29084	0.346648	0.712542	0.947134
C16orf57	ENST00000563149	0	0	0	0	0	0	0	0	0	0	0	0
C16orf57	ENST00000566082	0.514304	0.720471	0.690423	0.990901	1.01007	0.972847	0.74724	1.09554	1.04407	1.16596	0.929738	0.600754
C16orf57	ENST00000562534	0	42.1096	187.004	117.9	152.092	169.466	184.402	42.6876	218.763	44.6482	38.2398	0
C16orf57	ENST00000423271	0	0	0	0	0	0	0	0	0	0	0	0
C16orf57	ENST00000568848	0	0	0	0	0	0	0	0	0	0	0	0
C16orf57	ENST00000566292	0.679114	0.726028	0	2.03275	0	0.730458	1.58967	0.735993	0	0	2.63723	0
C16orf57	ENST00000219281	0	0	0	0	0	0	0	0	0	0	0	0
C16orf57	ENST00000563207	0	0	0	0	0	0	0	0	0	0	0	0
C16orf57	ENST00000565662	0	0	0	0	0	0	0	0	0	0	0	0
C16orf57	ENST00000564387	0	0	0	0	0	0	0	0	0	0	0	0
C16orf57	ENST00000561568	5.62694	0	5.34296	0	5.43186	0	0	0	0	6.37832	0	0
C16orf57	ENST00000563321	0.332862	0	0.105354	0.88563	0.107107	0.47737	0.259721	0.120247	0.492987	0.628848	0.215435	0.322159
C16orf57	ENST00000539737	0	0	0	0	0	0	0	0	0	0	0	0
C16orf57	ENST00000569252	2.18826	0	8.31127	6.54997	0	7.06109	2.56114	0	2.4307	0	0	4.23579
C16orf57	ENST00000561743	0	0	0	0	0	0	0	0	0	0	0	0
C16orf54	ENST00000329410+NM_175900	0.645463	1.01865	0.496146	0.490673	0.311543	0.363661	0.539608	0.466349	0.4097	0.330985	0.179039	0.118992
C16orf55	NM_153025+ENST00000301031+NM_001271908+NM_001271907+NM_001271910+ENST00000566204+ENST00000457689+ENST00000579310+ENST00000567827+ENST00000564238+NM_001271909+NR_073516+ENST00000568929+NR_073515+ENST00000565890+ENST00000566857	6.3443	4.12256	6.90057	3.42988	4.27795	5.82631	8.85599	6.26084	12.3429	8.59195	4.34805	5.19936
ITCH	NM_031483+ENST00000374864+NM_001257138+NM_001257137+ENST00000486883+ENST00000535650+ENST00000479215+ENST00000262650+ENST00000483727+ENST00000461661	23.108	26.5758	22.108	24.6918	26.22	29.4719	17.8255	22.089	20.3837	20.3397	23.0817	23.9267
CHMP4A	NM_014169+ENST00000347519+ENST00000548308+ENST00000530996+ENST00000533523+ENST00000542700+ENST00000552620+ENST00000534106+ENST00000527154	81.093	39.238	62.9001	56.2694	19.0111	37.5517	36.3711	36.1895	18.893	33.4857	95.5981	30.324
CHMP4A	ENST00000531158	0	0	0	0	0	0	0	0	0	0	0	0
CHMP4A	ENST00000533011	3.83655	3.00783	3.64293	1.78636	2.46903	7.4279	3.59225	3.32631	4.54573	7.24809	2.73141	2.72301
CHMP4A	ENST00000524955	1.2706	2.26396	2.41295	0.845158	1.6354	1.36666	2.47852	0.459007	2.35229	2.40044	2.0559	1.63966
CHMP4B	NM_176812+ENST00000217402	65.3112	67.1911	73.8197	66.736	73.9548	69.2163	55.0325	58.0018	65.5195	52.5175	60.4427	64.3311
CHMP4C	ENST00000297265+NM_152284	4.76292	2.77498	2.96717	2.43895	2.38404	1.76188	5.86949	5.27109	4.28289	2.88514	1.51687	1.7805
RP11-574F21.2	ENST00000442130	1.24254	1.19554	0.825883	1.73564	0.959572	1.73743	0.872565	1.07729	0.414063	1.69015	1.80945	2.40518
RP13-131K19.1	ENST00000415982+ENST00000429681	0	0.196774	0.36136	0	0.183686	0.204669	0.222708	0.515551	0.211365	0.647076	0.369466	0.184165
RP11-20E24.1	ENST00000551082	0.157554	0.336877	0.598411	0	0.304184	0	0	0.512251	0.350021	0	0	0.304977
RP11-380M3.1	ENST00000445020	0.452418	0.181377	0.322188	0.225699	0.272958	0.304139	0.132378	0.367733	0.188453	0.384622	0.164708	0.218935
COBLL1	ENST00000495084+ENST00000375458+NM_014900+ENST00000342193+ENST00000409184+ENST00000392717+ENST00000493868+ENST00000489955+ENST00000194871+ENST00000493713+ENST00000456171+ENST00000491126+ENST00000460238+ENST00000434366+ENST00000474975+ENST00000452626+ENST00000456693+ENST00000448708+ENST00000439313+ENST00000444537+ENST00000414843+ENST00000445474+ENST00000493921+ENST00000480873+ENST00000483743+ENST0…	3.68169	3.35748	2.31695	5.52454	6.80113	2.40258	2.48145	3.7218	2.49151	5.40529	6.07603	2.21574
RP11-275O18.1	ENST00000548110	0	0	0	0	0	0	0	0	0	0	0	0
AC010086.5	ENST00000428616	0	0	0	0	0	0	0	0	0	0	0	0
TMEM255B	NM_182614	0	0	0	0	0	0	0	0	0	0	0	0
TMEM255A	NM_017938	0	0	0	0	0	0	0	0	0	0	0	0
TMEM255A	NM_001104544	0	0	0	0	0	0	0	0	0	0	0	0
TMEM255A	NM_001104545	0	0	0	0	0	0	0	0	0	0	0	0
ST5	ENST00000534127+ENST00000526757+NM_005418+ENST00000313726+NM_213618+NM_139157+ENST00000530991+ENST00000357665+ENST00000526099+ENST00000527540+ENST00000532162+ENST00000534278+ENST00000524513+ENST00000530438+ENST00000532738+ENST00000526062+ENST00000532871+ENST00000533081+ENST00000526701+ENST00000530922+ENST00000530559+ENST00000533020+ENST00000526837+ENST00000530338+ENST00000532734+ENST00000530593+E…	77.3154	106.521	113.58	112.74	138.574	94.1016	60.3416	73.379	100.447	122.921	135.722	120.889
ST7	ENST00000393446+NM_021908+ENST00000265437+NM_018412+ENST00000393451+ENST00000323984+ENST00000393449+ENST00000417919+ENST00000446490+ENST00000421345+ENST00000422922+ENST00000432298+ENST00000449366+ENST00000487459+ENST00000393443+ENST00000434836+ENST00000467538+ENST00000465133+ENST00000477742+ENST00000393444+ENST00000393447+ENST00000420755+ENST00000490039+ENST00000438863+ENST00000489293+ENST0000044…	23.0322	39.6916	47.1266	28.0158	19.8304	39.0033	27.1247	50.154	31.931	23.1991	36.9534	26.4756
ST7	ENST00000485394	0	0	0	0	0.478277	0	0	0	0	0	0	0
KRT8P27	ENST00000447301	0	0	0	0	0	0	0	0	0	0	0	0
CYP4A22-AS1	ENST00000444042	0.109871	0.234921	0	0.493303	0.212123	0.472709	0.321482	0.476291	0.183065	0.373625	0.693329	0.425351
WBP2P1	ENST00000427605	0.314271	0.111994	0	0	0.101125	0	0.122608	0	0	0	0	0
RP11-388N2.1	ENST00000436524	0	0	0	0	0	0	0	0	0	0	0	0
STL	NR_026876	0.0930074	0.0994324	0	0	0	0	0.108856	0	0	0	0	0
ZNF304	NM_020657+ENST00000282286+ENST00000391705+ENST00000443917	4.10031	4.76732	4.38538	4.25602	4.46503	4.84085	3.5849	3.50925	3.91267	3.3481	3.11689	3.41521
STH	NM_001007532+ENST00000537309	0.177027	0	0	0	0.17089	0	0	0	0	0	0	0.0856677
ZNF302	ENST00000512455+ENST00000502743+ENST00000509528+ENST00000506901+NM_001012320+ENST00000457781+NM_018443+ENST00000505163+ENST00000505242+ENST00000423823+ENST00000507959+ENST00000510002+ENST00000446502+ENST00000505365+ENST00000509196	14.506	16.5853	12.4309	13.9583	16.7618	14.6105	19.191	19.652	21.5094	20.3135	21.6814	21.3299
ZNF300	NM_001172832+ENST00000418587+NM_052860+ENST00000274599+NM_001172831+ENST00000446148+ENST00000427179+ENST00000394226	3.92693	6.13167	3.10959	5.06393	6.11451	4.54916	6.37027	6.41587	4.72933	6.14469	7.56764	4.67252
RP11-285G1.2	ENST00000436877	0	0	0	0	0	0	0	0	0	0	0	0
MIR4534	NR_039759+ENST00000578108	0	0.70182	0	0	0	0	0	0	0.729205	0	0	0
STS	NM_000351+ENST00000217961	2.38489	2.6758	3.28475	2.53444	1.63673	2.37816	2.48599	1.66252	3.42179	2.67519	1.69429	2.69291
RP11-285G1.8	ENST00000456938	0.358731	0.332377	0.181667	0.381784	0.623329	0.385852	0.559812	0.362858	0.26565	0.433741	0.441139	0.740685
LOC100505839	NR_038940	0.116822	0	0.110926	0.038853	0.131568	0	0	0	0.0865104	0	0	0.113066
TRIM49D2P	NM_001105522	0	0	0	0	0	0	0	0	0	0	0	0
TRIM49D2P	NM_001105522	0	0	0	0	0	0	0	0	0	0	0	0
HOXB13	ENST00000290295+NM_006361	2.75197	2.12985	1.7474	2.15618	2.54248	1.57989	2.98379	2.47014	2.11918	3.61702	2.99952	2.76153
MIR4531	NR_039756	1.67611	0	0	0	0	0	0	0	0	0	0	0
CASP3P1	ENST00000446037	1.62427	1.88119	2.31345	2.56597	3.00526	2.32943	1.42579	0.880157	0.60141	0.613721	1.83971	1.57205
RP11-61O1.2	ENST00000557072	0	0	0	0	0	0	0	0	0	0	0	0
IFT81	NM_014055+ENST00000361948+NM_031473+ENST00000552912+NM_001143779+ENST00000242591+ENST00000546374+ENST00000550156+ENST00000551273+ENST00000549009+ENST00000551055+ENST00000550748	15.0951	16.7774	15.899	13.0922	10.0236	11.2831	26.5098	21.7058	27.1013	24.9165	15.0905	24.7759
RP11-61O1.1	ENST00000555776	0	0	0	0	0	0	0	0	0	0	0	0
RP11-21C4.1	ENST00000517909	0	0	0	0	0	0	0	0	0	0	0	0
RP11-21C4.1	ENST00000520834	0	0	0	0	0	0	0	0	0	0	0	0
PPP3CA	ENST00000512215+NM_001130691+NM_001130692+NM_000944+ENST00000394854+ENST00000323055+ENST00000394853+ENST00000507176+ENST00000523694+ENST00000492351+ENST00000529324+ENST00000525819+ENST00000510292	11.9335	10.3189	11.5837	10.383	7.26127	9.14996	10.2603	10.6403	12.3377	14.2593	12.883	13.8698
PPP3CB	ENST00000360663+NM_001142353+NM_021132+NM_001142354+ENST00000394828+ENST00000394829+ENST00000544628+ENST00000430762+ENST00000342558+ENST00000545874+ENST00000394822+ENST00000495897	24.5306	20.8392	26.1542	29.1148	27.2747	25.0762	22.1972	22.9423	26.2148	31.1058	33.7844	26.4313
PPP3CC	ENST00000518852+NM_005605+NM_001243975+NM_001243974+ENST00000240139+ENST00000289963+ENST00000397775+ENST00000522000+ENST00000522034+ENST00000521651+ENST00000523620	6.91703	8.11488	9.71271	9.01506	12.8835	9.96317	6.81041	6.61736	6.76415	7.29445	10.8611	8.12172
AC090286.4	ENST00000354432	0	0	0	0	0	0	0	0	0	0	0	0
LIF	NM_002309+ENST00000249075+NM_001257135+ENST00000403987	45.0254	58.0569	117.881	62.6191	71.2683	135.381	42.2387	55.6503	86.5889	30.9343	59.4619	75.5789
RPL12	ENST00000497825+NM_000976+ENST00000361436+ENST00000536368+ENST00000497322+ENST00000483598	349.639	336.634	262.04	263.81	231.704	238.311	435.196	449.95	298.448	303.319	287.804	249.202
RPL13	NM_001243130+ENST00000311528+NM_001243131+NM_000977+ENST00000563749+ENST00000491523+ENST00000484610+ENST00000567815+ENST00000563270+ENST00000487034+ENST00000562879+ENST00000565571+ENST00000452368+NM_033251+ENST00000393099+ENST00000467736+ENST00000399461+ENST00000570149+ENST00000472354	430.051	510.221	417.915	392.171	383.284	357.553	616.602	625.002	425.731	475.215	443.487	347.679
RP11-217C7.1	ENST00000514134	0	0	0	0	0	0	0	0	0	0.107457	0	0
IFT88	ENST00000382778+ENST00000351808+NM_175605+NM_006531+ENST00000319980+ENST00000537103+ENST00000389373+ENST00000461115+ENST00000482172+ENST00000460931+ENST00000470695	7.78373	5.95379	9.11426	5.42589	2.45161	5.71942	6.73479	6.49127	10.0628	4.84453	5.58514	6.04769
RP3-509I19.1	ENST00000426389+ENST00000449542	0	0	0	0	0.315544	0	0	0	0	0	0.317343	0
RP4-535B20.2	ENST00000416486	0	0	0	0	0	0	0	0	0	0	0	0
RP4-535B20.3	ENST00000453850	0	0	0	0	0	0	0	0	0	0	0	0
RP4-535B20.1	ENST00000448344	1.35356	1.44707	0.771149	1.35051	0.78398	0.436769	1.10895	0.880157	0.60141	1.38087	1.5769	1.04803
AC107079.1	ENST00000416509	0	0	0.119874	0	0	0	0	0	0.140233	0.286207	0	0.122186
CTD-2302A16.2	ENST00000525269	0	0	0	0	0	0	0	0	0	0	0	0
CTD-2302A16.2	ENST00000444420	0	0	0	0	0	0	0	0	0	0	0	0
RP11-5P18.10	ENST00000447882	0	0	0	0.199999	0	0.215606	0	0	0	0.227217	0.778418	0.388011
HK2P1	ENST00000447818	1.14978	1.04296	1.29025	1.0429	1.17718	1.83632	9.78693	8.45823	9.7529	11.2164	5.51356	10.5548
GPATCH2	ENST00000366935+NM_018040+ENST00000489246+ENST00000470014+ENST00000485274+ENST00000366934	11.5868	11.322	15.4127	11.4684	13.3087	14.7757	8.47036	8.65728	11.0181	9.87087	8.34044	10.4005
CTD-2270L9.4	ENST00000570080+ENST00000565747+ENST00000562842	5.50098	3.65818	4.34565	6.31517	5.27068	4.47932	4.65184	2.14547	5.22421	6.58614	2.63146	3.90991
CTD-2270L9.5	ENST00000568163	0	0	0	0	0	0	0	0	0	0	0	0
CTD-2270L9.2	ENST00000561624	0	0	0	0	0	0.121918	0	0	0.125907	0	0	0
ADRA2A	NM_000681+ENST00000280155	0	0	0	0.0204208	0.0197574	0	0	0	0.0227345	0.0231999	0.01987	0
ADRA2B	NM_000682+ENST00000409345	0.0248959	0.0266157	0.0236394	0.248398	1.26305	0.321338	0.141979	0.107924	0.0276542	0.790168	4.02462	0.73525
RPL19	NM_000981+ENST00000225430+ENST00000579374+ENST00000580333+ENST00000579260+ENST00000582193+ENST00000585199+ENST00000577741+ENST00000577759	768.762	780.186	615.043	625.721	608.504	591.792	763.195	714.52	565.765	658.098	594.753	548.233
TEX26	NM_152325+ENST00000380473+ENST00000479195+ENST00000531960+ENST00000530916	0	0	0	0	0	0	0	0	0	0	0	0
RP11-89K21.1	ENST00000354756+ENST00000560399+ENST00000437916+ENST00000432125+ENST00000444871+ENST00000430847	0.477614	0.329475	0.169547	0.0435796	0.0872088	0	1.70976	1.97029	0.688	0.64095	0.349403	0.0266495
RP13-140E4.1	ENST00000453704	1.04923	0.666963	0.646233	0.735634	0.656986	0.549027	0.929312	0.553187	1.00798	0.964325	1.21134	0.76848
RP1-166H4.2	ENST00000563807	0	0.0612503	0	0.0571634	0	0	0	0	0	0	0	0
TEX22	ENST00000548638+NM_001195082+ENST00000451127	0.648245	0.841532	0.981915	0.461989	0.446979	1.09569	1.53548	2.25816	4.42327	1.8895	2.2776	7.0907
RNU7-53P	ENST00000516705	0	0	0	0	0	0	0	0	0	0	0	0
AC073136.1	ENST00000584159	0	0	0	0	0	0	0	0	0	0	0	0
RP11-767L7.1	ENST00000482027	0.251799	0.538388	0.17078	0.107671	0.208345	0.270836	0.252606	0	0.279697	0.244648	0.0698443	0.208888
AC117444.1	ENST00000390742	0	0	0	0	0	0	0	0	0	0	0	0
TEX28	NM_001205201+ENST00000369926+NM_001586+ENST00000361930+ENST00000428625	0	0	0	0	0	0	0	0	0	0	0	0
TEX29	ENST00000497241+NM_152324+ENST00000283547	0.193556	0	0.0459468	0.14484	0.280268	0.139417	0.566346	0.233682	0.215001	0.603354	0.375821	0.374665
RP11-521M14.1	ENST00000521408	0	0	0	0	0	0	0	0	0	0	0	0
AC103710.1	ENST00000357170	0	0	0	0	0	0	0	0	0	0	0	0
AC012564.1	ENST00000583362	0	0	0	0	0	0	0	0	0	0	0	0
RP1-46F2.2	ENST00000331096	0	0	0	0	0	0	0	0	0	0	0	0
RP1-46F2.2	ENST00000553177+ENST00000548368+ENST00000547607	0	0	0	0	0	0	0	0.259283	0	0	0	0
RP1-46F2.3	ENST00000546852+ENST00000548329	0.460658	0.902881	0.583212	1.30226	3.01659	1.56904	0.179718	1.33131	0.852827	0.494261	2.31065	1.70908
AC092601.1	ENST00000444526	0.216421	0	0.205483	0	0	0	0.2533	0.234547	0	0	0	0.209462
KRT8P25	ENST00000473150	0.0570023	0	0	0	0	0	0	0	0	0	0	0
SYT8	ENST00000436964+ENST00000430303+ENST00000417052+ENST00000479276+ENST00000535046+ENST00000490707+ENST00000479089+NM_138567+ENST00000381968+ENST00000464897+ENST00000475245+ENST00000341958+ENST00000424556+ENST00000381978+ENST00000482118+ENST00000483280+ENST00000494431	0.170198	0.137466	0	0	0	0	2.11673	0.633797	2.32652	1.69514	0.3143	0.616739
TLR10	NM_001195106+NM_001017388+NM_001195108+NM_030956+ENST00000308973+NM_001195107+ENST00000506111+ENST00000361424+ENST00000508334+ENST00000502321+ENST00000507953	0.0968786	0.05934	0.122789	0.188435	0	0	0.189188	0.0350364	0.0359105	0.109937	0	0
RP11-286B5.1	ENST00000497218	0	0	0	0	0	0	0	0	0	0	0	0
MTCH2	NM_014342+ENST00000539759+ENST00000302503+ENST00000542981+ENST00000534074+ENST00000531669+ENST00000525649+ENST00000530428+ENST00000530558+ENST00000533571	103.711	110.998	109.508	100.216	85.5215	95.4292	84.3433	91.0703	84.5739	81.7775	73.3965	96.2027
MTCH1	NM_001271641+NM_014341+ENST00000373616+ENST00000490662+ENST00000373627+ENST00000373550+ENST00000471737+ENST00000418541+ENST00000460219+ENST00000538808+ENST00000492754	141.897	144.351	143.199	117.82	112.126	122.941	158.121	144.335	159.426	130.518	129.827	141.83
RP11-21C4.5	ENST00000517809	0	0	0	0	0	0	0	0	0	0	0	0
SYT1	ENST00000393240+NM_001135805+NM_005639+ENST00000261205+ENST00000457153+ENST00000552074+ENST00000549454+ENST00000547046+ENST00000549671+ENST00000551304+ENST00000552744+NM_001135806+ENST00000552624+ENST00000446242+ENST00000549559	4.74392	2.62409	2.69111	2.49037	1.98795	1.61439	5.29801	4.94961	4.54767	2.42292	1.61815	1.26806
SYT2	ENST00000367267+ENST00000367268+NM_177402+NM_001136504	0.132712	0.113504	0.0806494	0.143006	0.117863	0.108487	0.111835	0.247384	0.0825531	0.270781	0.36591	0.179823
SYT3	NM_032298+NM_001160329+NM_001160328+ENST00000544769+ENST00000338916	2.73326	2.34566	1.85991	3.97782	5.70306	3.58816	2.57452	3.41964	2.9404	6.34322	6.54436	5.87732
SYT4	NM_020783+ENST00000255224	0	0	0	0	0	0	0	0	0	0	0	0
SYT5	ENST00000537500+NM_003180+ENST00000354308+ENST00000543844	0.283528	0.604806	0.335733	1.59509	3.98108	1.60193	0.275886	0.587561	0.288018	1.41365	2.2148	0.5838
SYT6	NM_001270805+ENST00000369547+ENST00000393296+NM_205848+ENST00000483203+ENST00000369546+ENST00000369545+ENST00000425037+ENST00000447981	0.0860483	0.0368624	0.0408528	0.214636	0.137936	0.621719	0.055746	0.103238	0.0211627	0.219462	0.668309	0.0368787
SYT7	NM_001252065+NM_004200+ENST00000263846+ENST00000540677+ENST00000542670+ENST00000539246+ENST00000535826+ENST00000539008+ENST00000542836+ENST00000539468+ENST00000540831+ENST00000545053	2.26201	2.90242	2.66612	12.7098	17.7442	20.5293	5.1918	3.31669	5.1095	11.6335	12.5319	11.886
RP11-381O7.5	ENST00000544422+ENST00000428542	0	0	0	0	0	0	0	0	0	0	0	0
RP11-1D12.1	ENST00000519680	0	0	0	0	0	0	0	0	0	0	0	0
TIAL1	NM_001033925+NM_003252+ENST00000369093+ENST00000463089+ENST00000489822+ENST00000497671+ENST00000369092+ENST00000470781+ENST00000436547+ENST00000369087+ENST00000495821+ENST00000470635+ENST00000412524+ENST00000369086+ENST00000462373+ENST00000479729	66.1962	67.2483	68.209	81.9438	64.4803	84.2548	81.2634	51.3539	67.348	62.1998	63.0289	64.7791
RP11-401I19.1	ENST00000509166	0	0	0	0	0	0	0	0	0	0	0	0
RP11-72M10.8	ENST00000526238	0	0	0	0	0	0	0	0	0	0	0	0
IGKV1-12	ENST00000480492	0	0	0	0	0	0	0	0	0	0	0	0
FUBP3	ENST00000467100+NM_003934+ENST00000319725+ENST00000372376+ENST00000465949+ENST00000487406+ENST00000472006+ENST00000492199	95.889	99.8332	102.17	111.139	108.703	106.849	71.7845	87.3787	76.5822	81.2718	99.1118	89.1368
RP11-72M10.4	ENST00000532369	0	0	0	0	0	0	0	0	0	0	0	0
FUBP1	ENST00000483894+ENST00000480673+ENST00000488814+ENST00000492405+ENST00000474632+ENST00000492724+ENST00000489495+ENST00000294623+NM_003902+ENST00000370768+ENST00000370767+ENST00000436586+ENST00000487684+ENST00000470287+ENST00000421641	68.7154	79.2486	65.3251	54.8878	52.8364	56.8856	79.3422	87.7923	107.783	73.8621	67.9982	74.7389
RP11-72M10.2	ENST00000526762	0	0	0	0	0	0	0	0	0	0	0	0
IGKV1-17	ENST00000490686	0	0	0	0	0	0	0	0	0	0	0	0
RP11-96O20.4	ENST00000564080	9.84715	0	9.35018	0	0	0	0	0	0	0	0	0
RP11-18O15.1	ENST00000547375	0	0.159809	0.141938	0	0	0	0	0.162002	0	0	0	0
SCHIP1	NM_014575	0	0	0	0	0	0	0	0	0	0	0	0
SCHIP1	NM_001197109+ENST00000445224+ENST00000461058+ENST00000495954+ENST00000483730+ENST00000472483+ENST00000482885+ENST00000482804+ENST00000475932	2.81347	0.180359	0.259356	1.17971	0.286937	1.51309	0.554748	1.52449	0.479661	0.482634	0.179383	0.171056
SCHIP1	NM_001197108	0	0	0	0	0	0	0	0	0	0	0	0
SCHIP1	NM_001197107	0	0	0	0	0	0	0	0	0	0	0	0
CTD-2281E23.1	ENST00000521186	0	0	0	0	0	0	0	0	0	0	0	0
CTD-2281E23.2	ENST00000520524+ENST00000522989+ENST00000522626	0	0	0	0	0	0	0	0	0	0	0	0
RP1-228H13.5	ENST00000565390	2.72145	2.39298	2.20184	2.76352	2.40947	3.06577	2.84594	3.4555	4.20354	2.84756	3.9553	3.41322
RP1-228H13.2	ENST00000392713	0	0	0	0	0	0	0	0	0	0	0	0
CTBP1-AS1	ENST00000507044+NR_033339+ENST00000578730+ENST00000514984+ENST00000581398+ENST00000357591+ENST00000505364	10.0584	8.56396	7.75069	9.31004	12.0867	12.1123	11.7649	9.11485	13.088	7.54132	12.2257	12.4824
MARCO	ENST00000327097+NM_006770+ENST00000410021+ENST00000541757+ENST00000412481+ENST00000494979	0	0	0	0	0	0	0	0.0568289	0.0582467	0	0	0
SAP30	ENST00000504618+NM_003864+ENST00000296504	10.913	9.74333	8.65084	8.03665	7.09864	6.22666	21.9552	15.181	23.7157	20.2378	13.5087	25.9585
NBL1	ENST00000375136+NM_005380+ENST00000548815	1.18462	1.89968	1.40604	0.886462	0.857662	0.318546	0.34662	1.28384	1.64483	2.0142	1.15007	1.43316
NBL1	NM_182744+ENST00000289749	0	0	0	0	0	0	0	0	0	0	0	0
NBL1	ENST00000428975	0	0	0	0	0	0.240719	0	0	0	0.253683	0	0
NBL1	ENST00000439664+NM_001204084	0	0.349457	0	0	0	0	0	0	0	0	0	0
NBL1	NM_001204085+ENST00000425400	0	0	0	0	0	0	0	0.536951	0.275174	0	0.481003	0.239762
NBL1	ENST00000427894	0.645714	0	0	0	0.623326	0	0	0	0	0	0	0
NBL1	ENST00000451758	0	0	0	0	0	0	0	0	0	0	0	0
NBL1	NM_001204086+ENST00000439278	0.293945	0	0	0.293282	0	0	0	0.159282	0.163256	0	0	0.284493
RP11-447H19.1	ENST00000501221	0	0.0627098	0.0556973	0	0.056624	0	0.205959	0	0.0651565	0.0664903	0	0.113543
RP11-447H19.3	ENST00000514009	0.83242	0.72812	1.36525	0.717288	0.803561	2.0349	1.06284	1.14818	1.09276	0.686236	1.32241	1.39159
RP11-447H19.2	ENST00000511389	0	0	0	0	0	0	0	0	0	0	0	0
HSFX2	NM_001164415	0	0	0	0	0	0	0	0	0	0	0	0
HSFX2	ENST00000522155	0	0	0	0	0	0	0	0	0	0	0	0
HSFX2	NM_001164415+ENST00000524178	0	0	0	0	0	0	0	0	0	0	0	0
HSFX1	NM_016153	0	0	0	0	0	0	0	0	0	0	0	0
HSFX1	NM_016153	0	0	0	0	0	0	0	0	0	0	0	0
HSFX1	ENST00000370416	0	0	0	0	0	0	0	0	0	0	0	0
RP11-368J21.1	ENST00000381231	0	0	0	0	0	0	0	0	0	0	0	0
RP11-368J21.1	ENST00000309865	0	0	0	0	0	0	0	0	0	0	0	0
RP11-368J21.1	ENST00000446662+ENST00000308347+ENST00000337787	0	0	0	0	0	0	0	0	0	0	0	0
RP11-368J21.1	ENST00000431681	0	0	0	0	0	0	0	0	0	0	0	0
RP11-368J21.1	ENST00000378955	0	0	0	0	0	0	0	0	0	0	0	0
RP11-368J21.1	ENST00000418592	0	0	0	0	0	0	0	0	0	0	0	0
RP11-368J21.2	ENST00000415654+ENST00000546168+ENST00000543407+ENST00000356156+ENST00000545375+ENST00000544308+ENST00000538509+ENST00000521555+ENST00000541154+ENST00000540704+ENST00000517347+ENST00000536620+ENST00000415833+ENST00000542518+ENST00000541664	0	0	0	0	0	0	0	0	0	0	0	0
RP11-368J21.2	ENST00000528249	0	0	0	0	0	0	0	0	0	0	0	0
RP11-368J21.2	ENST00000538606	0	0	0	0	0	0	0	0	0	0	0	0
RP11-368J21.2	ENST00000539604	0	0	0	0	0	0	0	0	0	0	0	0
RP11-368J21.2	ENST00000539929+ENST00000543997	0	0	0	0	0	0	0	0	0	0	0	0
RP11-368J21.2	ENST00000517539	0	0	0	0	0	0	0	0	0	0	0	0
RP11-368J21.2	ENST00000538590	0	0	0	0	0	0	0	0	0	0	0	0
RP11-368J21.2	ENST00000442450	0	0	0	0	0	0	0	0	0	0	0	0
RP11-368J21.2	ENST00000424340	0	0	0	0	0	0	0	0	0	0	0	0
LOC653786+RP11-368J21.3	ENST00000550753+NR_003676+ENST00000548889	0	0	0	0	0	0	0	0	0.236501	0	0	0.097749
AC003986.6	ENST00000419944	0.126978	0.24435	0.0482279	0.557445	0.245152	0	0.148616	0.247704	0	0.633308	0.271204	0.221212
AC003986.7	ENST00000417460	0.175581	0	0	0	0.225991	0.125904	0.411	0.190287	0.52009	0.132684	0.11364	0.11329
RP11-17M15.4	ENST00000562853	0	0	0	0	0	0	0	0	0	0	0	0
RP11-17M15.2	ENST00000562267	0	0	0	0	0	0	0	0	0	0	0	0
RP11-17M15.2	ENST00000568567	0.762976	0.203921	0.724469	0	0	0.205165	0.446494	0.413439	1.27126	0.648642	0.555542	0.184611
RP11-17M15.1	ENST00000563407	0	0	0	0	0	0	0	0	0	0	0	0
C1orf53	NM_001024594+ENST00000367393+ENST00000436652+ENST00000542800	6.30218	4.58839	5.48544	6.39277	1.67061	3.95421	4.91739	2.55075	4.08358	3.33373	2.2434	3.45641
C1orf52	NM_198077+NR_024113+ENST00000294661+ENST00000471115+ENST00000493514+ENST00000344356	43.7621	40.5377	40.0979	53.0088	57.6727	47.3707	40.2856	33.7427	32.8676	39.9375	28.648	42.0864
C1orf51	ENST00000447007+ENST00000369095+ENST00000369094+ENST00000417398+NM_144697+ENST00000290363+ENST00000469255+ENST00000497211	0.366754	0.565575	0	0.336923	0.178094	0.0496095	2.10938	0.776138	2.12196	3.3685	0.948429	1.36443
C1orf50	ENST00000438946	0	0	0	0	0	0	0	0	0	0.826819	0	0
C1orf50	NM_024097+NR_040733+ENST00000372525+ENST00000492801+ENST00000464081+ENST00000536543+ENST00000468913+ENST00000494155+ENST00000421630	8.19846	8.36961	10.6126	10.4986	10.2973	14.2523	10.1769	9.9368	13.0796	11.1139	9.6265	13.2827
C1orf56	ENST00000368926+NM_017860+ENST00000465135+ENST00000473308	3.92696	5.06997	5.1688	4.70205	4.95384	4.39267	5.84961	3.96279	3.94036	4.92174	2.79105	3.88356
C1orf55	ENST00000366817	0	0	0	0	0	0	0	0	0	0	0	0
C1orf55	ENST00000272091	0	0	0	0	0	0	0	0	0	0	0	0
C1orf54	ENST00000369102+ENST00000369099+NM_024579+ENST00000369098	3.87537	3.68549	1.62391	3.32903	2.27003	1.26467	5.72239	2.70805	2.49336	5.57346	3.70465	1.3966
MARC1	NM_022746+ENST00000366910+ENST00000492847+ENST00000407981+ENST00000496110+ENST00000463976+ENST00000443880+ENST00000472269	2.16544	1.20703	0.944081	0.402325	0.67521	0.295425	3.73204	3.49174	1.00523	1.14687	0.275446	0.638462
MARC2	ENST00000469583+ENST00000359316+NM_017898+ENST00000366913+ENST00000425560+ENST00000496078+ENST00000472447	11.1456	9.10971	7.59689	6.64261	10.5165	2.36602	10.5341	11.1676	8.27201	5.04979	10.6234	9.1018
RP11-561P12.5	ENST00000542819	0	0	0	0	0	0	0	0	0	0	0	0
AC002128.4	ENST00000577135	0.441948	0	0.104911	0	0.213313	0.17826	0	0.119741	0.245456	0.12524	0.107264	0.106934
HIST1H4PS1	ENST00000406085	0	0	0	0	0	0	0	0	0	0	0	0
MIPEPP1	ENST00000413533	0.157318	0.0840931	0.186723	0.117723	0.113898	0.0846062	0.184126	0.170495	0.0436871	0.178325	0.076365	0
APCDD1L-AS1	NR_034147	0	0	0	0	0	0	0	0	0	0	0	0
RP11-305P14.1	ENST00000535074+ENST00000510964	0	0	0	0.248209	0.128078	0.24974	0	0	0	0.187993	0.0966057	0.160514
RP11-561P12.2	ENST00000501248	7.0297	8.58893	4.87375	7.57051	8.61712	4.80074	4.70147	5.56269	3.71835	5.05929	5.84971	5.83171
SMPD4	NR_033231+NR_033232+NM_017951+NM_001171083+NM_017751+NR_033230+ENST00000412570+ENST00000433118+ENST00000351288+ENST00000454468+ENST00000439886+ENST00000491319+ENST00000491128+ENST00000431183+ENST00000453750+ENST00000482171+ENST00000409031+ENST00000443958+ENST00000339679+ENST00000452225+ENST00000426662+ENST00000457039+ENST00000449159+ENST00000461187+ENST00000430682+ENST00000435455+ENST00000451542+…	33.9677	35.6175	29.9635	21.6072	23.7047	24.6065	36.1325	36.3558	32.376	26.4932	24.4248	17.8392
SMPD1	NM_001007593+NM_000543+ENST00000299397+ENST00000356761+ENST00000342245+ENST00000533196+ENST00000530395+ENST00000534405+ENST00000527275+ENST00000533123+ENST00000531303+ENST00000526280+ENST00000531336+ENST00000532367	18.0332	19.3858	16.3403	24.2939	11.7529	24.2629	20.7435	8.69205	19.7229	21.4235	12.4763	25.972
SMPD3	NM_018667+ENST00000219334+ENST00000574662+ENST00000568373+ENST00000563226+ENST00000563396+ENST00000567223+ENST00000566009+ENST00000567811+ENST00000563455+ENST00000566466+ENST00000566723+ENST00000561749	0.187863	0.428658	0.432952	0.337051	0.330157	0.134711	1.01863	0.704108	0.37388	0.354914	0.379966	0.30119
SMPD2	NM_003080+ENST00000258052+ENST00000439615+ENST00000458487	6.45211	8.3098	7.97332	6.31201	4.66336	6.63138	4.50778	4.41959	5.93195	5.2016	2.29376	4.09357
BRIP1	NM_032043+ENST00000259008+ENST00000577598+ENST00000584322+ENST00000583837+ENST00000579028+ENST00000577913	8.55727	7.39653	9.13905	2.0155	0.376132	0.642955	11.6617	11.2013	8.79237	6.26366	1.83256	1.74478
PDE11A	NM_001077197+NM_001077196+NM_016953+ENST00000358450+ENST00000286063+ENST00000436700+ENST00000450799+ENST00000409504+ENST00000478646+ENST00000389683+NM_001077358+ENST00000449286+ENST00000488399+ENST00000466790+ENST00000433879+ENST00000497003+ENST00000492761+ENST00000427127	0.24465	0.197498	0.18424	0.193595	0.0787227	0.0194923	0.406312	0.136487	0.240729	0.101605	0.0389225	0.139585
RP11-666A20.3	ENST00000466506	1.45884	1.73291	0.769562	0.485183	1.25179	0.348696	1.89714	2.63504	1.44042	0.551213	0	0
RP11-666A20.1	ENST00000486431	0	0	0	0	0	0	0	0	0	0	0	0
RP11-666A20.1	ENST00000485843	0	0	0	0	0	0	0	0	0	0	0	0
RP11-666A20.1	ENST00000467239	0	0	0	0	0	0	0	0	0	0	0	0
RP11-666A20.1	ENST00000484500	0.426284	0.638024	0.161908	0	0.164602	0	0	0.461987	0.947026	0.0966412	0	0.495093
RP11-174J11.1	ENST00000451946	0	0	0	0	0	0	0	0	0	0	0	0
RP11-666A20.4	ENST00000510244	0	0	0.562417	0	0	0	0.17331	0	0	0	0.143759	0
MRPS21P9	ENST00000571150	0	0	0	0	0	0	0	0	0	0	0	0
RN5S139	ENST00000364340	0	0	0	0	0	0	0	0	0	0	0	0
RN5S138	ENST00000365098	0	0	0	0	0	0	0	0	0	0	0	0
TTC28	NM_001145418+ENST00000397906+ENST00000431039+ENST00000480563+ENST00000469670+ENST00000442232+ENST00000490475+ENST00000468807	2.84493	3.59462	1.45974	2.60319	1.81689	1.56193	2.95516	2.91881	3.12988	2.86158	2.70981	1.55548
TTC29	ENST00000513335+NM_031956+ENST00000398886+ENST00000325106+ENST00000508306+ENST00000504425+ENST00000504272+ENST00000506019+ENST00000515315+ENST00000502319	1.02308	2.83856	0.500813	4.38978	4.89103	4.55727	1.06533	0.904254	0.505535	4.23618	5.72296	4.71517
AC011897.1	ENST00000581929	0	0	0	0	0	0	0	0	0	0	0	0
TTC24	NM_001105669+ENST00000368236+ENST00000368237+ENST00000340086+ENST00000495690+ENST00000413282+ENST00000478081+ENST00000462049	0.296243	0.210812	0.0936188	0.0619871	0.12603	0.0668242	0.0727138	0.13161	0.0463973	0	0	0.270574
TTC25	NM_031421	0.695912	0.743986	1.78413	0.0694343	1.07486	0.823378	2.28059	4.14809	4.56078	2.20875	1.35123	1.34707
TTC26	NM_024926+NM_001144920+ENST00000430935+NM_001144923+ENST00000495038+ENST00000479132+ENST00000478836+ENST00000464848+ENST00000474035+ENST00000481482+ENST00000343187+ENST00000476296+ENST00000468866	6.937	6.87535	10.0402	4.92984	3.29095	6.20964	7.71387	5.03354	6.36135	4.07394	3.50286	6.02526
TTC27	NM_001193509+NM_017735+ENST00000448773+ENST00000317907+ENST00000454690+ENST00000438654+ENST00000433416+ENST00000428527	18.2763	16.2543	11.9539	9.35336	12.0153	8.23585	12.8048	16.392	10.5006	9.24958	8.53239	7.09072
PATL2	ENST00000560775+NM_001145112+ENST00000558159+ENST00000434130+ENST00000560780+ENST00000558809+ENST00000561082+ENST00000558481+ENST00000560110+ENST00000558573	0.474416	1.0885	0.873974	0.937654	0.773157	1.52306	0.371396	1.2493	0.866574	0.591754	1.29777	0.639604
RN5S136	ENST00000410906	0	0	0	0	0	0	0	0	0	0	0	0
TTC22	ENST00000371276+NM_001114108+ENST00000488771+NM_017904+ENST00000371274+ENST00000448308+ENST00000474654	0.0337955	0	0	0	0	0.154637	0.168265	0.0651123	0.0533894	0.0272411	0	0.050316
TTC23	NM_022905+NM_001040655+ENST00000394136+NM_001040658+ENST00000459771+ENST00000394132+NM_001040657+NM_001040656+ENST00000558613+NM_001040660+ENST00000262074+NM_001040659+ENST00000494567+ENST00000558663+ENST00000394135+ENST00000480371+ENST00000490688+ENST00000434594+ENST00000394130+ENST00000558438+ENST00000394129+ENST00000561365+ENST00000560279+ENST00000560860+ENST00000560772+ENST00000468436+ENST000…	9.87614	11.7007	15.3129	9.71031	8.09632	10.0895	7.89667	7.47472	7.0332	9.40616	7.747	10.6787
RP11-345M22.1	ENST00000563360+ENST00000561510+ENST00000568751+ENST00000567665+ENST00000569164	0	0	0	0	0	0	0.188747	0	0.198676	0.125505	0	0
RP11-345M22.3	ENST00000567966	0	0	0	0	0	0	0	0	0	0	0	0
RP11-345M22.2	ENST00000562921+ENST00000567993+ENST00000566729+ENST00000568389	0.100234	0.348004	0	0	0	0	0.194762	0	0.278679	0.292623	0.106964	0.106635
MTND2P9	ENST00000422293	0	0	0	0.0888132	0	0.0957436	0	0	0	0	0	0
RP11-433J8.1	ENST00000553378+ENST00000555496	0.848677	0.160113	0.104398	0.219399	0.67468	0.107393	0.868607	0.486931	0.641176	0.565884	0.920857	0.676438
AC006022.4	ENST00000425261	0	0	0	0	0	0	0	0	0	0	0	0
RNU5A-5P	ENST00000411054	0	0	0	0	0	0	0	0	0	0	0	0
ENO1	NM_001201483+NM_001428+ENST00000234590+ENST00000464920+ENST00000464594+ENST00000497492+ENST00000463324+ENST00000492343+ENST00000486051+ENST00000489867	1364.02	1283.84	1100.62	1182.14	1106.45	1067.41	3374.19	1999.47	2545.09	2871.91	1443.66	2605.17
ENO2	ENST00000537688+ENST00000540580+ENST00000541477+NM_001975+ENST00000229277+ENST00000537838+ENST00000536199+ENST00000544774+ENST00000538763+ENST00000539713+ENST00000542509+ENST00000535366+ENST00000545045+ENST00000544430+ENST00000441285+ENST00000535275+ENST00000543975+ENST00000534977	47.7984	39.0346	57.6417	39.7803	62.3705	33.5469	270.494	216.428	507.105	262.263	194.677	572.049
ENO3	ENST00000519266+ENST00000520221+ENST00000522798+ENST00000522301+ENST00000521811+NM_001976+NM_001193503+NM_053013+ENST00000519602+ENST00000323997+ENST00000517627+ENST00000519584+ENST00000518972+ENST00000521659+ENST00000571235+ENST00000522249+ENST00000519834+ENST00000519300+ENST00000518175+ENST00000522425+ENST00000522954	15.499	13.5635	13.2678	16.2134	13.8738	12.5351	31.1411	28.465	51.5299	30.7455	25.3442	34.3473
ENO4	ENST00000341276+NM_001242699+ENST00000409522+ENST00000369207	0.288914	0.235651	0.321999	0.0845873	0.107958	0	0.691796	0.496147	0.696867	0.46528	0.197534	0.233537
AC005224.2	ENST00000458492	1.20711	1.15023	0.847185	0.811656	0.607963	0.705639	0.644977	1.33665	0.466384	0.654404	1.27381	0.761934
ZBTB8OSP2	ENST00000423890	4.2775	5.33515	5.58472	3.55655	3.61305	5.36771	2.2946	3.09051	4.94939	2.22231	2.2494	4.22621
RP11-358N4.3	ENST00000532228	0	0	0	0	0	0	0	0	0	0	0	0
VN1R31P	ENST00000417498	0	0	0	0	0	0	0	0	0	0	0	0
RP11-171N4.4	ENST00000512609	0	0	0	0	0	0	0	0	0	0	0	0
AC097499.1	ENST00000430692	0	0.0648838	0	0	0	0.130559	0	0	0	0	0	0
RP11-171N4.2	ENST00000511399+ENST00000504237	0	0	0	0	0	0	0	0.214511	0	0	0	0
RP11-358N4.6	ENST00000507987	0	0	0	0	0	0	0	0	0	0	0	0
RP11-358N4.5	ENST00000531893	0	0	0	0	0	0	0	0	0	0	0	0
RP11-208N20.1	ENST00000508388	0	0	0	0	0	0	0	0	0	0	0	0
OIP5-AS1	ENST00000558457+ENST00000558945+NR_026757+ENST00000500949+ENST00000561275+ENST00000560706+ENST00000559368+ENST00000560545+ENST00000561226+ENST00000557993+ENST00000501665	16.723	12.2546	22.7049	10.9172	11.0999	12.2088	15.9201	18.5669	17.552	8.52087	10.8678	11.8637
RP11-306G20.1	ENST00000480018	0.169779	0.453767	0.241815	0.338792	0.573623	0.547843	0.596128	0.643994	0.188589	0.673572	0.49448	0.657278
RP11-893F2.5	ENST00000509943	1.07379	1.40887	1.66843	0.194795	0.0942331	0.104998	2.79916	1.37531	3.57828	0.442609	0.284311	0.472393
FAM177A1P1	ENST00000503598	0	0	0	0	0	0	0	0	0	0	0	0
LOC728613	NR_003713	0.199436	0	0	0	0.0962609	0	0.23342	0.21614	0.553831	0.678201	0.580857	0.193023
RP11-893F2.6	ENST00000514468	1.68122	2.05413	2.96469	0	0.231848	0.258333	8.71412	3.12348	6.13604	0.544491	0.233169	1.16226
RP11-893F2.9	ENST00000508851	1.07914	0.51916	0.922209	0.269177	0.364605	0.174109	3.91539	3.21619	2.93682	0.917429	0.419066	0.208888
CBX3P7	ENST00000532876	0	0	0	0	0	0	0	0	0.234598	0	0	0
CBX3P4	ENST00000538909+ENST00000540428	0.372469	0.747416	1.35788	0.111016	0.480897	0.478718	0.653908	0.100916	0.801913	0.105551	0.54011	0.540739
CBX3P5	ENST00000552017	1.73884	2.02061	1.93823	0.754316	1.45962	1.87031	0.619393	1.31094	1.17569	0.514183	0.95416	0.439026
CBX3P2	NR_033754+ENST00000579647+ENST00000583365	0.588989	0.236129	0.489355	0.808034	0.63964	0.633519	0.861692	0.55853	0.736025	1.25182	0.643286	1.35387
CFD	NM_001928+ENST00000327726	0.693461	1.4086	0.493847	0.830278	0.803304	0.223767	1.94791	2.32978	1.42504	1.17909	1.21182	0.436257
CBX3P1	ENST00000325243	0.302989	0.48588	0.287698	0	0.146242	0.162948	0.354619	0	0.168279	0.171724	0	0.146624
OBSCN	NM_052843+ENST00000284548+NM_001098623+NM_001271223+ENST00000570156+ENST00000366707+ENST00000366709+ENST00000422127+ENST00000493977+ENST00000359599+ENST00000493813+ENST00000366706+ENST00000366704+ENST00000483539+ENST00000494839+ENST00000441106+ENST00000474237	3.93621	1.49644	2.25138	4.09472	2.10493	1.51602	5.01553	6.50783	3.64801	6.39623	6.13249	4.17339
AC063976.2	ENST00000421971	0	0	0	0	0	0	0	0	0	0	0	0
RP1-267D11.1	ENST00000540773	1.61871	0.576844	3.58637	1.61506	1.56259	0.580364	1.26303	1.16952	0	1.22324	0.523833	2.6111
SRRD	ENST00000215917+NM_001013694+ENST00000477945+ENST00000471799	19.3546	16.9526	14.3727	18.8192	13.601	16.3756	17.8728	16.971	14.528	15.6295	14.1496	10.4502
RP11-321C1.1	ENST00000442882	0	0	0	0	0	0	0	0	0	0	0	0
RP11-1099M24.7	ENST00000573621	0	0	0	0	0	0	0	0	0	0	0	0
CTD-2515H24.4	ENST00000566990	0	0	0	0	0.0545524	0	0	0	0	0	0	0.0546946
MCL1	NM_001197320+NM_182763+NM_021960+ENST00000369026+ENST00000464132+ENST00000307940	203.017	198.624	259.365	289.074	261.82	298.644	167.734	161.211	199.863	239.659	231.542	261.863
CTD-2515H24.1	ENST00000485045	0.0960698	0	0.364885	0.0958533	0.0927391	0.309999	0	0	0.106714	0	0.279803	0.185962
SORBS1	ENST00000470320+ENST00000371245+NM_001034954+NM_024991+ENST00000306402+NM_001034957+ENST00000371249+NM_001034955+NM_006434+NM_001034956+NM_015385+ENST00000393949+ENST00000353505+ENST00000371246+ENST00000347291+ENST00000371227+ENST00000371247+ENST00000277982+ENST00000361941+ENST00000371241+ENST00000371239+ENST00000354106+ENST00000472854+ENST00000486141+ENST00000465489+ENST00000470039+ENST000004925…	9.25659	6.97239	5.14399	10.7614	7.74988	6.35602	6.39416	5.20995	2.56102	9.62638	15.9516	8.76209
SORBS3	ENST00000522037+ENST00000523941+ENST00000240123+NM_005775+ENST00000517500+ENST00000517535+ENST00000523402+ENST00000520563+ENST00000524057+ENST00000518512+ENST00000520574+ENST00000521787+ENST00000523740+ENST00000522315+ENST00000519453+ENST00000523900+NM_001018003+ENST00000428103+ENST00000518912+ENST00000523965+ENST00000521554+ENST00000522721+ENST00000523348+ENST00000517962+ENST00000520207+ENST0000…	31.9382	32.1911	22.317	70.1648	98.7407	66.0761	61.7012	43.7782	33.0078	55.1616	66.3948	64.2634
SORBS2	NM_001270771+NM_001145671+ENST00000431808+NM_003603+NM_001145675+NM_001145673+NM_021069+NM_001145674+ENST00000418609+ENST00000284776+NM_001145672+ENST00000448662+NM_001145670+ENST00000437304+ENST00000319471+ENST00000449407+ENST00000355634+ENST00000393528+ENST00000478461+ENST00000319454+ENST00000498125+ENST00000480146+ENST00000451974+ENST00000438278+ENST00000487184+ENST00000445625+ENST00000487836+…	16.5993	11.1359	15.6699	42.382	51.3908	53.3744	7.40979	8.26676	13.8054	25.2999	78.7917	94.5018
ODC1	ENST00000234111+NM_002539+ENST00000405333+ENST00000446285+ENST00000443218	88.9096	96.0523	90.0775	39.8015	33.6365	40.6322	52.5902	61.9283	43.5163	28.0067	25.3055	28.3343
RP11-1099M24.8	ENST00000572227	0	0	0	0	0	0	0	0.222331	0.227878	0	0.199165	0
RP11-298J20.4	ENST00000508096	0.302989	1.6196	4.02777	1.20923	2.92485	0.325897	3.19158	1.64183	0.673117	1.03034	1.47076	1.75948
RP11-298J20.1	ENST00000446713	0	0	0	0	0	0	0	0	0	0	0	0
IL18RAP	ENST00000264260+NM_003853+ENST00000450855+ENST00000409369+ENST00000497795	0.799983	0.787727	3.48338	1.21827	0.551045	0.566095	1.30185	3.93789	10.597	2.50565	8.03137	7.73119
TMEM167AP1	ENST00000423409	0	0	0.187004	0	0	0	0	0	0	0	0	0
EOMES	ENST00000295743+ENST00000449599+NM_005442+ENST00000537516+ENST00000461503	0.143964	0.153909	0.0136698	0.232131	0.67261	0.250245	0.0513507	0.142647	0.146206	0.198932	0.279531	0.195069
BCDIN3D-AS1	NR_027499+NR_027501+NR_027500	0	0	0	0	0	0	0	41.4997	42.685	43.4057	37.3067	0
RP11-349J5.2	ENST00000416448	0	0	0	0	0	0	0	0	0	0	0	0
RP11-59D5__B.2	ENST00000429530	0.167374	0.208759	0.529755	0.389658	0.457785	0.960149	0	0.181392	0.309863	0	0.108328	0.323984
RP11-59D5__B.3	ENST00000406535	0	0	0	0	0	0	0	0	0	0	0	0
RP5-1096J16.1	ENST00000460400	0.502223	0.536917	0.953752	0.286338	0.484811	0.540193	0.92369	0.466531	0.478171	0.162653	0.835842	0.624953
MIR873	NR_030618+ENST00000401120	0	0	0	0	0	0	0	0	0	0	0	0
RP11-24C3.2	ENST00000438872+ENST00000435578	0	0	0	0.181524	0	0	0	0	0	0	0	0
AP006285.1	ENST00000538190	0	0	0	0.282733	0.547094	0	0	0	0	0	0.825319	0
MIR877	NR_030615+ENST00000401282	17.0488	13.1985	7.81507	10.5582	11.9177	14.5437	8.25681	6.37129	5.22419	10.6623	11.9856	7.96582
MIR876	NR_030597+ENST00000401147	0	0	0	0	0	0	0	0	0	0	0	0
MIR875	NR_030596+ENST00000401250	0	0	0	0	0	0	0	0	0	0	0	0
MIR874	NR_030588+ENST00000401190	0	0	0	0	0	0	0	0	0	0	0	0
RP11-572M18.1	ENST00000555350	0	0	0	0	0	1.06806	0	0	0	0	0	0
RP11-572M18.1	ENST00000557359	0	0	0	0	0	0	0	0	0	0	0	0
RP11-572M18.1	ENST00000557399	0	0	0	0	0	0	0	0	0	0	0	0
RP4-566D2.1	ENST00000414330	0	0.133894	0	0.12496	0.1209	0	0.146584	0	0.139118	0	0	0.121215
CGB1	NM_033377+ENST00000301407+ENST00000391869	0.31765	0	0	0	0	0	0	0	0	0	0	0
CGB1	ENST00000448456	0	0	0	0	0	0	0	0	0	0	0	0
CGB1	ENST00000355414	0	0	0	0	0	0	0	0	0	0	0	0
PDSS1	ENST00000376215+ENST00000376203+NM_014317+ENST00000473224+ENST00000491711+ENST00000470978	17.6986	15.0222	15.7608	15.3563	16.6389	9.11829	13.6933	8.31733	10.0637	11.1097	10.7838	7.91319
RP1-279N11.1	ENST00000435991	0	0	0	0	0	0	0	0	0	0	0	0
RPS20P22	ENST00000488192+ENST00000473700	0.772326	0.280264	0.155577	0.330251	0.126533	0.422961	0.0767064	0.239146	0.612782	0.50026	0	0.213569
LOC729059	NM_001242521	0	0	0	0	0	0	0	0	0	0	0	0
AC091069.1	ENST00000440877	0	0	0	0	0	0	0	0	0	0	0	0
ZSWIM5P3	ENST00000511265	0.0869506	0.0619715	0	0.0578364	0	0.0311748	0.101767	0.0628221	0.0965841	0.131415	0	0.0280516
ZSWIM5P2	ENST00000420212	0	0	0	0	0	0	0	0.189512	0.0971201	0.0991082	0	0
ZSWIM5P1	ENST00000420606	0	0	0	0	0	0	0	0	0	0.102876	0	0
RP11-335I12.3	ENST00000392251	0	0	0	0	0	0	0	0	0	0	0	0
AL139151.1	ENST00000580128	0	0	0	0	0	0	0	0	0	0	0	0
MIR3672	ENST00000584290	0	0	0	0	0	0	0	0	0	0	0	0
RP13-49I15.5	ENST00000553459+ENST00000300167	0	0	0	0	0	0	0	0	0	0	0	0
RP11-752P2.1	ENST00000580637	0	0	0	0	0	0	0	0	0	0	0	0
LOC100505695	NR_046248+NR_046247	0.667604	1.07058	0.950866	0.666099	0	1.43615	1.56273	0	2.22471	1.89187	1.29626	1.29228
AC078889.1	ENST00000580359	0	0	0	0	0	0	0	0	0	0	0	0
FBXO18	ENST00000397269+NM_001258452+NM_178150+NM_001258453+ENST00000362091+ENST00000462507+NM_032807+ENST00000379999+ENST00000469009+ENST00000470089+ENST00000494526+ENST00000379994+ENST00000460453+ENST00000485558+ENST00000489042+ENST00000475867+ENST00000461504+ENST00000485290+ENST00000496013+ENST00000479433+ENST00000470353+ENST00000481029	34.4181	28.3869	37.7093	40.5247	42.4849	44.8039	21.7834	25.9285	35.7967	38.1365	55.923	36.2684
FKBP15	ENST00000446284+NM_015258+ENST00000238256+ENST00000489645+ENST00000414250+ENST00000493847+ENST00000462889	21.8131	25.0922	27.0567	21.8304	22.1347	27.9784	15.4884	16.2211	20.937	25.9526	22.2017	27.9271
UBE2J1	ENST00000435041+NM_016021	11.1626	10.4977	10.5464	20.6389	28.866	15.454	10.6903	9.66796	10.6912	14.2492	17.7439	11.6644
UBE2J2	ENST00000450390+NM_194458+NM_058167+NM_194457+NM_194315+ENST00000347370+ENST00000349431+ENST00000339385+ENST00000348298+ENST00000400929+ENST00000464036+ENST00000360466+ENST00000400930+ENST00000467339+ENST00000473215+ENST00000435198+ENST00000509720+ENST00000491779+ENST00000466752+ENST00000503294+ENST00000477894+ENST00000471154+ENST00000422076+ENST00000502382+ENST00000461142+ENST00000488418	67.3013	69.1898	93.0182	72.8246	76.789	94.6616	63.1847	60.8267	60.671	75.5684	70.3418	69.1156
FKBP11	ENST00000553027+ENST00000444214+NM_001143781+ENST00000550765+ENST00000551094+NM_016594+ENST00000546847+ENST00000551694+ENST00000256680+ENST00000552878+NM_001143782+ENST00000453172+ENST00000546671+ENST00000547789+ENST00000549084+ENST00000551807	11.7516	14.248	12.573	22.4385	24.5869	24.2459	12.7396	15.7394	15.6154	17.6572	15.3254	14.19
FBXO10	NM_012166+ENST00000432825+ENST00000276960+ENST00000541607	6.49558	4.59422	6.24116	7.60942	7.39231	7.85022	6.64763	4.97312	6.02876	7.40023	5.07829	6.11553
FBXO10	ENST00000544208	0	0.296546	0	0.553518	0.535535	0	0.649303	0	0	0.314424	0.269294	0
FBXO10	ENST00000543968	0.881834	0.942751	0.27911	0.879846	0.851261	0.948504	0.344034	0	1.30605	0.333196	0	0
FBXO10	ENST00000541829	0	0	0	0	0	0	0	0	0	0	0	0
FBXO11	ENST00000434234+ENST00000405808+ENST00000465204+NM_025133+ENST00000402508+NM_001190274+ENST00000403359+ENST00000316377+ENST00000434523+ENST00000470899+ENST00000493962+ENST00000492225+ENST00000424163+ENST00000480038+ENST00000378314	27.2293	24.707	27.101	33.0751	34.0242	32.5704	28.5887	29.6465	26.3276	29.4462	31.6416	27.9402
FBXO16	ENST00000521548+NM_172366+NM_001258211+ENST00000380254+ENST00000346498+ENST00000518734+ENST00000520481+ENST00000518248+ENST00000517436+ENST00000517673+ENST00000518016+ENST00000519471+ENST00000522609	1.72944	1.40953	2.142	0.829945	0.965339	1.33684	1.77458	1.4646	2.09973	1.04615	0.757068	1.54404
FBXO17	ENST00000448145+NM_024907+ENST00000292852+NM_148169	7.26825	7.06211	3.48666	4.91751	2.10123	1.79157	8.21836	9.75652	4.47828	5.92163	4.13082	2.38149
FBXO17	ENST00000455102	0	0	0	0	0	0	0	0	0	0	0	0
FBXO17	ENST00000221431	0	0	0	0	0	0	0	0	0	0	0	0
FBXO17	ENST00000430193	0	0	0	0	0	0	0	0	0	0	0	0
AC007253.1	ENST00000425555	0	0	0	0	0	0	0.105978	0	0	0	0	0
FBXO15	NM_152676+ENST00000269500+NM_001142958+ENST00000577575+ENST00000583443+ENST00000419743+ENST00000581214+ENST00000584425+ENST00000580806+ENST00000580088+ENST00000578399+ENST00000579108+ENST00000579517+ENST00000585174+ENST00000582526+ENST00000580552	0.391406	0.389662	0.320966	0.55801	0.806299	0.429681	1.86378	0.729775	1.19839	0.700282	0.429373	1.18683
TRBJ2-4	ENST00000390416	19.059	32.601	44.6396	39.2998	35.5699	79.2664	7.43557	6.8851	16.9365	8.64159	0	19.6759
TRBJ2-5	ENST00000390417	6.79114	5.80822	10.3174	14.9068	2.62228	21.9137	3.17935	5.88795	4.52613	4.61878	2.63723	3.94367
TRBJ2-6	ENST00000390418	0.772326	4.95407	5.13343	13.0999	3.72775	14.1222	0	0	6.86315	0.875455	0	5.23245
TRBJ2-7	ENST00000390419	0	0	0	0	0	0	0	0	0	0	0	0
TRBJ2-1	ENST00000390412	71.1536	71.9938	73.5949	82.4029	72.3664	170.833	75.8428	63.3429	57.8664	36.0066	16.036	94.6904
AGAP1-IT1	ENST00000440498	0.24427	0	0.231942	0.24372	0	0	0.57179	0.264729	0.135667	0.138444	0	0.118208
TRBJ2-3	ENST00000390415	27.0797	35.9686	52.2052	44.2123	41.1916	106.799	23.0503	13.3399	37.372	15.8129	6.3733	51.6237
SFTA3	ENST00000518529+NM_001101341+ENST00000518002+ENST00000521114+ENST00000518987+ENST00000524122+ENST00000518446+ENST00000418548+ENST00000519052+ENST00000521380	1.79725	1.21874	0.392315	0.771116	0.96942	0	2.11731	1.8608	0.467585	3.91147	1.95704	0.116403
SFTA2	NM_205854+ENST00000474914+ENST00000359086	0	0	0	0	0	0	0	0	0	0	0	0
RP11-429B14.1	ENST00000559041	0.172003	0	0	0	0	0	0	0	0	0	0	0
RP1-148H17.1	ENST00000437920	0	0	0	0	0	0	0	0	0	0	0	0
RP11-429B14.4	ENST00000567484	0	0	0	0.0657188	0.286127	0	0	0	0	0.149325	0.191838	0
MIRLET7F1	NR_029483+ENST00000362202	0	0	0	0	0	0.623037	0	1.25552	0	1.31318	0	1.12124
SNORD48	NR_002745+ENST00000364953	9.45327	10.1063	2.99206	6.28797	6.08369	5.08399	3.68804	1.7075	3.50021	3.57186	3.05918	1.52488
RP11-48B24.2	ENST00000456243	5.67609	5.14877	4.24637	5.49168	3.81891	3.51513	3.82493	3.16895	4.58543	3.50947	3.67369	3.82886
SNORD43	ENST00000583861+NR_002439	0	0	0	0	0	0	0	0	0	0	0	0
SNORD43	ENST00000390975	0	0	0	0	0	0	0	0	0	0	0	0
SNORD90	ENST00000391145+NR_003071	0	0	0	0.854336	0	0	0	0	0	0	0.415647	0
CNGB3	ENST00000517327+NM_019098+ENST00000320005+ENST00000519777	0.272813	0.0778366	0.273679	0.32167	0.255916	0.0881005	0.384986	0.0197263	0.0606552	0.103161	0.0618481	0.035233
SNORD47	NR_002746+ENST00000365524	0	0	0	0	0	0	0	0	0	0	0	0
SNORD46	ENST00000364043+NR_000024	1.42368	1.52203	2.70367	1.42048	1.37433	1.53132	1.11086	1.02862	1.05428	0	0	0.459303
SNORD46	ENST00000364139	0	0	0	0	0	0	0	0	0	0	0	0
SNORD46	ENST00000516021	0	0	0	0	0	0	0	0	0	0	0	0
SNORD45	ENST00000363836	0	0	0	0	0	0	0	0	0	0	0	0
SNORD45	ENST00000363572	0	0	0	0	0	0	0	0	0	0	0	0
SNORD45	ENST00000363181	0	0	0	0	0	0	0	0	0	0	0	0
SNORD45	ENST00000516629	0	0	0	0	0	0	0	0	0	0	0	0
SNORD45	ENST00000363552	0	0	0	0	0	0	0	0	0	0	0	0
SNORD44	NR_002750	0	0	0	0	0	0	0	0	0	0	0	0
SNORD44	ENST00000363202	0	0	0	0	0	0	0	0	0	1.06305	0.910471	0.90767
PLA2G6	ENST00000332509+NM_001004426+NM_003560+NM_001199562+ENST00000335539+ENST00000419848+ENST00000402064+ENST00000463287+ENST00000496409+ENST00000454670+ENST00000448094+ENST00000491986+ENST00000490473+ENST00000471636+ENST00000452794+ENST00000451461+ENST00000480154+ENST00000427114+ENST00000427453+ENST00000452542+ENST00000498338+ENST00000430886+ENST00000479641+ENST00000436218+ENST00000445591+ENST0000045…	4.2426	5.32609	4.74734	4.74702	3.74202	1.57925	5.39971	8.22842	6.20636	5.82987	5.80225	5.72397
PLA2G7	ENST00000274793+NM_001168357+NM_005084+ENST00000537365+ENST00000538237+ENST00000541026	0	0	0	0	0.212064	0.5662	0	0.275016	0	0.703741	0.799902	0.531541
RP11-102N11.1	ENST00000454262	0	0	0	0	0	0	0	0	0	0	0	0
PLA2G5	ENST00000486277+ENST00000465698+ENST00000460175+ENST00000489871+ENST00000469069+ENST00000498348+NM_000929+ENST00000375108+ENST00000478803	0	0.180165	0	1.36931	4.26464	5.21285	0.0986202	0	0.138641	1.78814	6.57377	16.2668
RP5-1090E8.1	ENST00000438196	0.812136	0	0	0	0	0	0	0	0	0	0	0
PLA2G3	NM_015715+ENST00000215885	1.65331	0.834663	1.14833	0.656779	0.546775	0.526906	1.70212	0.630442	0.272072	0.294994	0.148619	0.103713
GDPGP1	ENST00000558017+ENST00000561433+ENST00000559204+NM_001013657+ENST00000558291+ENST00000329600	2.03675	1.55488	2.29845	2.4213	0.976381	3.76456	1.96172	2.17801	2.97826	1.34305	1.45084	1.65019
CCDC77	ENST00000537453+ENST00000540180+NM_001130148+NM_001130147+ENST00000422000+ENST00000535052+ENST00000543504+ENST00000540344+NM_032358+NM_001130146+ENST00000239830+ENST00000412006+ENST00000538160+ENST00000540118+ENST00000537286+ENST00000535959	40.8647	27.4656	30.8451	20.0982	11.6936	13.4126	30.2035	32.0274	32.2033	25.6219	18.5116	21.5947
KRTAP1-3	NM_030966+ENST00000344363	0	0	0	0	0	0	0	0	0.0550347	0	0	0
KRTAP1-4	NM_001257305+ENST00000377747	0	0	0	0	0	0	0	0	0	0	0	0
KRTAP1-5	ENST00000361883+NM_031957	0	0	0	0	0	0	0	0	0	0	0	0
CCDC70	NM_031290+ENST00000242819	0	0	0	0	0	0	0	0	0	0	0	0
CCDC71	NM_022903+ENST00000321895	12.6079	12.0689	10.2311	13.8732	13.2714	13.5371	10.4393	10.6598	7.84667	12.391	10.7861	9.93079
AC016831.7	ENST00000447430	0.228856	0.0815551	0.217306	0	0.122734	0.136755	0.238092	0.0826745	0.0847372	0	0.098747	0
AC016831.6	ENST00000446451	0	0.0494825	0	0	0.0893609	0	0.0541722	0	0	0.0262328	0	0
AC016831.5	ENST00000417179	0	0	0	0	0.228367	0	0	0	0	0	0	0
AC016831.3	ENST00000438302	0	0	0	0	0	0	0	0	0	0	0	0
RP11-626G11.1	ENST00000565802	0	0.124769	0.166225	0.232888	0.225322	0.627653	0	0	0	0.132291	1.01973	0.225909
CCDC78	ENST00000463539+ENST00000482878+ENST00000345165+NM_001031737+ENST00000293889+ENST00000485091+ENST00000478979+ENST00000466708+ENST00000479742+ENST00000481804+ENST00000482152+ENST00000538176+ENST00000439619+ENST00000460023+ENST00000423653+ENST00000544996+ENST00000471861+ENST00000474647	4.02839	4.22645	3.2063	4.45041	4.08738	4.77986	5.77998	5.36889	7.6856	7.33811	4.93788	5.99489
CCDC79	ENST00000558713+NM_001136505+ENST00000433154+ENST00000432602+ENST00000415744+ENST00000433574+ENST00000313294+ENST00000559403+ENST00000561333+ENST00000559050	0.159462	0	0	0.158989	0	0.044782	0	0	0.0517999	0	0	0
AL356475.1	ENST00000366091	0	0	0	0	0	0	0	0	0	0	0	0
HIST3H2BB	NM_175055+ENST00000369160	0.814937	1.16164	1.28968	0.40655	0.786684	1.31482	0.635869	2.20798	1.96132	0.461878	0.659306	1.70892
AC004017.1	ENST00000541705	2.57356	5.64259	4.26608	3.0465	4.12653	4.92634	2.85895	4.06549	3.34322	2.66999	2.87963	2.23751
HIST3H2BA	ENST00000436555+ENST00000320387	0	0	0	0	0	0	0	0.123019	0.397751	0	0	0.109862
RP11-258C19.4	ENST00000421137	3.09482	1.8047	2.93863	0.280713	0.81478	0	3.95147	1.52456	1.25007	2.23241	1.09256	3.53991
SNORD4B	NR_000009	0	0	0	0	0	0	0	0	0	0	0	0
SNORD4B	ENST00000459083	0	0	0	0	0	0	0	0	0	0	0	0
SNORD4A	NR_000010+ENST00000459174	0	0	0	0	0	0	0	0	0	0	0	0
GTF2F2P1	ENST00000511083	1.9214	3.08119	3.64885	2.03688	1.97071	2.32499	0.983853	2.99334	1.46731	1.49735	1.39902	1.39471
RP11-513G19.1	ENST00000535324	0	0	0	0.101419	0.049062	0	0.178454	0.385566	0.22582	0.115221	0.148025	0.196759
GHITM	NM_014394+ENST00000372134+ENST00000339736	87.2525	98.4219	120.732	98.9789	91.059	118.69	65.6914	67.7399	94.1893	70.4428	78.9685	107.538
LOC100127888	NR_024470	0	0	0	0	0	0	0	0	0	0	0	0
LOC100128714	NR_040082	0	0	0	0	0	0	0	0	0	0	0	0
LOC100506585	NR_038966	0	0	0	0	0	0	0	0	0	0	0	0
RP11-174M13.2	ENST00000544036	0.200962	0	0.19082	0.200509	0	0	0	0	0.111614	0	0.292651	0
RP11-174M13.1	ENST00000417598	0	0	0	0	0	0	0	0	0	0	0	0
KB-1836B5.1	ENST00000563059	0.186235	0.1991	0.0884178	0.0929074	0.089889	0	0.217969	0.55504	0.620604	0.105551	0.0904014	0.180246
CSHL1	ENST00000561003+ENST00000259003+ENST00000438387+NM_022581+NM_001318+NM_022580+NM_022579+ENST00000346606+ENST00000450719+ENST00000558099+ENST00000560999+ENST00000558609+ENST00000309894+ENST00000392824	0	0	0	0	0	0	0	0	0	0	0	0
KB-1254G8.1	ENST00000519337	0	0	0	0	0	0	0	0	0	0	0	0
FKBP1B	ENST00000380991+NM_054033+ENST00000380986+NM_004116+ENST00000438630+ENST00000496149+ENST00000452109+ENST00000421839	6.91124	1.18514	5.11045	4.6017	1.53831	2.64558	7.37959	5.136	3.1939	7.98841	5.24062	5.75289
FKBP1C	ENST00000370659+ENST00000356170	78.3138	69.8524	77.8815	110.502	122.568	114.14	78.0997	53.234	61.2537	108.206	135.864	79.3837
FKBP1A	NM_001199786+NM_000801+ENST00000400137+ENST00000474657+ENST00000381724+ENST00000460490+ENST00000474726+NM_054014+ENST00000381719+ENST00000381715+ENST00000439640	232.825	211.078	221.992	356.748	459.019	318.861	215.608	208.107	184.655	261.089	431.208	259.793
RPL17P1	ENST00000445304	0	0.1629	0	0	0	0	0.178339	0	0	0.17272	0	0
CTB-161M19.1	ENST00000503783	0	0	0	0	0	0	0	0	0	0	0	0
CTB-161M19.2	ENST00000505786	0	0	0	0	0	0	0	0.261086	0	0	0	0
CTB-161M19.4	ENST00000506486+ENST00000504820+ENST00000510128	0	0	0	0	0.326378	0.47531	0.223894	0	0	0.433682	0.0489	0
RP11-291L15.2	ENST00000512359	0.937824	0	0.890493	0.467698	0	0	0	0	0	0	0	0
RP11-291L15.2	ENST00000508269	0	0	0	0	0	0	0	0	0	0	0	0
RP11-291L15.2	ENST00000503066	0.437651	0.467885	0	0	0	0	0.512228	0	0	0.496091	0	0
RP1-60O19.1	ENST00000418134	0	0	0	0	0	0	0	0	0	0	0	0
RP1-60O19.1	ENST00000428750+ENST00000433965+ENST00000427903+ENST00000430094+ENST00000415714	0	0	0	0	0	0	0	0	0.159541	0	0	0
RP1-60O19.1	ENST00000436659	0	0	0	0	0	0	0	0	0	0	0	0
KB-1639H6.2	ENST00000522416	0	0.112292	0	0	0	0	0	0	0	0	0	0
KB-1639H6.3	ENST00000518264	0.0931173	0	0	0	0	0	0	0	0	0	0	0
KB-1639H6.7	ENST00000520516	0	0	0	0	0	0	0	0	0	0	0	0
KB-1639H6.4	ENST00000503718	0.142712	0.152571	0	0.284781	1.44653	0.690759	0	0	0.079262	0.323538	1.45477	1.24311
RP13-672B3.2	ENST00000540119	0	0	0	0	0	0	0	0	0	0	0	0
RP13-672B3.2	ENST00000537262	0	0	0	0	0	0	0	0	0	0	0	0
KB-1639H6.8	ENST00000517968	0	0	0	0	0	0	0	0	0	0	0	0
RP5-914P20.5	ENST00000558899	0.698689	0.933694	0.331714	1.48137	0.927391	1.40909	2.14659	1.04116	1.94025	2.07896	1.10226	1.18339
RP13-672B3.5	ENST00000539323	0	0.146723	0	0.136933	0.132484	0	0.321258	0	0.152448	0	0	0
RP11-702H23.4	ENST00000531906+ENST00000533008	0.452743	0.484019	0.105652	0	0	0	0	0	0	0	0	0
RP11-401F2.3	ENST00000585193	0.0622248	0.133047	0.0590844	0	0.0600677	0	0	0	0.276476	0.0705337	0.18123	0
AC022486.1	ENST00000510613	0	0	0	0	0	0	0	0	0	0	0	0
AC009508.1	ENST00000412828	0	0	0	0	0.158429	0	0	0	0	0	0	0.158842
RP11-385M4.3	ENST00000429208	0.598308	0.426426	0.315618	0.265315	0.449217	0.143009	0.23342	0.288186	0.443064	0.150711	0.193619	0.257365
LGALS9C	ENST00000581545+ENST00000577691+ENST00000582333+ENST00000328114+ENST00000579773+ENST00000412421+NM_001040078+ENST00000583322+ENST00000584941+ENST00000578983+ENST00000582928+ENST00000580674+ENST00000584170+ENST00000578563+ENST00000577265+ENST00000584127+ENST00000578450	0	0	0	0.725038	0	0	0	0	0	0	0	0
LGALS9B	ENST00000423676+NM_001042685+ENST00000324290+ENST00000578481+ENST00000578724+ENST00000581490+ENST00000584703	0.212911	0	0	0.485347	0.345664	0.539701	0	0	0	0.189589	0.162377	0
UNC50	ENST00000409975+NM_014044+ENST00000357765+ENST00000409347+ENST00000423713+ENST00000393493+ENST00000466492	41.0195	50.5099	49.7103	47.2309	45.165	56.9531	39.2266	42.3015	50.5407	41.6918	52.1809	62.7843
NKAIN4	ENST00000370313+NM_152864+ENST00000370316+ENST00000466885+ENST00000470246+ENST00000370307+ENST00000370317+ENST00000486495+ENST00000461738+ENST00000472670	18.5512	7.29439	5.39578	23.0495	42.905	20.0557	55.6721	33.3985	18.4334	33.9306	35.6476	39.6689
NKAIN3	ENST00000519049+ENST00000523367+ENST00000523211+NM_173688+ENST00000524201+ENST00000328472	0.0315361	0	0	0	0.0608856	0	0	0	0	0	0	0
NKAIN2	NM_153355+NM_001040214+ENST00000476571+ENST00000368416+ENST00000368417+ENST00000546092+ENST00000545433	0	0	0	0	0	0	0	0	0	0	0	0
NKAIN1	NM_024522+ENST00000373736+ENST00000263693+ENST00000528449+ENST00000398657+ENST00000526106+ENST00000530145+ENST00000533581	0.435835	0.523625	0.33005	0.488686	0.945619	0.537684	0.943091	1.00372	0.484123	1.54385	1.00492	1.20804
RP11-624M8.1	ENST00000427852+ENST00000451660+ENST00000432121	0	0	0.170535	0.233928	0.953547	1.13482	0	0.0970173	0	0.930171	1.53642	5.912
ATP6V1G1P4	ENST00000438388	0	0	0	0	0	0	0	0	0	0	0	0
MAP1A	ENST00000382031+NM_002373+ENST00000399453+ENST00000300231	1.84716	1.09531	1.41314	0.46059	0.284325	0.197072	1.36105	0.721321	1.05083	0.764423	0.32357	0.472609
MAP1B	ENST00000512974+ENST00000296755+NM_005909+ENST00000513526+ENST00000504183+ENST00000511641+ENST00000504492	9.31519	5.61886	9.33298	4.68256	4.98579	3.32852	12.3328	12.0161	13.3292	6.75436	8.37834	6.86461
RP11-196H14.2	ENST00000535594	0.147247	0	0	0	0	0	0	0	0	0	0	0
IGSF9B	NM_014987+ENST00000321016+ENST00000533871+ENST00000527648+ENST00000533160+ENST00000526663	4.40252	1.90416	1.11876	4.48988	4.78377	0.950475	5.74201	2.60701	3.47162	9.00121	5.81634	2.14869
RP11-196H14.4	ENST00000535806	0	0	0	0	0	0	0	0	0	0	0	0
ATP6V1G1P2	ENST00000522436	1.47992	0.243408	1.29713	0.908667	0.989039	0	0.666193	1.72724	1.64388	0.774247	1.1052	1.76287
ATP6V1G1P3	ENST00000442568	0	0.332882	0	0.310671	0	0	0	0.337451	0	0	0.151145	0
UNC5B	NM_170744+NM_001244889+ENST00000335350+ENST00000373192	29.3088	29.0878	16.5198	69.4652	69.6084	43.1636	35.2276	33.2103	28.4202	79.2728	70.356	46.1413
UNC5C	ENST00000453304+NM_003728+ENST00000513796+ENST00000506749+ENST00000504962	0.0799363	0.136733	0.0607216	0.0996952	0.123464	0.0257939	0.130981	0.0563104	0.106551	0.0815493	0.120287	0.0541562
VGF	ENST00000249330+NM_003378+ENST00000445482	1.08808	1.79473	0.885573	1.7215	1.98068	0.981989	3.04803	2.29105	1.2777	1.40107	2.08251	0.818849
UNC5A	ENST00000329542+NM_133369+ENST00000513890+ENST00000509580+ENST00000261961	0.160377	0.148165	0.142131	0.0426708	0.0948144	0.105645	0.212733	0.399172	0.213775	0.195308	0.145319	0.0237654
UNC5D	ENST00000404895+NM_080872+ENST00000420357+ENST00000287272+ENST00000416672+ENST00000453357+ENST00000474634+ENST00000449677	0	0	0.0671971	0	0.0576184	0	0	0	0	0	0	0
RP11-796G6.1	ENST00000472981	15.303	15.7911	14.7834	13.277	13.3594	13.168	14.3285	26.5355	17.7375	18.5531	15.6318	17.258
RP11-796G6.2	ENST00000556973	0	0	0	0	0	0	0	0	0	0	0	0
MAP1S	ENST00000324096+NM_018174+ENST00000544059	14.1699	13.1435	16.6149	15.889	15.8866	15.8533	13.7239	17.4422	16.2984	12.2588	13.2733	12.4507
CCP110	ENST00000396212+ENST00000381396+NM_001199022+NM_014711+ENST00000569190+ENST00000565376+ENST00000573412+ENST00000396208+ENST00000562083+ENST00000561888+ENST00000566523+ENST00000562616+ENST00000567451	13.8183	18.4607	21.2574	9.01923	7.08726	9.75539	19.0206	20.6052	20.8852	17.4043	11.4011	9.5936
RP11-344A7.1	ENST00000424386	0	0	0	0	0	0	0	0	0	0	0	0
AC114499.1	ENST00000451880	0	0	0	0	0	0	0	0	0	0	0	0
RP11-278J6.1	ENST00000478287	0.842537	0.90074	1.20002	1.68125	1.21999	1.35932	0.493054	1.36966	1.40383	1.43256	2.04491	1.22317
ANKRD19P	ENST00000473204+ENST00000465736+NR_026868+ENST00000375504+ENST00000460854+ENST00000338192+ENST00000464387+ENST00000492083	1.08353	0.596092	1.73404	1.77978	2.07305	3.48741	0.583986	0.541968	1.00389	0.837544	2.23289	1.62124
AC074091.1	ENST00000408604	0	0	0	0	0	0	0	0	0	0	0	0
RP5-1186P10.1	ENST00000563339+ENST00000569905	0	0	0	0	0	0	0	0	0	0	0	0
GAPDHP41	ENST00000429582	0	0	0	0	0.0976201	0	0	0	0	0	0	0
AC009495.4	ENST00000428888	0	0	0	0	0	0	0	0	0	0	0	0
RP11-213G21.2	ENST00000512170	0	0	0	0	0	0	0	0	0	0	0	0
AC009495.1	ENST00000408307	0	0	0	0	0	0	0	0	0	0	0	0
AC009495.3	ENST00000457108	0	0	0	0	0	0	0	0	0	0	0	0
AC009495.2	ENST00000425688	0	0	0	0	0	0	0	0	0	0	0	0
CTB-114C7.4	ENST00000511921	0.0364204	0.0389363	0.138329	0.127184	0.0351577	0.0783478	0.0639397	0.177618	0.222505	0.165134	0.247507	0.0881233
CTB-114C7.3	ENST00000521471+ENST00000518357	0	0	0	0	0	0	0	0	0	0	0	0
CTB-114C7.3	ENST00000436248	0	0	0	0	0	0	0	0	0	0	0	0
RP11-79M21.3	ENST00000463883	0	0	0	0	0	0	0	0	0	0	0	0
OR10U1P	ENST00000414690	0	0	0	0	0	0	0	0	0	0	0	0
RPL18A	NM_000980+ENST00000420197+ENST00000222247	396.044	324.186	300.23	298.786	276.058	258.842	514.052	442.665	362.607	417.736	315.347	295.055
VDAC1P1	ENST00000439229	30.17	30.7609	30.0399	30.2414	28.1802	30.3477	29.0989	29.4423	28.3927	31.0321	30.5783	36.6351
VDAC1P2	ENST00000423609	4.78966	3.77302	4.48809	4.15006	4.01523	4.20276	4.64693	4.78101	3.71022	4.92916	5.38416	4.57465
VDAC1P4	ENST00000450197	0.193318	0.206673	0.0917809	0.0964413	0.186616	0	0.11313	0.20951	0.429474	0	0	0
RP11-586K12.4	ENST00000561479	0	0	0	0	0	0	0	0	0	0	0	0
RP11-586K12.7	ENST00000568401	0	0	0	0	0	0	0	0	0	0	0	0
CLEC18A	NM_001136214+NM_182619+ENST00000393701+ENST00000568461+NM_001271197+ENST00000568102+ENST00000288040+ENST00000449317+ENST00000565705+ENST00000565245+ENST00000561889	0.0532999	0	0	0	0	0.727242	0	0.201357	0.546908	0	0	0.476527
VDAC1P9	ENST00000412766	0	0.102456	0	0	0	0	0	0	0	0	0	0
CLEC18C	ENST00000562923+ENST00000541793+ENST00000314151+ENST00000565806+NM_173619+ENST00000569347+ENST00000564976+ENST00000569201+ENST00000569268+ENST00000536907+ENST00000561612	0	0	0	0.320815	0.620784	0	0.752662	0	0.714328	0.364475	0.312161	0.311201
CLEC18B	ENST00000339953+NM_001011880+ENST00000564842+ENST00000425714	0.17545	2.62534	0.209917	1.27008	0.873408	0	2.04223	1.67402	0.122784	0.250595	0.7498	0.747493
RP11-793L10.1	ENST00000407792	0	0	0	0	0	0	0	0	0	0	0	0
RP11-373D7.1	ENST00000453012	0	0	0	0	0	0	0	0	0	0	0	0
AC006293.3	ENST00000413439	0	0	0	0	0	0	0	0	0	0	0	0
STARD13-AS1	ENST00000430637	0.270712	0.144707	0.321312	0.135051	0.261327	0.727948	0.316842	0.440079	0.902116	0	0.0657041	0
STARD13-AS2	ENST00000424853+NR_046693	0.150625	0.16103	0.0715116	0.150286	0.145403	0.0810065	0.264438	0	0.334627	0	0.0731159	0.291564
RP11-28B23.1	ENST00000573133	0	0.467884	0	0	0.422478	0	0	0	0	0	0	0
TARDBPP1	ENST00000442013	0.333519	0.142624	0.126675	0.332767	0.708304	0.0717469	0.546492	0.216872	0.148188	0.302444	0.323791	0.193677
MFSD11	NM_001242534+NM_001242532+NM_024311+NM_001242533+NM_001242536+NM_001242537+NM_001242535+ENST00000336509+ENST00000355954	10.8256	11.9684	16.1123	14.2139	10.1696	15.5964	7.92188	8.04013	14.7585	9.20739	9.84356	15.8708
RN5S175	ENST00000364275	0	0	0	0	0	0	0	0	0	0	0	0
NOVA1-AS1	ENST00000547786+ENST00000552826+ENST00000548328+ENST00000552101	0.347802	0.750283	0.224234	0.299966	1.37346	0.861842	0.377285	0.0942332	1.15901	0.295684	0.665487	0.438124
SDR42E1	NM_145168+ENST00000328945+ENST00000532128+ENST00000534209	0.200524	0.306252	0.163203	0.0571634	0.221225	0.277308	0.368804	0.186273	0.19092	0.276007	0.194675	0.207939
RP1-146I3.1	ENST00000323718+ENST00000488095	24.4722	23.4219	20.5815	24.1845	18.899	18.3003	35.1892	28.5426	23.5591	22.4562	20.1381	21.204
RP11-401L13.5	ENST00000426806	0.324186	0.346581	0.307825	0.646911	1.25179	0.697392	0	0.702677	0	0.73495	0.786827	0.313762
AC008079.9	ENST00000456322+ENST00000434390+ENST00000440673	0.445069	0	0.422607	0	0.429639	0	0.52091	0	0.24719	1.009	0.216044	0.430758
CR392000.1+WI2-1959D15.1	ENST00000438078+ENST00000584807	0.065159	0.0696602	0	0	0.0629	0	0.152524	0.0706164	0	0	0	0
RN5S173	ENST00000364857	0	0	0	0	0	0	0	0	0	0	0	0
ALOX12B	NM_001139+ENST00000319144+ENST00000577351+ENST00000583276+ENST00000584116	0.166022	0.564472	0.0394107	0.228507	0.120199	0.263146	1.43169	0.686664	0.679388	1.24793	0.593785	1.40679
RP11-78C3.1	ENST00000504916	0.217017	0.232009	0.0515161	0	0	0	0	0.235193	0	0	0	0
RN5S172	ENST00000365061	0	0	0	0	0	0	0	0	0	0	0	0
EPB41L1	ENST00000202028+NM_001258331+ENST00000432589+ENST00000373951+NM_177996+ENST00000373950+NM_001258330+ENST00000447825+ENST00000441639+ENST00000406771+ENST00000430276+NM_001258329+ENST00000452261+ENST00000373946+NM_012156+ENST00000373945+ENST00000338074+ENST00000373941+ENST00000451082+ENST00000454226+ENST00000479336+ENST00000432603+ENST00000427533	6.60458	2.89359	2.75088	93.3538	146.223	68.9051	6.38233	4.2292	3.65415	54.5406	97.3148	60.5253
PPCDC	ENST00000342932+ENST00000568207+NM_021823+ENST00000564923+ENST00000569562+ENST00000562192+ENST00000568649+ENST00000562095+ENST00000567336+ENST00000563393+ENST00000564953+ENST00000563298	9.60133	6.96544	11.8907	12.292	15.443	21.9995	7.63446	8.07164	11.5437	9.54881	11.3279	17.0937
EPB41L3	ENST00000341928+ENST00000542652+ENST00000578618+NM_012307+ENST00000544123+ENST00000540638+ENST00000545076+ENST00000427684+ENST00000542146+ENST00000400111+ENST00000342933+ENST00000579951+ENST00000578524+ENST00000581292+ENST00000584055+ENST00000581387+ENST00000579271+ENST00000580647+ENST00000580316+ENST00000578196+ENST00000582729+ENST00000578395+ENST00000581661+ENST00000584670+ENST00000578432+ENST0…	14.0172	17.9201	13.5792	9.47447	8.92692	5.56866	18.4122	23.2695	33.6377	11.8417	8.52908	5.51615
EPB41L2	ENST00000337057+ENST00000452150+ENST00000530481+ENST00000528282+ENST00000445890+ENST00000531410+NM_001135554+NM_001135555+NM_001199388+NM_001199389+NM_001431+NM_001252660+ENST00000392427+ENST00000530757+ENST00000368128+ENST00000527411+ENST00000524581+ENST00000525271+ENST00000526782+ENST00000368126+ENST00000527659+ENST00000525193+ENST00000529208+ENST00000527017+ENST00000527423+ENST00000456097+ENST…	34.0763	40.7919	22.8989	44.5108	34.6436	27.2572	54.6227	39.3256	29.6422	56.6831	56.3363	45.5138
EPB41L5	ENST00000263713+NM_001184937+NM_001184939+NM_020909+ENST00000443902+ENST00000331393+NM_001184938+ENST00000443124+ENST00000452780+ENST00000466241+ENST00000489017+ENST00000461128+ENST00000495030+ENST00000488691	6.65903	8.12544	7.98276	20.767	26.4635	33.1105	8.46051	5.71368	6.81216	19.862	21.1644	23.86
ACSS3	ENST00000549175+ENST00000548058+NM_024560+ENST00000261206+ENST00000548387+ENST00000548324+ENST00000551745+ENST00000546664	10.688	9.27195	11.2472	9.83012	3.93013	7.40527	11.022	6.79065	19.3269	10.5431	6.13881	14.7729
ACSS2	ENST00000490046+ENST00000481971+ENST00000488172+ENST00000497927+NM_001242393+ENST00000481284+ENST00000475459+ENST00000461051+ENST00000336325+ENST00000360596+NM_018677+NM_001076552+ENST00000480274+ENST00000473172+ENST00000493805+ENST00000477932+ENST00000480978+ENST00000467019+ENST00000253382+ENST00000476922+ENST00000484354+ENST00000464399+ENST00000473239+ENST00000468550+ENST00000493250+ENST0000049…	10.5601	8.46899	10.2011	9.40002	11.3106	13.764	17.3844	18.4355	8.33462	10.9185	10.5857	14.0733
ACSS1	NM_032501+NM_001252675+NM_001252677+NM_001252676+ENST00000323482+ENST00000484396+ENST00000537502+ENST00000432802+ENST00000542618+ENST00000376726	1.49857	1.03222	0.80638	5.1226	7.68604	3.25391	2.76897	1.7655	0.77252	5.75517	10.9654	4.2999
RN5S170	ENST00000517150	0	0	0	0	0	0	0	0	0	0	0	0
KIDINS220	ENST00000436566+ENST00000496383+ENST00000418530+ENST00000427284+NM_020738+ENST00000256707+ENST00000473731+ENST00000488729+ENST00000489024+ENST00000471685+ENST00000459813+ENST00000319688+ENST00000474782+ENST00000471275+ENST00000496725	12.519	13.9817	11.1697	11.7491	18.7946	14.606	10.802	11.8495	10.0869	10.6822	11.7649	12.7
RP11-33K5.1	ENST00000425516	1.83203	2.15444	2.84129	1.52325	2.65277	2.29896	1.07211	2.31638	1.76367	1.38444	1.95645	1.71402
CTA-305I2.1	ENST00000558393	0	0	0	0	0	0	0	0	0	0	0	0
RP5-1119O21.2	ENST00000413941	0	0	0	0	0	0	0	0	0	0	0	0
PCOLCE2	ENST00000470310+NM_013363+ENST00000295992+ENST00000470795+ENST00000485766+ENST00000480473+ENST00000483986+ENST00000495732+ENST00000461818+ENST00000493733+ENST00000483454	9.71899	10.8088	5.61256	24.1922	36.0956	5.26516	8.4688	10.064	5.77964	18.9821	29.8493	10.0846
DFNA5	ENST00000342947+NM_001127453+NM_004403+NM_001127454+ENST00000419307+ENST00000479636+ENST00000545231+ENST00000409970+ENST00000409775+ENST00000430096+ENST00000415480+ENST00000446822+ENST00000469133+ENST00000411476+ENST00000559637+ENST00000493723+ENST00000414428+ENST00000473990	29.6051	20.9096	30.5372	18.0026	14.7718	20.3788	34.6593	30.4387	33.8561	22.3316	17.791	22.5556
MAGEH1	NM_014061+ENST00000342972	11.8002	13.0242	12.9165	18.5053	21.3435	18.0396	14.0028	7.96322	14.4426	17.7107	17.2901	17.6863
RP11-61I13.3	ENST00000430595+ENST00000420293	0.774223	0.620781	0.136499	4.87662	9.57515	4.17481	0.672998	0.155794	0.31936	3.25899	5.58245	5.84353
RP11-61I13.2	ENST00000437947	0	0.507345	0.450611	6.31323	7.78785	10.7192	0	0	0.702848	1.97241	3.37861	4.89922
WNT3	ENST00000225512+NM_030753+ENST00000573788+ENST00000572508+ENST00000576471	3.67202	3.07996	2.50689	2.92687	2.55311	2.59076	4.43593	4.79766	4.57724	4.47018	3.9088	5.21372
WNT2	ENST00000265441+NR_024047+NM_003391+ENST00000449446+ENST00000491214+ENST00000461427	0.33781	0	0.0427681	0.0280313	0.413058	0	0.158149	0.0976275	0.0500316	0.153167	0.502867	0.222936
WNT1	NM_005430+ENST00000293549	0.0876861	0	0	0.0699908	0.195659	0.0754524	0.0205256	0.0380121	0.0750474	0.099395	0.0340514	0.0339467
LRRN4	NM_152611+ENST00000378858	0.780994	0.34422	0.445853	1.38204	2.49947	0.721501	0.310441	0.69789	0.556524	0.121657	0.414872	0.129844
LRRN3	ENST00000451085+NM_001099660+NM_001099658+ENST00000308478+NM_018334+ENST00000422987+ENST00000421101+ENST00000464835	51.6418	74.4027	73.566	33.0219	10.1071	14.2738	11.5184	24.5071	25.417	9.47123	4.11693	6.86995
WNT6	ENST00000233948+NM_006522+ENST00000486233	0.868866	0.575815	0.64484	0.288969	0.339088	0.0503764	1.12373	1.04054	0.910429	1.72541	1.59332	0.498625
LRRN1	NM_020873+ENST00000319331+ENST00000472075+ENST00000496115	0.0435354	0.0232714	0.0206691	0.0217186	0.021013	0	0	0.0471817	0	0.0160918	0.0422656	0
WNT4	NM_030761+ENST00000290167+ENST00000542383+ENST00000415567+ENST00000441048	0.745098	1.48452	4.23027	1.00413	1.30591	3.55221	0.143392	0.587276	0.496582	0.307125	0.558965	0.196675
LOC90499	NR_038409	5.79758	6.0735	3.7622	2.61611	1.4343	1.84884	11.5251	14.7449	8.8023	7.29827	4.97796	4.11674
RN5S179	ENST00000517284	0	0	0	0	0	0	0	0	0	0	0	0
CTD-3107M8.4	ENST00000523643+ENST00000519753	0.167611	0.35838	0	0	0	0.721133	0	0	0	0.379985	0	0.648887
CTD-3107M8.4	ENST00000517521	0	0	0	0	0	0	0	0	0	0	0	0
RP11-610P16.1	ENST00000508847	0	0	0	0	0	0.124975	0.543959	0	0.258128	0	0	0.562273
AC007435.1	ENST00000580447	0	0	0	0	0	0	0	0	0	0	0	0
RP11-290L7.2	ENST00000453646	0.112218	0	0	0.111965	0.108328	0.120702	0	0	0	0	0	0
RP13-820C6.2	ENST00000542422	0	0	0	0	0	0	0	0	0	0	0	0
RBMY2JP	ENST00000425544	0	0	0	0	0	0	0	0	0	0	0	0
RP11-556O5.4	ENST00000518201+ENST00000523017+ENST00000519320+ENST00000522393	0.664787	0.988364	0.157809	0.127184	0.294752	0	0.872015	1.22691	0.553831	0.753557	0.178384	0.321706
HOXA11-AS	ENST00000520360+ENST00000522863+NR_002795+ENST00000522674+ENST00000520395+ENST00000517723+ENST00000479766	5.17443	6.42052	3.03663	5.07127	7.89871	5.37116	8.20298	6.72834	5.62193	10.5899	10.1961	7.95251
RNF175	ENST00000347063+NM_173662+ENST00000513656+ENST00000503694+ENST00000274068+ENST00000508248+ENST00000508967+ENST00000506505+ENST00000507512+ENST00000509321+ENST00000506358	1.28396	0.847217	0.310938	0.786357	0.972559	0.575465	0.952421	0.791072	0.78222	2.14341	2.18905	0.712504
RP11-22B23.1	ENST00000539757+ENST00000415169+ENST00000341155	3.50659	2.30697	1.0245	0.807388	0.520772	0.580261	2.52561	5.26193	2.6966	1.83453	1.57122	1.04426
RNF170	NM_001160224+ENST00000319104+NM_030954+NM_001160225+NM_001160223+ENST00000534961+ENST00000527424+ENST00000526349+ENST00000528318+ENST00000531440+NR_027669+NR_027668+ENST00000319073+ENST00000240159+ENST00000524954	11.6855	6.95157	12.6658	7.73468	10.8007	13.5707	6.61611	8.75362	12.4313	5.85761	12.7082	16.4294
ASAP1-IT1	NR_002765	0	0	0	0.0666664	0	0	0	0	0	0	0	0
AC011901.2	ENST00000413043	0	0	0	0	0	0	0	0	0	0	0	0
LOC100508120	NR_046229	0	0	0	0	0	0	0	0	0	0	0	0
RP11-1166P10.1	ENST00000568208+ENST00000569157+ENST00000568570+ENST00000568978	0.11111	0	0.0921088	0	0.107258	0	0	0	0	0	0	0
RP11-1166P10.6	ENST00000566806+ENST00000563973	2.38719	0	0.157146	0	0	0	0	2.58713	0	0	0	0
RP11-1166P10.7	ENST00000566120	0	0	2.01079	0	0	0.455554	0	0.459007	0	0.480088	0.822361	0
RP11-1166P10.4	ENST00000568138	0	0	0	0	0	0	0	0	0.717256	0.731938	0	0
RP11-1166P10.5	ENST00000565407+ENST00000354689	0	0.475815	0	0	0	0	0	0	0	0	0	0
FTH1P5	ENST00000425761	1.9059	1.58477	3.21727	0.845158	0.613275	1.59444	0.743557	1.83603	1.17615	0.240044	0	0.204958
RP11-1166P10.8	ENST00000564145	0	0	1.06859	0	0	0.806982	0.878105	0.813097	0.833383	2.55133	1.45675	1.0892
RP11-1166P10.9	ENST00000568083	0.141431	0.201602	0.0895289	0.3763	0.364075	0	0.662126	0.459831	0.261835	0.48095	0.228844	0.319395
CTD-2545G14.7	ENST00000570760	0	0	0	0	0	0	0	0	0	0	0	0
FTH1P4	ENST00000480365+ENST00000421542	2.9639	3.33541	3.55492	1.24514	1.0541	1.67788	1.27803	2.02872	2.94572	1.06095	1.363	0.679404
PCNA	NM_182649+NM_002592+ENST00000379160+ENST00000379143	211.583	187.154	181.738	64.6116	48.3354	55.701	167.268	201.569	174.617	128.811	69.6923	73.6071
AC092289.1	ENST00000408359	0	0	0	0	0	0	0	0	0	0	0	0
ZBTB7A	NM_015898+ENST00000322357	8.72036	10.3059	12.2724	9.30715	12.1584	11.7009	8.81134	12.675	12.2222	9.45278	11.9278	10.5866
ZBTB7C	NM_001039360+ENST00000535628+ENST00000332053	0.600308	0.957037	0.610012	0.966734	1.48432	0.589054	0.258853	0.251104	0.116986	0.644654	1.07358	0.275213
ZBTB7B	NR_046206+NM_001252406+NR_049765+NM_001256455+NR_045515+ENST00000535420+ENST00000368426+ENST00000487542+ENST00000417934+ENST00000461530+ENST00000483226+ENST00000292176	22.1198	17.8091	21.2394	15.8836	13.2531	12.7656	18.5557	15.8001	22.4696	16.6775	18.9712	22.7203
AC006037.2	ENST00000437967	0	0	0	0	0	0	0	0	0	0	0	0
PCNP	ENST00000265260+ENST00000498274+ENST00000460231+ENST00000469941+ENST00000296024+NM_020357+ENST00000486406+ENST00000470490+ENST00000465366	124.072	122.829	112.119	106.919	89.4599	89.7094	109.742	111.363	103.434	107.783	100.801	94.8212
PCNT	NM_006031+ENST00000359568+ENST00000490468+ENST00000480896+ENST00000466474+ENST00000483844+ENST00000482575+ENST00000418394+ENST00000465356	17.8544	17.309	14.9957	9.73212	8.7436	8.29979	17.5967	15.0227	17.4368	14.8427	13.1928	11.2132
RP11-313I2.8	ENST00000529514	0	0	0	0	0	0	0	0	0	0	0	0
RP11-313I2.7	ENST00000525033	0	0	0	0	0	0	0	0	0.480798	0	0	0
PCNX	ENST00000238570+ENST00000554879+NM_014982+ENST00000304743+ENST00000554292+ENST00000439984+ENST00000553508+ENST00000553272+ENST00000553428+ENST00000556846+ENST00000554691+ENST00000554707+ENST00000556849+ENST00000556516+ENST00000557428+ENST00000556272+ENST00000555780	10.6766	11.1538	10.1894	11.293	10.5156	6.85947	11.9569	11.2326	13.7204	11.1318	10.1373	12.1241
RP11-313I2.5	ENST00000527668	0	0	0	0	0	0	0	0	0	0	0	0
UTY	NR_047629+NM_001258252+NR_047641+NM_001258259+NR_047623+NR_047620+NM_001258261+NR_047628+NM_001258251+NR_047616+NM_001258256+NR_047640+NM_001258249+NR_047596+NM_001258266+NR_047633+NR_047603+NR_047597+NR_047643+NR_047639+NR_047627+NR_047612+NR_047631+NR_047632+NM_001258265+NM_001258264+NR_047634+NR_047606+NM_001258260+NR_047626+NR_047619+NR_047622+NR_047646+NR_047642+NR_047608+NR_047604+NR_047614…	0	0	0	0	0	0	0	0	0	0	0	0.0293354
AC090044.1	ENST00000420823+ENST00000442809	0	0	0	0	0	0	0	0	0	0	0	0
LOC442497	NR_033960	0.23586	0	0	0.705985	0	0	0	0	0	0.534709	0	0.456552
RP4-635A23.2	ENST00000392009	30.6992	28.036	24.2092	29.4359	29.5344	27.1997	38.9754	36.6538	26.1244	29.6672	29.2986	25.8848
PCAT1	ENST00000519319+NR_045262+ENST00000561978	0	0	0.0398728	0	0	0	0	0	0	0	0	0.103875
PACRG	NM_152410+ENST00000337019+NM_001080378+ENST00000366889+ENST00000366888+NM_001080379+ENST00000542669+ENST00000544266+ENST00000541974+ENST00000534958+ENST00000545186+ENST00000542936	0.203968	0.357093	0.435767	0.266612	0.21645	0.329083	0.469123	0.144798	0.399037	0.304974	0.194566	0.130198
RP11-506M13.3	ENST00000479920+ENST00000482985	0	0	0	0	0	0	0	0	0	0	0	0
DNPH1	NM_006443	0	0	0	0	0	0	0	0	0	0	0	0
DNPH1	NM_199184	0	0	0	0	0	0	0	0	0	0	0	0
MAPK6PS2	ENST00000379571	0	0.0836338	0.111422	0.0390266	0.0377587	0.042072	0.0915601	0	0.0434485	0	0.0759479	0.0757142
MIR409	NR_029975+ENST00000362237	0	0	0	0	0	0	0	0.71146	0	0.744137	0.63733	0
UFD1L	NM_001035247+ENST00000360834+NM_005659+ENST00000263202+ENST00000399523+ENST00000459854+ENST00000466373+ENST00000447868+ENST00000421968+ENST00000484101+ENST00000489406+ENST00000494054+ENST00000474226	80.0265	72.9476	79.4503	57.5108	59.6722	63.9539	52.2111	59.3612	67.2447	51.0727	57.6991	56.3655
ILF3	NM_153464+ENST00000420083+NM_004516+ENST00000250241+ENST00000449870+NM_017620+ENST00000318511+NM_001137673+ENST00000407004+NM_012218	177.746	167.009	129.413	122.61	113.953	110.735	152.89	171.38	143.444	136.867	114.977	118.782
ILF2	NM_001267809+NM_004515+ENST00000361891+ENST00000480213+ENST00000368684+ENST00000368681	427.926	387.474	360.443	263.681	237.306	251.987	290.041	328.112	263.749	245.684	224.111	239.789
AL590369.1	ENST00000435588	0	0	0	0	0	0	0	0	0	0	0	0
LOC100271722	NR_027036	0	0	0	0	0	0	0.246527	0.228276	0.350957	0	0.102245	0
BOK	ENST00000318407+NM_032515	3.21764	1.81881	3.17816	2.32476	2.40989	1.19342	8.69374	6.87406	11.6467	4.04556	4.73954	3.90167
RP11-22B10.3	ENST00000422654	0	0	0	0	0	0	0	0	0	0	0	0
AC092295.7	ENST00000475219+ENST00000448373+ENST00000494214	3.3575	4.1705	3.5316	4.80327	5.01783	6.81147	4.00261	5.46181	5.69236	5.93712	6.75569	6.07487
AC092295.5	ENST00000452073	0.452743	0.968037	0.859787	0.903445	0	0.486972	0	0.490662	0	0	0	0.438185
BOC	ENST00000464546+ENST00000495514+ENST00000498710+ENST00000485230+ENST00000462425+NM_033254+ENST00000355385+ENST00000273395+ENST00000494687+ENST00000471963+ENST00000484034+ENST00000477178+ENST00000466059+ENST00000479182+ENST00000497495+ENST00000463971+ENST00000488486+ENST00000473008	10.3088	10.2021	5.01754	24.3402	27.1693	16.061	15.3241	11.9261	7.49373	25.0459	19.8595	27.5422
FAM24B-CUZD1	NR_037915	0	0	0	0	0	0	0	0	0	0	0	0
DENND2C	ENST00000393276+ENST00000393274+ENST00000495031+NM_001256404+NM_198459+ENST00000393277+ENST00000481894+ENST00000495896+ENST00000493549	1.21224	0.555078	0.449868	0.556893	0.85222	0.195463	1.06013	0.895533	0.703639	0.70625	0.6625	0.370606
DENND2A	NM_015689+ENST00000275884+ENST00000537639+ENST00000461883+ENST00000496613+ENST00000469373+ENST00000492720+ENST00000475837+ENST00000491728+ENST00000489552+ENST00000477488	2.42292	2.39792	7.57468	5.77454	9.44534	5.61704	7.19348	7.1876	18.644	10.8872	29.5042	14.7876
MIR1-1	ENST00000362147+NR_029780	0	0	0	0	0	0	0	0	0	0	0	0
MIR1-2	NR_029662+ENST00000384961	0	0	0	0	0	0	0	0	0	0	0	0
RP11-298I3.1	ENST00000548819+ENST00000548322	0.662183	0.570149	0.547184	0.228045	0.220637	0.409735	1.84877	1.80229	0.930907	2.33173	1.10947	0.147474
GAGE1	NM_001468+NM_001040663+ENST00000381709+ENST00000565630	8.5962	9.31307	5.31223	3.9555	6.31652	5.9423	6.34328	5.5401	5.7275	4.65388	7.98162	4.13587
PPT1	ENST00000433473+NM_001142604+NM_000310+ENST00000529905+ENST00000530704+ENST00000372775+ENST00000449045+ENST00000439754+ENST00000530076+ENST00000527311+ENST00000372779+ENST00000527107+ENST00000526547	75.7289	92.5474	75.5614	80.5774	96.0552	85.0476	70.1722	90.5558	75.1346	64.6405	79.1488	71.004
RABAC1	NM_006423+ENST00000222008	50.9084	48.2943	59.4686	64.9476	65.1199	68.0678	59.8777	57.6801	66.8862	82.7389	90.0564	88.8056
GAGE5	NM_001475	0	0	0	0	0	0	0	0	0	0	0	0
GAGE4	NM_001474	0	0	0	0	0	0	0	0	0	0	0	0
GAGE4	ENST00000381700	0	0	0	0	0	0	0	0	0	0	0	0
WHSC1L1	ENST00000433384+ENST00000317025+NM_023034+ENST00000528828+ENST00000527502+ENST00000526050+ENST00000528304+NM_017778+ENST00000316985+ENST00000525081+ENST00000528627+ENST00000529223+ENST00000534155+ENST00000534539	18.7398	19.246	18.4987	16.8891	16.0786	16.1749	17.8008	18.3125	21.8945	19.4454	15.0339	23.1534
GAGE6	NM_001476	0	0	0	0	0	0	0	0	0	0	0	0
GAGE6	NM_001476	0	0	0	0	0	0	0	0	0	0	0	0
CTD-2001E22.2	ENST00000509788	0.259136	0	0.738172	0.775655	3.25197	2.22982	3.03293	0.842519	1.15138	3.52486	4.52839	4.76527
CTD-2001E22.2	ENST00000508179	0.268864	0.143719	0	0	0.389314	0	0.472019	0	0	0.304766	0.261022	0.13011
CTD-2001E22.1	ENST00000504182	0	0	0	0	0	0	0	0	0.11825	0	0	0
RP11-298I3.5	ENST00000555074	0	0	0	0	0	0	0	0	0	0	0	0
RP11-121A14.2	ENST00000426157	0	0.291416	0.129414	0.543942	0	0	0.63807	0.886248	0.302786	0	0.264635	0
RP11-121A14.3	ENST00000437461	0	0	0	0	0	0	0	0	0.24719	0	0	0
IGBP1-AS2	ENST00000403371	0	0	0.19894	0	0.303375	0	0.122608	0	0.232727	0	0	0
SAFB	NM_001201339+NM_001201338+NR_037699+NM_002967+NM_001201340+ENST00000454510+ENST00000433404+ENST00000292123+ENST00000538656	71.2131	74.8854	69.0735	76.0242	80.8233	80.506	56.9108	61.5802	58.8581	67.2587	65.7354	65.196
CTC-448D22.1	ENST00000515364	0	0	0.156488	0	0	0	0	0	0	0	0	0
RP11-15D14.1	ENST00000526860	0	0	0	0	0	0	0	0	0	0	0	0
CTA-415G2.2	ENST00000446798	0.640465	0.513532	0.608142	0.639022	0.618261	0	0.374801	0.347054	0.355712	0.362994	0.310893	0.309936
RP11-15D14.2	ENST00000532318	0	0	0	0	0	0	0	0	0	0	0	0
MRPL3P1	ENST00000400109	21.7467	23.9959	22.6395	15.2494	15.2598	14.3727	18.1949	17.3211	17.9473	14.9487	17.2121	17.5818
RP11-436F21.3	ENST00000425157	0	0	0	0	0	0	0	0	0	0	0	0
RP11-436F21.1	ENST00000421507	0	0	0	0	0	0	0	0	0	0	0	0
TRNP1	NM_001013642+ENST00000522111+ENST00000531285	1.62511	1.23788	0.945144	3.31621	1.2158	1.04879	5.21628	2.97206	2.03081	3.43094	4.61481	1.15998
UBOX5-AS1	NR_038395	0	0	0	0	0	0	0	0	0	0	0	0
IGHV5-78	ENST00000450948	0	0	0	0	0	0	0	0	0	0	0	0
OR7E157P	ENST00000494376	0	0	0	0	0	0	0	0	0	0	0	0
AL132819.1	ENST00000401354	0	0	0	0	0	0	0.940827	0	0	0	0	0
DEFB122	ENST00000433453+NR_045677+ENST00000545884+ENST00000569013	0.200962	0	0	0	0	0	0	0	0	0	0	0
RP11-378I13.1	ENST00000425435	0	0	0.0207206	0	0	0	0	0	0	0	0	0
PPP1R26	NM_014811+ENST00000356818+ENST00000401470	17.3166	16.5266	15.1191	14.9909	17.5946	14.6307	25.133	21.8507	19.8699	17.8538	15.8315	15.8034
KC6	NR_002838	0	0	0	0	0	0	0	0	0	0	0	0
PPP1R21	ENST00000431614+NM_001193475+NM_001135629+ENST00000416913+NM_152994+NR_024188+ENST00000281394+ENST00000294952+ENST00000449090+ENST00000421486+ENST00000460299+ENST00000455978+ENST00000476199	9.62138	9.49159	6.59281	9.97938	8.86586	8.23052	15.0513	13.0876	10.0041	10.5689	7.6246	11.3165
NGLY1	NM_001145293+NM_018297+NM_001145294+ENST00000489271+NM_001145295+ENST00000428257+ENST00000280700+ENST00000493324+ENST00000396649+ENST00000467224+ENST00000308710+ENST00000422724+ENST00000280699+ENST00000496726+ENST00000417874+ENST00000427041+ENST00000461491+ENST00000474611+ENST00000478991+ENST00000463611	14.8017	14.7027	16.4824	13.6799	10.1409	10.9522	17.7546	16.4681	20.9268	13.4207	9.59751	14.088
AL590639.1	ENST00000450492	0	0	0	0	0	0	0	0	0	0	0	0
RP11-715H19.2	ENST00000547051	0	0	0	0	0	0	0	0	0	0	0	0
AC117401.1	ENST00000459309	0	0	0	0	0	0	0	0	0	0	0	0
AC110754.3	ENST00000399740	0	0	0	0	0	0	0	0	0	0	0	0
CYP4F27P	ENST00000514557	0	0	0	0	0	0	0	0	0	0	0	0
RP11-418I22.2	ENST00000570038	0	0.0529015	0	0.246858	2.00624	6.44014	0	0.0536277	0	0	0.28824	1.00573
RP11-74E22.3	ENST00000572876	0.184059	0.590322	0.17477	0.734576	0.710711	0.791898	0.646269	1.39632	0.204451	0.208637	1.07214	0.534422
RP5-1198O20.5	ENST00000436802	0	0	0	0	0	0	0	0	0	1.17495	0.670873	0
RP5-1198O20.4	ENST00000434244+ENST00000431800+ENST00000437643+ENST00000453688+ENST00000447959	0.197326	0	0.179259	2.03992	2.55587	0.710642	0.10746	0.19874	0.232001	2.33611	4.70305	1.21937
FAS-AS1	NR_028371	0.233587	0.312154	0.0554495	0	0	0	0.102522	0.0949317	0	0.0330973	0	0.0282595
LMX1A	NM_177398+ENST00000342310+NM_001174069+ENST00000294816+ENST00000489443+ENST00000367893	0	0	0	0.0860206	0.048962	0	0	0	0	0.0422603	0.24686	0
ZCCHC24	ENST00000372336+NM_153367+ENST00000372333	6.06955	6.44359	2.4425	7.50538	7.08596	6.43738	6.96511	8.64211	3.3475	8.21381	11.8179	6.39875
LMX1B	ENST00000425646+NM_001174147+NM_002316+ENST00000526117+NM_001174146+ENST00000355497+ENST00000373474+ENST00000561065	5.02406	3.61656	1.75159	10.9303	16.7566	7.60148	5.44896	4.82777	1.93464	7.78307	16.2003	4.82255
RP11-182J1.9	ENST00000557887	0	0	0	0	0	0	0	0	0	0	0	0
RP11-182J1.9	ENST00000559812	0	0	0	0	0.905311	0	0	0	0	0	0	0
RP11-182J1.9	ENST00000560917	0	0	0	0	0	0	0	0	0	0	0	0
RP11-182J1.9	ENST00000558345	0	0	0	0	0	0	0	0	0	0	0	0
RP11-182J1.9	ENST00000560306	0	0	0	0	0	0	0	0	0	0	0	0
OR6V1	ENST00000418316+NM_001001667	0	0	0	0.0417196	0	0	0	0	0	0	0	0
RBMY2XP	ENST00000447471	0	0	0	0	0	0	0	0	0	0	0	0
RP11-785H5.2	ENST00000543969	0	0	0	0	0	0	0	0	0	0	0	0
RP11-785H5.1	ENST00000544420	0	0	0	0	0	0	0	0	0	0	0	0
MRGPRF	NM_001098515+NM_145015+ENST00000441623+ENST00000309099+ENST00000320913	0	0	0	0	0.0463131	0	0.0561517	0	0	0	0	0.0464338
RP11-182J1.5	ENST00000542197	0	0	0.0744293	0.0782086	0	0.0843115	0.0458712	0.0849505	0.0870699	0.0888522	0	0
RP13-539F13.3	ENST00000512833	0	0	0	0	0	0	0	0	0	0	0	0
RP4-794H19.2	ENST00000544621	0	0	0	0	0	0	0	0	0	0	0	0
RP4-794H19.2	ENST00000419531	0	0	0.297067	0.12486	0.120804	0.673019	0.0732336	0.0678119	0.312767	0	0	0.787272
RP4-794H19.1	ENST00000423408+ENST00000427292	0.859148	0.777191	0.564776	0.0659393	0.255188	0.0710848	2.4752	1.68315	2.23902	0.224739	0.228724	0.19189
ETV3L	NM_001004341+ENST00000454449	0	0	0.0628231	0	0.127737	0.260936	0.0516243	0.0478025	0.244975	0	0.0428217	0.554969
RP4-794H19.4	ENST00000447329+ENST00000438195+ENST00000424308	2.58839	1.36202	1.29816	1.36407	0.645765	0.709724	6.07138	3.89659	4.28195	1.62574	0.923996	0.447618
RP11-1396O13.18	ENST00000510480	0	0	0	0	0	0	0	0	0	0	0	0
KCP	ENST00000492679+ENST00000297801+ENST00000460528+ENST00000476647+NM_001135914+ENST00000441244+NM_199349+ENST00000257704+ENST00000479474+ENST00000487494+ENST00000545685	0.114131	0.0746624	0.142415	0.0764983	0.213238	0.120455	0.0726565	0.357703	0.0573164	0.723521	0.693366	0.145814
RP1-23K20.2	ENST00000451431+ENST00000412420	0	0	0	0	0	0	0	0	0	0.357168	0	0
LL22NC01-116C6.1	ENST00000444982	0	0	0	0	0	0	0	0	0	0	0	0
RP5-1107A17.3	ENST00000572187	0	0.254695	0.150809	0.158467	0	0	0	0	0	0.0900166	0	0.153718
CTC-472C24.1	ENST00000508636	0	0	0	0	0	0	0	0	0	0	0	0
ZNF197-AS1	ENST00000447691	0.0652129	0.348589	0.123843	0.260264	0.188856	0.140287	0.457952	0.282699	0.289752	0	0.126622	0.126232
RP11-229P13.22	ENST00000435463	0	0	0	0.229824	0	0	0	0	0	0	0	0
RP11-229P13.23	ENST00000456356	0	0	0	0	0	0	0	0	0	0	0	0
KB-1183D5.9	ENST00000441743	0	0	0	0	0	0	0	0	0	0	0	0
CTC-573N18.1	ENST00000507681	0	0	0	3.39753	8.48773	5.24799	0	0	0	5.01212	10.3124	9.49364
CNR1	ENST00000537554+ENST00000369501+ENST00000535130+NM_001160259+NM_033181+NM_016083+NM_001160258+NM_001160226+ENST00000369499+ENST00000549890+ENST00000428600+ENST00000549716+ENST00000362094+ENST00000468898+ENST00000551417	0.103188	0.194203	0.0699861	0.350607	0.379938	0.293081	0.141739	0.262491	0.0709694	0.137274	0.140425	0.618364
GBX2	ENST00000306318+NM_001485+ENST00000551105+ENST00000465889	4.61857	2.57814	2.39888	4.62126	5.32101	5.06422	5.55536	2.1572	2.72298	5.44176	4.79391	4.00116
GBX1	ENST00000297537+NM_001098834+ENST00000475831	0.238214	0.156979	0.139425	0.100128	0.177181	0	0.697014	0.774082	0.868451	0.693664	0.759767	1.04692
CNR2	ENST00000374472+ENST00000536471+NM_001841	0	0.0177091	0	0	0.0159905	0	0.038775	0	0.0184001	0	0	0
GNL3L	ENST00000336470+NM_001184819+NM_019067+ENST00000360845+ENST00000489691	18.4624	22.6032	21.4683	20.2997	20.4048	24.9963	10.0414	13.4864	14.0386	11.6326	17.3177	15.621
JARID2-AS1	ENST00000441978	0	0	0	0	0	0	0.105735	0.195815	0	0	0.175412	0
RP11-344F13.1	ENST00000449215	0	0	0	0	0	0	0	0	0	0	0	0
RN5S126	ENST00000365092	0	0	0	0	0	0	0	0	0	0	0	0
PIGCP1	ENST00000527583	4.13547	4.63858	5.66482	2.97624	3.33765	3.20848	6.10971	4.041	6.32568	5.07192	1.5138	3.80565
AP001282.1	ENST00000578526	0	0	0	0	0	0	0	0	0	0	0	0
LOC606724	NR_002454	0	0	0	0	0	0	0	0	0	0	0	0
LOC606724	NR_002454	0	0	0	0	0	0	0	0	0	0	0	0
AC021654.1	ENST00000579369	0	0	0	0	0	0	0	0	0	0	0	0
RP11-63K6.1	ENST00000405081	0.10718	0	0	0	0	0	0	0.0580784	0	0	0	0
RP11-63K6.7	ENST00000458201	0	0	0	0	0	0	0	0	0	0	0	0
RP11-63K6.4	ENST00000407054	0	0	0	0	0	0	0.292702	0	0	0	0	0
RP11-63K6.5	ENST00000407031	0.514884	0.244645	0.488898	0.570804	0.220904	0.430742	0.535663	0.372005	0.254191	0.45394	0.333244	0.332219
RAB9AP2	ENST00000443911	0	0	0	0	0	0	0	0	0	0	0	0
OR4A17P	ENST00000526032	0	0	0	0	0	0	0	0	0	0	0	0
CTB-2L9.1	ENST00000473936	0	0	0	0	0	0	0	0	0	0	0	0
RAB9AP4	ENST00000415230	0	0	0	0	0	0	0	0	0	0	0	0
RAB9AP5	ENST00000437794	0	0	0	0	0	0	0	0	0	0	0	0
RN5S68	ENST00000363885	0	0	0	0	0	0	0.922011	0	0	0	0	0
RN5S69	ENST00000364477	0	0	0	0	0	0	0	0	0	0	0	0
TGS1	ENST00000260129+NM_024831+ENST00000523948+ENST00000519494	13.7524	14.7282	13.3984	8.85567	8.93815	8.57861	6.76282	7.61712	8.70076	8.50197	6.32672	6.72615
ANKS1B	ENST00000555119+ENST00000546541+ENST00000341752+NM_001204081+ENST00000549558+NM_020140+NM_152788+ENST00000547776+ENST00000551212+ENST00000329257+ENST00000547010+NM_001204069+NM_001204080+NM_001204070+NM_001204079+NM_001204065+NM_001204068+NM_001204067+NM_001204066+ENST00000549025+ENST00000550693+NM_181670+ENST00000549493+ENST00000547446+ENST00000550778+ENST00000333732+ENST00000547362+ENST00000546…	5.8422	2.47941	2.67779	4.59372	33.3917	25.0257	4.60072	5.1263	4.54486	6.24928	34.8623	27.0636
RN5S61	ENST00000516453	0	0	0	0	0	0	0	0	0	0	0	0
RN5S62	ENST00000363457	0	0	0	0	0	0	0	0	0	0	0	0
ANKS1A	NM_015245+ENST00000360359+ENST00000535627+ENST00000470698	9.90171	9.09919	9.15924	7.70195	8.91438	7.1494	8.70634	8.39967	8.65079	8.31897	7.51841	8.82459
RN5S64	ENST00000384611	0	0	0	0	0	0	0	0	0	0	0	0
RN5S65	ENST00000363166	0	0	0	0	0	0	0	0	0	0	0	0
RN5S66	ENST00000517178	0	0	0	0	0	0	0	0	0	0	0	0
RN5S67	ENST00000516422	0	0	0	0	0	0	0	0	0	0.398645	0	0.340376
RP11-1396O13.14	ENST00000344638	0	0	0	0	0	0	0	0	0	0	0	0
OR2A15P	ENST00000463814	0	0	0	0	0	0	0	0	0	0	0	0
RP11-374C13.1	ENST00000449232	0	0	0	0	0	0	0	0	0	0	0	0
LL0XNC01-116E7.4	ENST00000451950	0.82518	0.529311	0.365649	0.933097	0.849677	0.946739	0.772635	0.476957	0.061107	0.498863	0.21363	0.479189
RP11-151M7.1	ENST00000403830	0	0	0	0	0	0	0	0	0	0	0	0
RP11-762H8.1	ENST00000560057	0.853623	0.391111	0	0.486685	0.470874	0	0.570904	0.26432	0.677285	0.691149	0.355168	0.354075
CTD-2028E8.1	ENST00000528472	0	0.301321	0.267626	0	0	0	0	0	0.156539	0.159743	0	0
MIR1972-1+MIR1972-2	NR_036265+ENST00000458813+NR_036054	0	0	0	0	0	0	0	0	0	0	0	0
MIR1972-1	ENST00000459337	0	0	0	0	0	0	0	0	0	0	0	0
RP11-67H24.1	ENST00000561729	0.610676	0.652862	0.289928	0	0	0	0	0	0	0.34611	0	0
RP11-67H24.2	ENST00000569859	0.509885	0	0.726227	1.01747	0.861363	0.411326	0.447578	0.828886	0.283188	1.44493	0.247507	0.616863
RP3-391O22.3	ENST00000339867	0	0	0	0.21016	0.406664	0.226559	0.246527	0.798966	0	0.238761	0	0.203862
RP11-433J22.2	ENST00000428911	0	0	0	0	0	0	0	0	0	0	0	0
RP11-433J22.3	ENST00000426504	0	0	0	0	0	0	0	0	0	0	0	0
RP11-100G15.10	ENST00000415471	0	0	0	0	0	0	0	0	0	0	0	0
ADAM10	ENST00000260408+NM_001110+ENST00000402627+ENST00000561288+ENST00000482945+ENST00000396136+ENST00000396140+ENST00000470269+ENST00000462061+ENST00000481164+ENST00000475898+ENST00000559053+ENST00000558733+ENST00000439637+ENST00000497846+ENST00000558004+ENST00000560608+ENST00000561149+ENST00000461408	77.6252	66.9486	104.612	98.3373	67.6188	94.3553	80.1018	78.8504	69.671	102.662	79.7176	63.0998
ADAM11	ENST00000200557+ENST00000355638+NM_002390+ENST00000535346	0.243886	0.401129	0.19595	0.431677	0.563883	0.34798	0.578492	0.75967	0.658835	0.998295	0.715863	0.590111
ADAM12	ENST00000368679+NM_003474+NM_021641+ENST00000368676+ENST00000467145+ENST00000482291+ENST00000448723+ENST00000485388+ENST00000494661	11.9367	10.9459	21.1828	6.9146	5.5501	7.54547	13.1783	9.1338	18.9701	6.93878	6.29977	9.3254
NCBP2L	ENST00000372379	0	0	0	0	0	0	0	0	0	0	0	0
ADAM15	ENST00000473905+ENST00000533732+ENST00000480331+ENST00000527418+NM_003815+NM_001261465+NR_048577+NM_207197+NM_001261466+NM_001261464+NM_207191+NM_207194+NM_207195+NR_048579+NR_048578+NM_207196+ENST00000368410+ENST00000356955+ENST00000449910+ENST00000529473+ENST00000359280+ENST00000360674+ENST00000368412+ENST00000355956+ENST00000526491+ENST00000531703+ENST00000477533+ENST00000271836+ENST0000046156…	35.3963	37.4586	34.3695	20.8197	21.7322	15.7422	42.9244	44.6579	56.795	34.7559	24.1063	32.136
ADAM17	ENST00000310823+NM_003183+ENST00000497134+ENST00000478059	31.7637	36.1261	31.6987	33.0849	29.315	27.8336	31.9667	30.114	36.0582	25.5709	18.2058	21.5018
ADAM18	ENST00000520001+NM_001190956+NM_014237+ENST00000265707+ENST00000379866+ENST00000520772+ENST00000520087+ENST00000541111+ENST00000522198+ENST00000520559+ENST00000523755+ENST00000524117	0.354116	0.562375	0.135237	0.12982	0.545524	0	1.9089	0.526809	0.244941	4.18994	2.20178	0.230875
ADAM19	ENST00000517951+ENST00000430702+NM_033274+ENST00000257527+ENST00000394020+ENST00000517374+ENST00000517905+ENST00000519752	29.8347	29.19	50.3549	64.2806	66.1673	86.192	28.5027	32.1486	45.6596	35.0634	53.6081	68.8351
AL355149.1	ENST00000357301	1.72757	1.10815	0.492115	1.20657	1.00061	2.41564	2.02195	0.374453	2.11087	1.5666	1.34175	1.83923
AL355149.2+MIR3675	ENST00000577341+NR_037446	0	0	0	0	0	0	0	0	0	0	0	0
RN5S443	ENST00000363083	0	0	0	0	0.710711	0	0	0	0	0	0	0
AL589685.1	ENST00000416812	0	0.979293	0	0	0.442126	0	0	0	0	0	0	0
LOC730227	NR_034151+NR_034150	0	0	0	0	0	0	0	0	0	0	0	0
MEPE	NM_001184694+ENST00000424957+ENST00000395102+ENST00000497649+NM_001184695+NM_001184697+ENST00000508016+ENST00000560249+NM_001184696+ENST00000515821+ENST00000540395+NM_020203+ENST00000511670+ENST00000361056	0	0.192144	0	0.0821584	0.0794892	0.193317	0	0	0	0.0466697	0	0
RN5S447	ENST00000363749	0	0	0	0	0	0	0	0	0	0	0	0
RN5S446	ENST00000515955	0	0	0	0	0	0	0	0	0	0	0	0
RN5S445	ENST00000515889	0	0	0	0	0	0	0	0	0	0	0	0
RN5S444	ENST00000516844	0	0	0	0	0	0	0	0	0	0	0	0
HAGH	ENST00000564445+ENST00000566644+ENST00000455446+ENST00000397356+NM_005326+NM_001040427+ENST00000397353+ENST00000567398+ENST00000563173+ENST00000566709+ENST00000569339+ENST00000569700+ENST00000567190+ENST00000564518+ENST00000565097	15.8875	17.9595	17.2653	12.2983	13.6313	15.4963	13.8469	12.9206	18.158	16.8105	14.2913	19.5266
RN5S449	ENST00000516871	0	0	0	0.354053	0	0	0	0	0	0	0	0
RN5S448	ENST00000363151	0	0	0	0	0	0	0	0	0	0	0	0
TRBV20-1	ENST00000390394	0.467521	0.124954	0	1.16617	1.35394	0	0.273594	0.253339	0	0.529949	0	0
GLYAT	NM_201648+ENST00000344743+ENST00000529732+ENST00000278400+NM_005838+ENST00000531084	0	0	0	0	0	0.0208087	0	0	0	0	0	0
RP11-129H15.4	ENST00000403062	1.83834	1.61093	2.17479	2.04467	2.67645	1.68559	2.53959	2.31891	2.04201	2.49374	1.69694	1.72089
RP11-129H15.3	ENST00000406913	0.348572	0.372651	0.992939	0.173893	0.336487	0.187463	0	0.56665	0.967978	0.987793	0.338405	0.674728
RP11-129H15.1	ENST00000401679	0	0	0	0	0	0	0	0.440078	0.902116	0.460291	0.197112	0
RP11-321E2.12	ENST00000505444	0	0	0	0	0	0	0	0	0	0	0	0
OPALIN	ENST00000371172+ENST00000419479+ENST00000393871+NM_001040102+NM_001040103+NM_033207+ENST00000393870+ENST00000536387	0	0	0	0	0	0	0.0543214	0	0	0	0	0
RP11-321E2.10	ENST00000510266	0	0	0	0	0	0	0	0	0	0	0	0
RP11-321E2.11	ENST00000515105	0	0	0	0	0	0	0	0	0	0	0	0
RP1-190J20.2	ENST00000396909	0	0	0	0	0	0	0	0	0	0	0	0
U2AF1L4	NM_144987+NM_001040425+ENST00000378975+ENST00000292879+ENST00000412391	10.0632	9.72038	7.35894	10.7224	8.9953	8.24205	12.4322	10.9664	11.242	14.3853	9.15986	9.44228
NDEL1	ENST00000582812+ENST00000579150+ENST00000580237+ENST00000582665+NM_001025579+NM_030808+ENST00000579880+ENST00000299734+ENST00000334527+ENST00000585098+ENST00000380025+ENST00000402554+ENST00000584866+ENST00000582490+ENST00000580738+ENST00000583066+ENST00000580012+ENST00000581189+ENST00000582277+ENST00000581679+ENST00000583683+ENST00000578172	42.4788	48.3201	57.0633	46.757	43.999	49.4671	43.1157	40.1706	46.2049	44.666	42.9288	46.3446
SULT1D1P	ENST00000458020	0	0	0	0	0.098124	0	0	0	0	0	0	0
SHANK3	ENST00000414786+NM_033517+ENST00000445220+ENST00000262795	0.926847	0.978863	0.784062	1.94479	2.38048	2.08447	2.25274	1.6863	1.56614	3.83279	4.09031	2.54435
SHANK2	ENST00000449833+NM_012309+NM_133266+ENST00000409161+ENST00000338508+ENST00000423696+ENST00000424924+ENST00000412252+ENST00000433693+ENST00000294018+ENST00000409530+ENST00000449116+ENST00000357171+ENST00000426687+ENST00000470759+ENST00000468619+ENST00000498519+ENST00000460048+ENST00000425049+ENST00000457074+ENST00000413503+ENST00000458632+ENST00000482659	0.0216727	0	0	1.14974	1.6532	0.756567	0.0405517	0.0469758	0.0256576	0.144005	0.764531	1.37445
SHANK2	ENST00000425585	0	0	0	0	0	0	0	0	0	0	0	0
SHANK2	ENST00000419988	0	0	0	0	0	0	0	0	0	0	0	0
SHANK1	ENST00000391813+ENST00000359082+NM_016148+ENST00000293441+ENST00000391814+ENST00000483981+ENST00000468654+ENST00000461154+ENST00000483128	29.1532	39.3519	22.0266	123.133	106.369	105.011	15.3619	13.9361	11.1863	140.973	78.5039	119.098
AC002398.5	ENST00000433059+ENST00000564335+ENST00000567313	0	0	0	0	0	0	0.0429241	0	0	0	0.035605	0
ADAM1A	NR_036636	0.49859	0.355355	0.368221	0.773836	0.641739	0.119175	0.583551	0.600388	0.36922	1.25593	0.806746	0.857882
AC110056.1	ENST00000390165	0.401925	0	0	0	0	0	0	0	0	0	0	0
RNU2-6P	ENST00000411404	0	0	0.55001	0	0	0.623038	0.677946	0	0	0	0	0
RP11-133M8.1	ENST00000488662	0.445699	0.476488	0.211602	0.222347	0.107562	0.239698	0.652058	0.362271	0.371309	0.126303	0.21635	0.215684
PLAC8L1	NM_001029869+ENST00000512998+ENST00000311450	0.763592	0.723199	0.845897	0.834982	1.45414	1.66983	1.1832	1.93094	2.69876	1.77075	1.31101	0.800626
CNTN4-AS1	ENST00000442749	0	0	0	0	0	0	0	0	0	0	0	0
TRIM64FP	ENST00000427305	0	0	0	0	0	0.037559	0	0	0	0.0791635	0	0
PCSK9	NM_174936+ENST00000302118+ENST00000452118+ENST00000543384+ENST00000490692	0.816513	0.82757	0.217085	1.12968	2.70949	0.304458	2.72716	3.37442	0.302326	1.85114	6.53799	0.442545
PCSK2	ENST00000377899+NM_001201528+NM_001201529+NM_002594+ENST00000262545+ENST00000536609+ENST00000470007+ENST00000459871	0	0	0	0.743171	2.4103	0.502812	0.0452382	0.0306334	0	0.15662	0.178199	0.142058
PCSK1	NM_001177875+NM_001177876+NM_000439+ENST00000311106+ENST00000513085+ENST00000508626+ENST00000509190	5.79166	9.19842	1.19576	8.5567	17.8547	1.95654	5.80104	3.44535	1.54904	9.23453	10.0696	2.66336
PCSK6	ENST00000558951+ENST00000558864+ENST00000561177+NM_002570+ENST00000348070+ENST00000398185+ENST00000561109+NM_138320+NM_138319+ENST00000358417+ENST00000560921+ENST00000559678+NM_138321+ENST00000559605+ENST00000560902+ENST00000560271+ENST00000344273+ENST00000398181+NM_138323+NM_138324+ENST00000558716+ENST00000561444+NM_138325+ENST00000331826+ENST00000558154+ENST00000559499+ENST00000557794+ENST00000…	6.17845	4.64579	4.86492	2.60861	1.69909	2.1224	9.66643	12.3687	7.53904	3.60783	2.40153	3.6297
PCSK7	ENST00000320934+NM_004716+ENST00000534529+ENST00000540028+ENST00000529458+ENST00000527037+ENST00000527861+ENST00000532810+ENST00000531573+ENST00000533135+ENST00000528217+ENST00000525027+ENST00000524507+ENST00000532301+ENST00000530269+ENST00000528973	27.6957	33.0689	30.1234	39.0758	41.5845	39.5835	23.5872	22.1755	31.8841	35.7735	33.9056	41.593
PCSK4	ENST00000441747+NM_017573+ENST00000300954	0.521802	0.334709	0.11325	0.330842	0.345402	0.283004	1.82286	1.52556	1.20758	1.27264	1.17329	1.12019
PCSK5	NM_001190482+ENST00000545128+NM_006200+ENST00000376767+ENST00000376752+ENST00000424854+ENST00000455778	1.96957	1.02802	1.673	1.95535	1.3553	1.31301	1.78223	1.72598	1.44637	2.55198	1.75126	1.61719
AF238380.3	ENST00000491810	0	0	0	0	0	0	0	0	0	0	0	0
AF238380.3	ENST00000508866	0	0	0	0	0	0	0	0	0	0	0	0
RP11-145O15.3	ENST00000529018	0	0	0	0	0	0	0	0	0	0	0	0
RP11-145O15.2	ENST00000530718	0	0	0	0	0	0	0	0	0	0	0	0
AF238380.5	ENST00000437322	0	0	0	0	0	0	0	0	0	0	0	0
AF238380.8	ENST00000402231	0	0	0	0	0	0	0	0	0	0	0	0
AC109335.1	ENST00000578628	0	0	0	0	0	0	0	0	0	0	0	0
RP11-16C18.3	ENST00000425588	0	0	0	0	0	0	0	0	0	0	0	0
RP11-16C18.3	ENST00000438267	0	0	0	0	0	0	0	0	0	0	0	0
RP11-97N5.2	ENST00000448043	0.147385	0	0	0	0	0	0	0.0798646	0.0818571	0	0	0
RP11-638I2.3	ENST00000553860	0	0.246977	0.109679	0	0.223009	0	0	0	0.38492	0	0	0
RP11-638I2.2	ENST00000555212	0.152669	0.244823	0.36241	0	0	0.164211	0.178684	0	0	0.692221	0	0.22164
RP11-961A15.1	ENST00000576540	0	0	0	0	0	0	0	0	0	0	0	0
RP11-323J4.1	ENST00000356499	0.311372	0	0.147829	0.155335	0	0	0	0.168726	0	0.176475	0	0
RP11-638I2.6	ENST00000557191	0	0	0	0	0	0	0	0	0	0	0	0
RP11-638I2.6	ENST00000556458	0	0	0	0	0	0	0	0	0	0	0	0
RP11-638I2.6	ENST00000555428	0	0	0	0	0	0	0	0	0	0	0	0
RP11-638I2.4	ENST00000554537	0.834504	0.356861	0.63391	0.333049	0.644458	0.897596	1.56273	0.723518	1.11235	0.75675	0.486099	2.09995
RP11-466C23.4	ENST00000546282	0	0	0	0	0	0.596671	1.94772	0.601195	0.616194	0.62882	1.07712	2.14756
RP11-466C23.5	ENST00000538089	0	0	0	0	0.274535	0	0	0	0	0	0	0
RP11-638I2.9	ENST00000556212	0.428137	0.381428	0.474284	0.498368	0.757706	0.690759	0.167031	0.927992	0.79262	0.566191	0.207825	0.276247
RP11-638I2.8	ENST00000557226	0	0	0	0	0	0	0	0	0	0	0	0
SP140L	NM_138402+ENST00000415673+ENST00000444636+ENST00000396563+ENST00000243810+ENST00000458341+ENST00000483728+ENST00000462156+ENST00000496870+ENST00000466656+ENST00000497212	22.8306	17.8812	25.3855	21.5097	21.1123	22.941	19.1926	10.4636	22.2276	19.6334	15.6123	14.5684
RP11-204E4.3	ENST00000570859	0	0	0	0	0	0	0	0	0	0	0	0
OFD1P8Y	ENST00000449148	0	0	0	0	0	0	0	0	0	0	0	0
RNU6-82	ENST00000363970	0	0	0	0	0	0	0	0	0	0	0	0
RP11-738I14.4	ENST00000448486	0	0	0	0	0	0	0	0	0	0	0	0
[truncated: 62,537 more rows]

## Sheet: Notch Genes Nor
Genes upregulated 2-fold by TMX-Notch induction in normoxia
Gene ID	Gene ID2
AC090587.2	ENST00000507938
ITGA8	ENST00000378076+NM_003638+ENST00000477064+ENST00000468882
ITGA1	ENST00000282588+NM_181501+ENST00000514262+ENST00000513737+ENST00000509049+ENST00000504669+ENST00000506275
ITGA3	ENST00000506401+ENST00000544892+NM_002204+NM_005501+ENST00000505306+ENST00000320031+ENST00000007722+ENST00000508100+ENST00000570989+ENST00000512553+ENST00000505552+ENST00000510809+ENST00000505612+ENST00000506827+ENST00000507771+ENST00000515147+ENST00000504417+ENST00000506437+ENST00000514834
ITGA5	ENST00000293379+ENST00000552564+NM_002205+ENST00000547197+ENST00000549601+ENST00000552431+ENST00000552387+ENST00000552583+ENST00000551564+ENST00000550141+ENST00000551861+ENST00000435631+ENST00000553071+ENST00000547744
CFH	NM_001014975+ENST00000439155+NM_000186+ENST00000367429+ENST00000359637+ENST00000496761+ENST00000466229+ENST00000470918
SIDT2	ENST00000324225+ENST00000532960+ENST00000525347+ENST00000525339+ENST00000278951+ENST00000431081+NM_001040455+ENST00000524842+ENST00000531353+ENST00000528397+ENST00000530948+ENST00000531255+ENST00000529441+ENST00000526813+ENST00000527654+ENST00000524988+ENST00000529484+ENST00000525065+ENST00000525478+ENST00000532062
C15orf26	ENST00000560091+ENST00000561216+ENST00000286732+NM_173528
ERGIC1	NM_001031711+ENST00000393784+ENST00000519860+ENST00000520326+ENST00000520642+ENST00000523291+ENST00000518247+ENST00000326654+ENST00000519567+ENST00000519796+ENST00000523650+ENST00000521392+ENST00000523366+ENST00000520399+ENST00000523215
PTPN12	ENST00000248594+NM_002835+ENST00000460731+ENST00000523952+ENST00000433369+NM_001131008+NM_001131009+ENST00000415482+ENST00000435495+ENST00000418110+ENST00000522115+ENST00000440186+ENST00000447995+ENST00000481154+ENST00000494248+ENST00000464313+ENST00000407343+ENST00000520947+ENST00000519553
CTD-2230M5.1	ENST00000423016
FOXS1	NM_004118+ENST00000375978
AC008060.7	ENST00000401499
AL357060.1	ENST00000401278
ALPL	ENST00000540617+NM_001177520+NM_000478+NM_001127501+ENST00000539907+ENST00000374840+ENST00000468526+ENST00000374832+ENST00000425315+ENST00000374830+ENST00000374829
C3orf52	ENST00000430855+ENST00000480282+NM_001171747+ENST00000431717+NM_024616+ENST00000264848+ENST00000484828+ENST00000497610+ENST00000467942+ENST00000494096
BEX5	NM_001012978+NM_001159560+ENST00000543160+ENST00000333643+ENST00000484837
BEX1	ENST00000372728+NM_018476
FOXN3	ENST00000557572+NM_005197+ENST00000345097+NM_001085471+ENST00000261302+ENST00000557258+ENST00000555353+ENST00000553840+ENST00000556541+ENST00000555010+ENST00000557496+ENST00000557718+ENST00000553353+ENST00000556916+ENST00000555658+ENST00000554005+ENST00000557261+ENST00000555855+ENST00000555034
IFFO2	NM_001136265+ENST00000455833+ENST00000355609+ENST00000416166
SNAP91	ENST00000521485+ENST00000195649+ENST00000369694+ENST00000439399+NM_001242793+NM_001256717+NM_001242792+NM_001256718+NM_001242794+NM_014841+ENST00000428679+ENST00000437520+ENST00000520302+ENST00000521743+ENST00000518312+ENST00000520213+ENST00000523448+ENST00000521616+ENST00000519133+ENST00000521931+ENST00000369691+ENST00000523780+ENST00000522248+ENST00000519779+ENST00000518309+ENST00000369690+ENST…
FAM91A2	NR_046139+NR_046135+NR_046136+NR_046138+NR_046137
C16orf57	ENST00000562534
C16orf57	ENST00000569252
SYT7	NM_001252065+NM_004200+ENST00000263846+ENST00000540677+ENST00000542670+ENST00000539246+ENST00000535826+ENST00000539008+ENST00000542836+ENST00000539468+ENST00000540831+ENST00000545053
SORBS3	ENST00000522037+ENST00000523941+ENST00000240123+NM_005775+ENST00000517500+ENST00000517535+ENST00000523402+ENST00000520563+ENST00000524057+ENST00000518512+ENST00000520574+ENST00000521787+ENST00000523740+ENST00000522315+ENST00000519453+ENST00000523900+NM_001018003+ENST00000428103+ENST00000518912+ENST00000523965+ENST00000521554+ENST00000522721+ENST00000523348+ENST00000517962+ENST00000520207+ENST0000…
SORBS2	NM_001270771+NM_001145671+ENST00000431808+NM_003603+NM_001145675+NM_001145673+NM_021069+NM_001145674+ENST00000418609+ENST00000284776+NM_001145672+ENST00000448662+NM_001145670+ENST00000437304+ENST00000319471+ENST00000449407+ENST00000355634+ENST00000393528+ENST00000478461+ENST00000319454+ENST00000498125+ENST00000480146+ENST00000451974+ENST00000438278+ENST00000487184+ENST00000445625+ENST00000487836+…
TRBJ2-4	ENST00000390416
TRBJ2-5	ENST00000390417
TRBJ2-6	ENST00000390418
UNC5B	NM_170744+NM_001244889+ENST00000335350+ENST00000373192
EPB41L1	ENST00000202028+NM_001258331+ENST00000432589+ENST00000373951+NM_177996+ENST00000373950+NM_001258330+ENST00000447825+ENST00000441639+ENST00000406771+ENST00000430276+NM_001258329+ENST00000452261+ENST00000373946+NM_012156+ENST00000373945+ENST00000338074+ENST00000373941+ENST00000451082+ENST00000454226+ENST00000479336+ENST00000432603+ENST00000427533
EPB41L5	ENST00000263713+NM_001184937+NM_001184939+NM_020909+ENST00000443902+ENST00000331393+NM_001184938+ENST00000443124+ENST00000452780+ENST00000466241+ENST00000489017+ENST00000461128+ENST00000495030+ENST00000488691
ACSS1	NM_032501+NM_001252675+NM_001252677+NM_001252676+ENST00000323482+ENST00000484396+ENST00000537502+ENST00000432802+ENST00000542618+ENST00000376726
PCOLCE2	ENST00000470310+NM_013363+ENST00000295992+ENST00000470795+ENST00000485766+ENST00000480473+ENST00000483986+ENST00000495732+ENST00000461818+ENST00000493733+ENST00000483454
RP11-61I13.2	ENST00000437947
BOC	ENST00000464546+ENST00000495514+ENST00000498710+ENST00000485230+ENST00000462425+NM_033254+ENST00000355385+ENST00000273395+ENST00000494687+ENST00000471963+ENST00000484034+ENST00000477178+ENST00000466059+ENST00000479182+ENST00000497495+ENST00000463971+ENST00000488486+ENST00000473008
DENND2A	NM_015689+ENST00000275884+ENST00000537639+ENST00000461883+ENST00000496613+ENST00000469373+ENST00000492720+ENST00000475837+ENST00000491728+ENST00000489552+ENST00000477488
LMX1B	ENST00000425646+NM_001174147+NM_002316+ENST00000526117+NM_001174146+ENST00000355497+ENST00000373474+ENST00000561065
ADAM19	ENST00000517951+ENST00000430702+NM_033274+ENST00000257527+ENST00000394020+ENST00000517374+ENST00000517905+ENST00000519752
SHANK1	ENST00000391813+ENST00000359082+NM_016148+ENST00000293441+ENST00000391814+ENST00000483981+ENST00000468654+ENST00000461154+ENST00000483128
TC2N	ENST00000435962+NM_001128596+NM_001128595+NM_152332+ENST00000340892+ENST00000360594+ENST00000556018+ENST00000556590+ENST00000554424+ENST00000555302
SPIN2B	ENST00000460948+NM_001006683+NM_001006682+NM_001006681+ENST00000374912+ENST00000275988+ENST00000374910+ENST00000333933+ENST00000434397
AC007099.1	ENST00000451622
TM4SF19	NM_001204897+NM_001204898+NM_138461+ENST00000454715+ENST00000440822+ENST00000273695
TM4SF19	ENST00000446879
LAMB2	NM_002292+ENST00000467506+ENST00000418109+ENST00000484713+ENST00000305544+ENST00000498377+ENST00000469665+ENST00000477225+ENST00000480640+ENST00000538659+ENST00000542580+ENST00000462930+ENST00000464891+ENST00000483057+ENST00000486298+ENST00000477701+ENST00000493571+ENST00000488638+ENST00000483321+ENST00000494831
AC002066.2	ENST00000401257
CDC42EP2	NM_006779+ENST00000279249+ENST00000533419+ENST00000544348
CDC42EP1	ENST00000249014+NM_152243+ENST00000430687+ENST00000415670+ENST00000434728
GAPDHP32	ENST00000433816
AC012501.3	ENST00000437634
AC012501.2	ENST00000454312+ENST00000454537+ENST00000424322
DAGLA	ENST00000257215+NM_006133+ENST00000540717
DAGLB	NM_139179+NM_001142936+ENST00000462934+ENST00000297056+ENST00000482149+ENST00000425398+ENST00000436575+ENST00000428902+ENST00000497308+ENST00000421761+ENST00000454738+ENST00000432248+ENST00000479922+ENST00000483716
RIN2	ENST00000255006+NM_001242581+ENST00000459721+ENST00000467569+ENST00000488077+ENST00000465815+ENST00000440354+NM_018993+ENST00000484638
TUBG2	NM_016437+ENST00000251412
COX6B1P1	ENST00000415962
RASA3	ENST00000334062+NM_007368+ENST00000389544+ENST00000542651
ABLIM1	NM_001003407+NM_006720+NM_002313+NM_001003408+ENST00000392952+ENST00000336585+ENST00000369252+ENST00000369266+ENST00000533213+ENST00000392955+ENST00000369257+ENST00000369256+ENST00000369253+ENST00000277895+ENST00000485570+ENST00000440467+ENST00000428430+ENST00000466400+ENST00000481974+ENST00000477638
ST13P15	ENST00000460666
TSPAN11	ENST00000545802+ENST00000546076+NM_001080509+ENST00000261177+ENST00000544427+ENST00000535215
TSPAN12	NM_012338+ENST00000222747+ENST00000450414+ENST00000415871+ENST00000441017+ENST00000433758+ENST00000424710+ENST00000430985
TSPAN15	NM_012339+ENST00000373290+ENST00000478112+ENST00000475069+ENST00000452130+ENST00000463840+ENST00000490083+ENST00000486093+ENST00000459981+ENST00000470508
ALG1	ENST00000262374+NM_019109+ENST00000544428
INSL4	ENST00000239316+NM_002195
CTA-217C2.1	ENST00000432502
NOTCH1	NM_017617+ENST00000277541+ENST00000494783+ENST00000491649
NOTCH3	NM_000435+ENST00000263388
LGMN	ENST00000555699+NM_005606+NM_001008530+ENST00000334869+ENST00000555169+ENST00000557434+ENST00000393218+ENST00000557609+ENST00000556790+ENST00000557725+ENST00000556097+ENST00000554189+ENST00000553802+ENST00000557694+ENST00000554397+ENST00000554919+ENST00000554080+ENST00000553371+ENST00000557315+ENST00000553918+ENST00000557034
RP4-599G15.3	ENST00000450675
RP11-508N12.4	ENST00000451160
STOM	NM_001270527+NM_198194+NM_004099+NR_073037+NM_001270526+ENST00000286713+ENST00000538954+ENST00000347359
LGALS12	NM_001142535+NM_033101+NM_001142536+ENST00000255684+ENST00000394618+ENST00000340246+ENST00000415491+ENST00000425950+NM_001142537+NM_001142538
GPC1	ENST00000264039+NM_002081+ENST00000469694+ENST00000420138+ENST00000426280+ENST00000427506+ENST00000425056+ENST00000495100+ENST00000455111+ENST00000466624
MYLK2	ENST00000375994+ENST00000375985+NM_033118+ENST00000468730
AC024560.3	ENST00000453454+ENST00000414207
CHPF	ENST00000243776+NM_024536+NM_001195731+ENST00000535926+ENST00000373891
RAB27B	NM_004163+ENST00000262094
TRIM9	ENST00000298355+NM_015163+ENST00000338969+ENST00000555170+ENST00000360392+NM_052978+ENST00000557456+ENST00000555933
TRIM8	NM_030912+ENST00000302424+ENST00000369896+ENST00000462202+ENST00000487927+ENST00000479004
TRIM5	NM_033093+ENST00000396855+NM_033092+NM_033034+ENST00000305836+ENST00000380034+ENST00000380027+ENST00000433961+ENST00000396847+ENST00000438025+ENST00000483835+ENST00000396853+ENST00000492086+ENST00000465634+ENST00000487241+ENST00000412903+ENST00000419850
CYTH3	ENST00000350796+NM_004227+ENST00000465320+ENST00000396741+ENST00000495176+ENST00000461891+ENST00000488964+ENST00000466543+ENST00000491641+ENST00000478541+ENST00000481329+ENST00000482460
CDH23	NM_001171931+NM_022124+NM_001171932+NM_052836+NM_001171930+ENST00000398809+ENST00000398842+ENST00000461841+ENST00000224721+ENST00000299366+ENST00000466757+ENST00000470494+ENST00000442677+ENST00000493280+ENST00000398792+NM_001171934+NM_001171933+ENST00000398788+ENST00000475158+NM_001171935+NM_001171936
AC004166.7	ENST00000448772+ENST00000429726+ENST00000470380+ENST00000359898+ENST00000423186
RP11-290L1.3	ENST00000552367
RP11-863P13.7	ENST00000568031
LYPD1	NM_001077427+NM_144586+ENST00000397463+ENST00000345008+ENST00000449209
RGS4	NM_001102445+ENST00000421743+ENST00000527393+NM_005613+ENST00000367909+NM_001113381+ENST00000367908+ENST00000527809+ENST00000531057+ENST00000491263+ENST00000533019+NM_001113380+ENST00000367906+ENST00000528938
RGS5	NM_001254749+NM_001254748+NM_001195303+NM_003617+ENST00000313961+ENST00000367903+ENST00000530507+ENST00000527988+ENST00000525894+ENST00000531476
FSD1L	ENST00000495708+NM_001145313+ENST00000374716+NM_031919+NM_207647+ENST00000374710+ENST00000469022+ENST00000481272+ENST00000394926+ENST00000539376+ENST00000484973+ENST00000480279+ENST00000374707
IFI35	NM_005533+ENST00000415816+ENST00000438323+ENST00000246911+ENST00000536969+ENST00000396722+ENST00000538473+ENST00000546325+ENST00000534876
COL27A1	ENST00000356083+NM_032888+ENST00000451716+ENST00000494090+ENST00000485397+ENST00000477421+ENST00000494780+ENST00000490831+ENST00000468565
CKMT1A	ENST00000424065+NM_001015001+ENST00000434505+ENST00000411750+ENST00000457648+ENST00000413453+ENST00000415044+ENST00000483604+ENST00000479938
HSD11B2	ENST00000567684+ENST00000326152+NM_000196+ENST00000566606+ENST00000569303
ISYNA1	NM_001170938+NM_001253389+NR_045574+NM_016368+NR_045573+ENST00000545187+ENST00000582811+ENST00000338128+ENST00000457269+ENST00000582287+ENST00000578963+ENST00000581672+ENST00000577916+ENST00000582770+ENST00000317018+ENST00000577820+ENST00000585068+ENST00000583816+ENST00000583309+ENST00000582876+ENST00000579463+ENST00000580254+ENST00000578352+ENST00000580725+ENST00000581800+ENST00000583534+ENST000…
VSNL1	ENST00000404666+ENST00000457525+NM_003385+ENST00000295156+ENST00000451533+ENST00000406397+ENST00000483921
CISH	NM_013324+NM_145071+ENST00000491847+ENST00000443053+ENST00000348721
RP3-512B11.3	ENST00000561592
IBSP	NM_004967+ENST00000226284
MTX3	NM_001167741+NM_001010891+ENST00000512560+ENST00000509852+ENST00000512528
CTSB	ENST00000434271+NM_001908+NM_147780+NM_147783+NM_147782+NM_147781+ENST00000353047+ENST00000420692+ENST00000530640+ENST00000531089+ENST00000453527+ENST00000531551+ENST00000415599+ENST00000345125+ENST00000533455+ENST00000534510+ENST00000526481+ENST00000530624+ENST00000532409+ENST00000530290+ENST00000533110+ENST00000534636+ENST00000533572+ENST00000530296+ENST00000525076+ENST00000526195+ENST000005272…
CTSS	ENST00000448301+NM_004079+ENST00000368985+NM_001199739+ENST00000472977+ENST00000483930+ENST00000480760
INSM2	NM_032594+ENST00000307169
PLAC9	ENST00000372270+NM_001012973+ENST00000372267+ENST00000372263+ENST00000465660
VAV3	NM_006113+NM_001079874+ENST00000370056+ENST00000527011+ENST00000529413+ENST00000544443+ENST00000525460+ENST00000415432+ENST00000343258+ENST00000529033+ENST00000525231+ENST00000479977+ENST00000533398+ENST00000529809+ENST00000469325+ENST00000490388+ENST00000371846+ENST00000524574+ENST00000530671
TAP2	NM_000544+ENST00000374897+ENST00000464100
AC017076.4	ENST00000426122+ENST00000439208+ENST00000437589
C20orf3	ENST00000217456+ENST00000451442
B4GALNT3	ENST00000266383+NM_173593+ENST00000535680+ENST00000544638+ENST00000540836+ENST00000322843+ENST00000535402
SPTLC1P1	ENST00000447199
HS6ST2	ENST00000370837+NM_147175+NM_001077188+ENST00000461959+ENST00000370836+ENST00000521489+ENST00000406696+ENST00000370833
CHST15	NM_015892+NM_001270764+ENST00000346248+ENST00000435907+NM_001270765+NM_014863+ENST00000476765+ENST00000421115+ENST00000462406
LRRC1	ENST00000487251+NM_018214+ENST00000370888+ENST00000370882+ENST00000490222+ENST00000474641
PLD1	ENST00000463281+ENST00000356327+NM_002662+NM_001130081+ENST00000351298+ENST00000342215+ENST00000446289+ENST00000340989+ENST00000465816+ENST00000467432+ENST00000471075+ENST00000481505+ENST00000498278+ENST00000475273+ENST00000440204+ENST00000418087+ENST00000460926+ENST00000497307+ENST00000489995
DOCK9	NM_015296+ENST00000400228+ENST00000376460+NM_001130048+ENST00000339416+ENST00000419908+ENST00000451563+ENST00000340449+ENST00000448493+ENST00000481051+ENST00000449796+ENST00000450257+ENST00000472874+NM_001130049+ENST00000461998+NM_001130050+ENST00000442173+ENST00000473165+ENST00000427887+ENST00000479769
J01415.3	ENST00000387342
PPIF	NM_005729+ENST00000498681+ENST00000394579+ENST00000225174+ENST00000472580+ENST00000492149+ENST00000448165
TPPP3	NM_015964+NM_016140+ENST00000393957+ENST00000564104+ENST00000290942+ENST00000562206+ENST00000561537
PI3	ENST00000243924+NM_002638
ANKRD50	NM_020337+ENST00000504087+NM_001167882+ENST00000515641
RP11-112H10.4	ENST00000580589+ENST00000578022+ENST00000580769
COL9A1	ENST00000357250+ENST00000320755+NM_001851+NM_078485+ENST00000370499+ENST00000486080+ENST00000489611+ENST00000447041+ENST00000493682+ENST00000360859+ENST00000489861+ENST00000470652+ENST00000370496
PVRL1	ENST00000531468+NM_203285+ENST00000341398+ENST00000264025+NM_002855+NM_203286+ENST00000524429+ENST00000340882+ENST00000532197+ENST00000524510
Y_RNA	ENST00000363220
Y_RNA	ENST00000363632
IL2RB	ENST00000447922+ENST00000216223+NM_000878+ENST00000483573+ENST00000453962+ENST00000429622+ENST00000461607+ENST00000440958+ENST00000445595
TPCN1	ENST00000552642+ENST00000547275+ENST00000552985+ENST00000550873+ENST00000551096+ENST00000551099+ENST00000335509+ENST00000552897+NM_017901+NM_001143819+ENST00000550785+ENST00000549279+ENST00000552077+ENST00000541517+ENST00000392569+ENST00000552542+ENST00000428632+ENST00000548465+ENST00000546781+ENST00000551127+ENST00000546503+ENST00000550543+ENST00000547955+ENST00000546907+ENST00000546787
RIPPLY2	NM_001009994+ENST00000369689+ENST00000369687
ITGB3	NM_000212+ENST00000262017+ENST00000559488+ENST00000571680+ENST00000435993+ENST00000573377
LY96	NM_001195797+NM_015364+ENST00000284818+ENST00000518893
MAOA	NM_000240+NM_001270458+ENST00000338702+ENST00000542639+ENST00000497485+ENST00000490604
NEIL1	ENST00000564500+NM_024608+ENST00000355059+ENST00000566752+ENST00000566313+ENST00000568059+ENST00000568881+ENST00000561643+ENST00000567959+ENST00000564951+ENST00000568519+ENST00000569390+ENST00000567657+ENST00000564784+NM_001256552+NR_046311+ENST00000569035+ENST00000567681+ENST00000565051+ENST00000564257+ENST00000567005+ENST00000569506+ENST00000564738+ENST00000567547+ENST00000567393+ENST0000056512…
IGHV3-33	ENST00000390615
VSTM4	NM_001031746+ENST00000332853+ENST00000476018+ENST00000298454+NM_144984
PMAIP1	ENST00000316660+NM_021127+ENST00000269518
ZNF275	NM_001080485+ENST00000421401+ENST00000370251+ENST00000440091+ENST00000370249
HERC2	NM_004667+ENST00000261609+ENST00000566635+ENST00000562136+ENST00000568206+ENST00000564519+ENST00000569772+ENST00000567869+ENST00000569335+ENST00000564734+ENST00000563670+ENST00000564383+ENST00000563945
C17orf59	NM_017622+ENST00000389017
MKNK2	NM_199054+NM_017572+ENST00000250896+ENST00000309340+ENST00000541165
STIM1	ENST00000525403+ENST00000300737+NM_003156+ENST00000527651+ENST00000532610+ENST00000532919+ENST00000530554+ENST00000524822+ENST00000525055+ENST00000528656+ENST00000532990+ENST00000526771+ENST00000527484+ENST00000533445+ENST00000533977+ENST00000526596+ENST00000533343+ENST00000531332+ENST00000526156+ENST00000534707
ANTXR2	ENST00000403729+NM_058172+ENST00000449651+ENST00000482406+ENST00000491345+ENST00000404191+NM_001145794+ENST00000346652+ENST00000307333+ENST00000295465+ENST00000514959+ENST00000506286
PLEKHF1	ENST00000436066+NM_024310
U6	ENST00000391239
CHRNA7	NM_000746+NM_001190455+NR_046324+ENST00000454250+ENST00000306901+ENST00000455693+ENST00000437966
RP11-163O17.1	ENST00000513581+ENST00000504718+ENST00000505028+ENST00000507660
ZFR2	NM_015174+ENST00000262961+ENST00000438164+NR_027149+NM_001145640+ENST00000439086
RG9MTD3	ENST00000538370+ENST00000488673+ENST00000540616
PROK1	NM_032414+ENST00000271331+ENST00000481350
SFRP2	NM_003013+ENST00000274063
SFRP5	ENST00000266066+NM_003015
TCIRG1	NM_006019+ENST00000265686+ENST00000534673+ENST00000524598+ENST00000529657+ENST00000533947+NM_006053+ENST00000532635+ENST00000527530+ENST00000529364+ENST00000525724+ENST00000528981+ENST00000533005+ENST00000525516+ENST00000524870+ENST00000530063+ENST00000530449+ENST00000530802
KLK10	NM_001077500+NM_145888+NM_002776+ENST00000358789+ENST00000391805+ENST00000309958
KLK14	ENST00000476305+ENST00000156499+NM_022046+ENST00000391802
TRAJ23	ENST00000390514
PLA1A	ENST00000273371+NM_015900+NM_001206961+NM_001206960+ENST00000488919+ENST00000495992+ENST00000472126+ENST00000494440+ENST00000475963
RNF122	NM_024787+ENST00000256257
CTD-2024D23.1	ENST00000519537
MIR143HG	ENST00000512096+NR_027180+ENST00000505254+ENST00000523269+ENST00000519898+ENST00000522358+ENST00000509909+ENST00000524265+ENST00000505340
GUCY1A3	NM_001130682+NM_001130687+NM_000856+ENST00000506455+ENST00000511108+ENST00000512983+ENST00000511507+ENST00000515602+ENST00000455639+NM_001256449+NM_001130683+NM_001130685+ENST00000509901+ENST00000443668+ENST00000393832+ENST00000296518+ENST00000515201+ENST00000513574+NM_001130684
ALS2CL	NM_147129+NM_001190707+NM_182775+NR_033815+ENST00000486301+ENST00000318962+ENST00000434140+ENST00000415953+ENST00000383742+ENST00000450172+ENST00000431015+ENST00000423707+ENST00000498817+ENST00000473484
FZD10	ENST00000229030+NM_007197+ENST00000539839
DSP	ENST00000379802+ENST00000418664+NM_004415+NM_001008844+ENST00000506617
THBD	ENST00000377103+NM_000361
SLC22A23	ENST00000436008+NM_015482+NM_021945+ENST00000406686+ENST00000497691+ENST00000380302+ENST00000490273+ENST00000482874+ENST00000485307+ENST00000467177+ENST00000467144+ENST00000496753+ENST00000433689+ENST00000380298
SCARF2	NM_153334+NM_182895+ENST00000405555+ENST00000266214+ENST00000494535
SCARF1	NR_028076+NR_028075+NM_003693+ENST00000263071+NM_145350+NM_145352+ENST00000348987+ENST00000434376+ENST00000576012+ENST00000571272+ENST00000573852+ENST00000570902+ENST00000574545+ENST00000573867
IMMP2L	NM_032549+NM_001244606+ENST00000405709+ENST00000331762+ENST00000487733+ENST00000489381+ENST00000452895+ENST00000450877+ENST00000415362+ENST00000447215+ENST00000437687+ENST00000492938+ENST00000452753
TNFAIP8L3	ENST00000327536+NM_207381
CYP26B1	NM_019885+ENST00000001146+ENST00000412253+ENST00000546307+ENST00000474509+ENST00000461519
PPP1R14C	NM_030949+ENST00000361131
PPP1R14A	NM_033256+NM_001243947+ENST00000347262+ENST00000301242
FAM219A	NM_001184942+NM_001184943+NM_147202+ENST00000379084+ENST00000379089+NM_001184941+ENST00000379080+NM_001184945+ENST00000379087+ENST00000379081+NM_001184940+ENST00000445726+ENST00000297620+ENST00000422409+ENST00000379078
SEC14L1	NM_001204408+ENST00000392476+NM_001204410+NM_001039573+NM_003003+ENST00000436233+ENST00000443798+NM_001143998+ENST00000430767+ENST00000413679+NM_001143999+ENST00000431431+NM_001144001
IL16	ENST00000560989+ENST00000560241+ENST00000559388+ENST00000360547+NM_001172128+ENST00000559383+ENST00000394660+NM_172217+ENST00000302987+ENST00000560115+NM_004513+ENST00000394652+ENST00000560230+ENST00000558857+ENST00000558332+ENST00000559342+ENST00000559953
STAT5A	NM_003152+ENST00000345506+ENST00000469124+ENST00000546010+ENST00000452307+ENST00000444283+ENST00000478897+ENST00000479417+ENST00000468096
SERPINA3	ENST00000553947+NM_001085+ENST00000393078+ENST00000485588+ENST00000393080+ENST00000555820+ENST00000467132+ENST00000556388+ENST00000468897+ENST00000556968+ENST00000482740
SERPINA9	ENST00000448305+ENST00000424550+ENST00000298845+ENST00000337425+NM_001042518+NM_175739+ENST00000380365+ENST00000538527+ENST00000546329+ENST00000539349
CREB3L1	ENST00000529193+ENST00000288400+NM_052854+ENST00000534787+ENST00000527342+ENST00000530518+ENST00000530244+ENST00000534616
GPR116	NM_015234+NM_001098518+ENST00000452370+ENST00000283296+ENST00000362015+ENST00000456426+ENST00000265417+ENST00000545669+ENST00000498632+ENST00000478711
GPR115	ENST00000371220+ENST00000327753+NM_153838+ENST00000283303
RASGRP3	ENST00000402538+ENST00000484909+NM_170672+ENST00000497723+ENST00000479528+ENST00000437184+ENST00000403687+NM_001139488+ENST00000482857+ENST00000425210+ENST00000442390+ENST00000444784+ENST00000423159+ENST00000407811+NM_015376+ENST00000477927+ENST00000490150+ENST00000419772+ENST00000468856+ENST00000482731+ENST00000494927
AC108463.2	ENST00000450258
ZNF428	NM_182498+ENST00000300811
CTC-479C5.12	ENST00000575231+ENST00000573493
CLDND1	ENST00000502288+ENST00000507874+NM_001040199+NM_001040181+NM_001040182+NM_019895+ENST00000341181+NM_001040183+NM_001040200+ENST00000437922+ENST00000394180+ENST00000394185+ENST00000506885+ENST00000503004+ENST00000394181+ENST00000513873+ENST00000510545+ENST00000511081+ENST00000513287+ENST00000506927+ENST00000511667+ENST00000513452+ENST00000502299+ENST00000508902+ENST00000512147+ENST00000510541+ENST…
RP11-439A17.7	ENST00000412759
MS4A8B	NM_031457+ENST00000300226+ENST00000533691+ENST00000532953+ENST00000533354+ENST00000450141+ENST00000529752+ENST00000532816+ENST00000534316+ENST00000525458
BAHCC1	NM_001080519+ENST00000307745+ENST00000571813+ENST00000570375+ENST00000576071+ENST00000576039+ENST00000571612
AC112721.2	ENST00000409910
MESTP3	ENST00000503460
LINC00152	ENST00000409054+ENST00000409139+ENST00000331944+NR_024204+NR_024205+NR_024206+ENST00000409898+ENST00000419680+ENST00000414584+ENST00000455131+ENST00000423846+ENST00000437561+ENST00000413202+ENST00000414030
ENTPD2	ENST00000355097+NM_203468+NM_001246+ENST00000460614+ENST00000312665+ENST00000469106
ENTPD1	ENST00000488566+ENST00000453258+NM_001098175+ENST00000371206+ENST00000481316+NM_001164178+ENST00000371207+NM_001164179+NM_001164183+ENST00000539125+NM_001776+NM_001164182+ENST00000371203+ENST00000371205+ENST00000490659+NM_001164181+ENST00000543964+ENST00000483213+ENST00000494070+ENST00000461927+ENST00000422161+ENST00000466637
EMP1	NM_001423+ENST00000256951+ENST00000431267+ENST00000542474+ENST00000542289+ENST00000544053+ENST00000538364+ENST00000396301+ENST00000535134+ENST00000541935+ENST00000537612+ENST00000536383+ENST00000546357
LOC729603+RP11-288H12.3	NR_003288+ENST00000569097+ENST00000366273
KIAA0528	ENST00000544281
COX6A1	ENST00000550009+NM_004373+ENST00000229379+ENST00000549525
POU2AF1	ENST00000393067+NM_006235+ENST00000525584+ENST00000531398+ENST00000530793+ENST00000525662+ENST00000526535+ENST00000515029+ENST00000525890+ENST00000525499+ENST00000530229+ENST00000525527+ENST00000529065
MIR3916	NR_037480+ENST00000583893
C6orf58	ENST00000498112+NM_001010905+ENST00000329722
HTR1F	NM_000866+ENST00000319595
AFAP1L2	NM_032550+ENST00000369271+ENST00000304129+NM_001001936+ENST00000491814+ENST00000481462+ENST00000545353+ENST00000486300+ENST00000419268+ENST00000483496
SLC6A12	NM_001122848+NM_001206931+NM_001122847+ENST00000359674+NM_003044+ENST00000545058+ENST00000428720+ENST00000397296+ENST00000424061+ENST00000536824+ENST00000542825+ENST00000535498+ENST00000544782+ENST00000538272+ENST00000540094+ENST00000538580+ENST00000536116+ENST00000537793+ENST00000535347+ENST00000537826+ENST00000538424
CD53	NM_001040033+NM_000560+ENST00000468160+ENST00000429072+ENST00000271324+ENST00000471220+ENST00000476408+ENST00000497404+ENST00000464329
CD55	NM_001114752+NM_000574+ENST00000367064+ENST00000367063+ENST00000391921+ENST00000367067+ENST00000488171+ENST00000314754+ENST00000367065+ENST00000391920+ENST00000367062+ENST00000482390+ENST00000343420+ENST00000476590+ENST00000465534
RP11-134G8.8	ENST00000430471
PTRH2	NM_016077+ENST00000393038+ENST00000409433+ENST00000537860+ENST00000470557+ENST00000579915
GARS	NM_002047+ENST00000389266+ENST00000454308+ENST00000478124+ENST00000484093+ENST00000470392+ENST00000444666+ENST00000465748+ENST00000485784+ENST00000496643
OTUB2	ENST00000203664+NM_023112+ENST00000553723
GLT1D1	ENST00000441390+ENST00000442111+NM_144669+ENST00000281703+ENST00000539044+ENST00000413816+ENST00000537468+ENST00000542193
TMEM204	ENST00000253934+NM_001256541+ENST00000566264+NM_024600
RP11-395G23.3	ENST00000521369+ENST00000577661
FJX1	NM_014344+ENST00000317811+ENST00000532914
S100A8	NM_002964+ENST00000368733+ENST00000368732+ENST00000477801
S100A4	ENST00000368715+ENST00000368716+ENST00000354332+ENST00000481009+ENST00000468373+NM_019554+ENST00000368714+NM_002961
ENOX1	ENST00000261488+NM_017993+NM_001242863+NM_001127615+ENST00000412891+ENST00000540032+ENST00000482207
MKRN3	NM_005664+ENST00000314520+ENST00000570112+ENST00000568252+ENST00000564592+ENST00000568945
KIF21B	NM_001252102+NM_001252103+NM_001252100+NM_017596+ENST00000477146+ENST00000332129+ENST00000461742+ENST00000360529+ENST00000422435+ENST00000534043
IL21R	ENST00000337929+NM_181079+NM_181078+ENST00000564089+ENST00000395755+ENST00000395754+NM_021798+ENST00000561953+ENST00000564583
KLF9	ENST00000377126+NM_001206
RP11-286N22.8	ENST00000541135+ENST00000536670
FAM163B	NM_001080515+ENST00000356873+ENST00000496132
JAKMIP2	NM_001270941+NM_014790+NM_001270934+NR_073101+ENST00000507386+ENST00000265272+ENST00000333010+ENST00000504845+ENST00000507343
RAB43P1	ENST00000561790
NRARP	NM_001004354+ENST00000356628
EXOC3L2	NM_138568+ENST00000413988+ENST00000252482
DNAJC12	NM_021800+ENST00000225171+ENST00000483798+ENST00000480963+NM_201262+ENST00000339758+ENST00000480180
FHDC1	ENST00000511601+NM_033393+ENST00000260008
CDHR3	ENST00000487084+ENST00000474330+ENST00000470188+ENST00000488386+ENST00000472116+ENST00000542731+ENST00000343407+NM_152750+ENST00000317716+ENST00000541203+ENST00000496633+ENST00000478080+ENST00000461766+ENST00000466045+ENST00000471910+ENST00000466351+ENST00000468477+ENST00000468143
CD82	ENST00000526958+ENST00000227155+NM_002231+NM_001024844+ENST00000342935+ENST00000532544+ENST00000529277+ENST00000525210+ENST00000525898+ENST00000527737+ENST00000524704+ENST00000525813+ENST00000529853+ENST00000530601+ENST00000530931+ENST00000524750
CNKSR3	NM_173515+ENST00000367213+ENST00000433165+ENST00000479339+ENST00000424998+ENST00000454664
FAM222B	ENST00000341217+NM_001077498+NM_018182+ENST00000581407+ENST00000582266+ENST00000452648+ENST00000583307+ENST00000582059+ENST00000583953+ENST00000577376+ENST00000577682+ENST00000581229+ENST00000577513+ENST00000583522+ENST00000581381+ENST00000584059+ENST00000579381
TNKS1BP1	NM_033396+ENST00000528882+ENST00000532273+ENST00000358252+ENST00000532437+ENST00000427750+ENST00000530920+ENST00000527207
LAYN	ENST00000533999+NM_001258391+ENST00000375614+NM_001258390+NM_178834+ENST00000375615+ENST00000525126+ENST00000525866+ENST00000436913+ENST00000533265+ENST00000530962+ENST00000528924+ENST00000528102
TSLP	ENST00000420978+NR_045089+ENST00000344895+NM_033035+NM_138551+ENST00000379706
RP11-481A20.11	ENST00000527396
AQP3	ENST00000297991+NM_004925+ENST00000493581+ENST00000494193+ENST00000494313+ENST00000463983+ENST00000473153
GUCY1B3	NM_000857+ENST00000505154+ENST00000502959+ENST00000505764+ENST00000507146+ENST00000264424+ENST00000503520+ENST00000513437
BTNL9	ENST00000376842+NM_152547+ENST00000327705+ENST00000376841+ENST00000491209+ENST00000515271+ENST00000513424+ENST00000511589+ENST00000509395+ENST00000511056+ENST00000506782+ENST00000512570
FHL3	NM_004468+ENST00000485803+ENST00000373016+NM_001243878+ENST00000475084+ENST00000477194+ENST00000483132
SLCO2A1	NM_005630+ENST00000310926+ENST00000493729+ENST00000481359+ENST00000462770+ENST00000477061+ENST00000464676+ENST00000478651+ENST00000478662
RAMP2-AS1	NR_024462+NR_024461
KLHL2	ENST00000226725+NM_007246+ENST00000511305+ENST00000509704+ENST00000514860+NM_001161521+NM_001161522+ENST00000538127+ENST00000506824+ENST00000421009+ENST00000506541+ENST00000506761+ENST00000509028
ZDHHC11B	ENST00000522356+ENST00000508859+ENST00000382776
TCTN3	NM_015631+ENST00000265993+NM_001143973+ENST00000430368+ENST00000371217+ENST00000480852+ENST00000443432+ENST00000467470+ENST00000371209+ENST00000424175+ENST00000497399+ENST00000478245
ISCA1P1	ENST00000542811+ENST00000426679
DAPK3	NM_001348+ENST00000301264+ENST00000545797
TNN	NM_022093+ENST00000239462
DKK3	NM_015881+NM_001018057+NM_013253+ENST00000527132+ENST00000396505+ENST00000326932+ENST00000525493+ENST00000450094+ENST00000528188+ENST00000532372+ENST00000525927+ENST00000532873+ENST00000533813+ENST00000534511+ENST00000529338+ENST00000526218+ENST00000531309+ENST00000530694+ENST00000534479+ENST00000533900
KLF5	ENST00000477333+ENST00000539231+ENST00000377687+NM_001730+ENST00000476859+ENST00000464404
PLCL2-AS1	ENST00000414844
MIR3605	NR_037400+ENST00000583214
STARD4	ENST00000296632+ENST00000512160+NM_139164+ENST00000511137+ENST00000502931+ENST00000505803+ENST00000502322+ENST00000509887+ENST00000511569+ENST00000511436+ENST00000510346+ENST00000455172+ENST00000508215
RAP1GAP	NM_001145657+ENST00000542643+ENST00000374761+NM_002885+NM_001145658+ENST00000290101+ENST00000471600+ENST00000374765+ENST00000374763+ENST00000495204+ENST00000460929+ENST00000487268+ENST00000480720+ENST00000359708+ENST00000374757+ENST00000317967+ENST00000447293+ENST00000482984+ENST00000464457
COL18A1	ENST00000400337+NM_130445+ENST00000355480+ENST00000359759+NM_030582+ENST00000342220+ENST00000459895+ENST00000423214+ENST00000473212
DNAH11	NM_003777+ENST00000328843+ENST00000409508+ENST00000483691+ENST00000496218+ENST00000465593+ENST00000465129+ENST00000421290+ENST00000479878
PREX1	ENST00000482556+ENST00000371941+ENST00000396220+NM_020820+ENST00000496915
STON2	NM_033104+NM_001256430+ENST00000555447+ENST00000553821+ENST00000555284+ENST00000267540+ENST00000556280+ENST00000555226+ENST00000557055+ENST00000554710
VANGL2	NM_020335+ENST00000368061+ENST00000483408
ODF2L	NM_001184766+NM_001184765+ENST00000370566+ENST00000459999+ENST00000359242+ENST00000460698+ENST00000317336+ENST00000370567+ENST00000394731+ENST00000462648+NM_001007022+ENST00000294678+NM_020729+ENST00000531412+ENST00000476054+ENST00000473792+ENST00000524695+ENST00000472144+ENST00000463933+ENST00000534092+ENST00000496592+ENST00000488879+ENST00000479890+ENST00000486557+ENST00000472368+ENST0000048044…
PLAU	ENST00000481390+ENST00000446342+NM_001145031+NM_002658+ENST00000494287+ENST00000372764+ENST00000496777+ENST00000474995+ENST00000372762+ENST00000372761
ZNF703	ENST00000331569+NM_025069
PHLDA3	NR_073080+ENST00000367311+NM_012396+ENST00000485436+ENST00000497057+ENST00000367309
PHLDA2	ENST00000314222+NM_003311
NOV	ENST00000259526+NM_002514+ENST00000520082
HERC2P3	ENST00000426501+ENST00000428453+ENST00000437318+ENST00000430598+NR_036432+ENST00000429257+ENST00000424611+ENST00000545640+ENST00000454045+ENST00000436934+ENST00000440441+ENST00000440774+ENST00000544900+ENST00000429926+ENST00000456027+ENST00000414804+ENST00000412154
HERC2P9	ENST00000507787+ENST00000529624+ENST00000529537+ENST00000382946+ENST00000524476+ENST00000529353+ENST00000542073+ENST00000530420+NR_036443+ENST00000528584+ENST00000383034+ENST00000569226
HERC2P8	ENST00000564795+ENST00000564334+ENST00000562229+ENST00000567073+ENST00000564498
TCEA3	ENST00000450454+NM_003196+ENST00000476978+ENST00000374601+ENST00000461794+ENST00000374602+ENST00000492271
CUEDC1	NR_073495+NM_001271875+ENST00000577830+ENST00000584746+ENST00000407144+ENST00000581391+ENST00000577422+ENST00000582951+ENST00000581898+ENST00000578357+ENST00000577497+ENST00000360238+ENST00000585294+ENST00000577840+ENST00000577589
PVRL3-AS1	ENST00000474769+ENST00000476301+NR_045114+ENST00000491709+ENST00000467426+ENST00000463025
SHOX2	ENST00000425436+NM_006884+NM_001163678+NM_003030+ENST00000490689+ENST00000389589+ENST00000441443+ENST00000554685
RFX8	ENST00000481179+NM_001145664+ENST00000376826+ENST00000428343+ENST00000492238+ENST00000484091
IGFBP7	ENST00000295666+NM_001553+ENST00000537922+NM_001253835
IGFBP5	ENST00000233813+NM_000599+ENST00000486341+ENST00000449583
PMS2P4	NR_046299+NR_046297+ENST00000275546+NR_022007+ENST00000412466+ENST00000414507
CLIC2	NM_001289+ENST00000369449+ENST00000465553+ENST00000321926+ENST00000491205
IGHVII-31-1	ENST00000521012
CTD-2589H19.4	ENST00000506203
GAB3	NM_001081573+NM_080612+ENST00000496390+ENST00000369575+ENST00000369568+ENST00000424127+ENST00000475685+ENST00000454973
ASAP3	ENST00000485644+ENST00000336689+NM_017707+NM_001143778+ENST00000484906+ENST00000495646+ENST00000465372+ENST00000492982+ENST00000437606+ENST00000484418+ENST00000475814+ENST00000530874+ENST00000478858+ENST00000449467
ELL2P1	ENST00000413990
SERPINB9	NM_004155+ENST00000380698
ARHGAP26	ENST00000274498+ENST00000378004+NM_001135608+NM_015071+ENST00000378013+ENST00000475287+ENST00000477867+ENST00000451259+ENST00000461314+ENST00000469131+ENST00000469396+ENST00000464838+ENST00000470032+ENST00000443674+ENST00000418236+ENST00000443045+ENST00000419676+ENST00000424007+ENST00000489924+ENST00000421521+ENST00000425417+ENST00000486650
ARHGAP24	ENST00000395184+NM_001025616+ENST00000503995+ENST00000506421+ENST00000505856+ENST00000509709+ENST00000512201+NM_001042669+ENST00000395183+ENST00000514229+ENST00000502537+ENST00000509300+ENST00000503917+NM_031305+ENST00000264343
KCNK6	ENST00000263372+NM_004823
GNA11	NM_002067+ENST00000078429
MFGE8	NM_005928+NM_001114614+ENST00000558018+ENST00000539437+ENST00000268151+ENST00000268150+ENST00000566497+ENST00000560937+ENST00000542878+ENST00000558029+ENST00000559259+ENST00000558352+ENST00000559770+ENST00000559997+ENST00000559143+ENST00000558773+ENST00000557944
ALPK2	ENST00000361673+NM_052947
SNORA69	NR_002584+ENST00000383895
RP11-114H24.1	ENST00000567704+ENST00000565545
GPR124	ENST00000428068+NM_032777+ENST00000315215+ENST00000412232+ENST00000521191+ENST00000519388
RND1	NM_014470+ENST00000550607+ENST00000309739+ENST00000548445+ENST00000553260+ENST00000551243
RABGAP1	ENST00000456584+ENST00000373647+NM_012197+ENST00000317419+ENST00000402311+ENST00000426918+ENST00000459903+ENST00000485090+ENST00000373643+ENST00000493854+ENST00000475607+ENST00000474707+ENST00000480054
C3orf36	NM_025041+ENST00000408895
EBF1	NM_024007+ENST00000519739+ENST00000313708+ENST00000518836+ENST00000519890+ENST00000518323+ENST00000380654+ENST00000517373+ENST00000522192+ENST00000523464+ENST00000523315
CENPVP3	ENST00000417339
AC002467.7	ENST00000457510+ENST00000440971+ENST00000423845
KRT3	ENST00000417996+NM_057088+ENST00000309505
KRT2	NM_000423+ENST00000309680+ENST00000547106
KRT5	ENST00000252242+NM_000424+ENST00000552952+ENST00000549511+ENST00000548409+ENST00000552629+ENST00000547890+ENST00000551013+ENST00000551188+ENST00000549420+ENST00000551275+ENST00000546577
TMCC2	NM_014858+ENST00000358024+ENST00000545499+NM_001242925+ENST00000495538+ENST00000367159+ENST00000330675+ENST00000329800+ENST00000481950+ENST00000468846
INSR	NM_000208+ENST00000302850+NM_001079817+ENST00000341500
FAM132B	ENST00000473274+ENST00000357303+ENST00000479091+ENST00000344233
FAM132B	ENST00000486834+ENST00000546354+ENST00000481917
PRF1	ENST00000373209+NM_001083116+ENST00000473106+NM_005041+ENST00000318971+ENST00000441259
NMD3	ENST00000468606+ENST00000460503+ENST00000493066+ENST00000473909+ENST00000351193+ENST00000472947+NM_015938+ENST00000463518+ENST00000476237+ENST00000460469+ENST00000478160
GLB1	NM_001079811+NM_000404+NM_001135602+ENST00000399402+ENST00000307363+ENST00000445488+ENST00000307377+ENST00000461475+ENST00000497796+ENST00000467571+ENST00000473477+ENST00000482097+ENST00000485698+ENST00000490658+ENST00000498537+ENST00000415454+ENST00000446732+ENST00000438227+ENST00000440656+ENST00000464355+ENST00000450835+ENST00000436768+ENST00000481581
EDNRB	NM_001201397+ENST00000377211+NM_003991+ENST00000446573+NM_000115+NM_001122659+ENST00000334286+ENST00000475537
APOE	ENST00000252486+NM_000041+ENST00000446996+ENST00000485628+ENST00000434152+ENST00000425718
APOO	NR_026545+NM_024122+ENST00000379226+ENST00000476598+ENST00000439528+ENST00000379220+ENST00000490078
NGF	NM_002506+ENST00000369512
FHAD1	NM_052929+ENST00000358897+ENST00000417793+ENST00000375999+ENST00000436024+ENST00000433640+ENST00000375998+ENST00000462113+ENST00000375996+ENST00000375997+ENST00000375995+ENST00000401090+ENST00000483694+ENST00000524761+ENST00000459961+ENST00000471347+ENST00000444385+ENST00000529606+ENST00000314740+ENST00000314668+ENST00000532408+ENST00000483120+ENST00000481324+ENST00000477846+ENST00000495195+ENST0…
CCDC3	NM_031455+ENST00000378839+ENST00000378825
NDFIP2	NM_019080+NM_001161407+ENST00000218652+ENST00000487865+ENST00000465762+ENST00000494647
TTYH1	ENST00000444661+ENST00000423529+NM_001201461+ENST00000301194+NM_020659+NM_001005367+ENST00000376530+ENST00000445095+ENST00000391739+ENST00000425969+ENST00000487134+ENST00000376531+ENST00000462757+ENST00000462769+ENST00000478036+ENST00000472198+ENST00000461302+ENST00000476757+ENST00000489425+ENST00000492920+ENST00000476863+ENST00000467939
TTYH2	ENST00000269346+NM_032646+ENST00000529107+ENST00000578825+ENST00000534346+ENST00000528128+ENST00000441391+NM_052869+ENST00000528152+ENST00000534039+ENST00000526858
RP11-86H7.1	ENST00000442418+ENST00000452922+ENST00000432162+ENST00000421997+ENST00000414374+ENST00000418366+ENST00000424711+ENST00000456551
SLC9A3R1	NM_004252+ENST00000262613+ENST00000583369+ENST00000413388+ENST00000578958+ENST00000581356
SLC40A1	ENST00000261024+NM_014585+ENST00000427241+ENST00000479598+ENST00000418714+ENST00000455320+ENST00000440626+ENST00000427419
CPZ	NM_001014448+NM_001014447+NM_003652+ENST00000360986+ENST00000504070+ENST00000506287+ENST00000382480+ENST00000511057+ENST00000515606+ENST00000315782+ENST00000514602+ENST00000514875
CPQ	ENST00000220763+NM_016134+ENST00000519900+ENST00000517742+ENST00000525310+ENST00000519484+ENST00000521142+ENST00000522617+ENST00000529551+ENST00000532528
KRT18	NM_199187+ENST00000388837+ENST00000550600+ENST00000388835+NM_000224+ENST00000549078+ENST00000548015+ENST00000546656+ENST00000548496
NBPF4	ENST00000487594+NM_001143989+ENST00000415641+ENST00000370038
KCNC3	ENST00000376959+ENST00000391818+ENST00000474951+NM_004977+ENST00000477616
CMTM8	ENST00000307526+NM_178868+ENST00000458535
TMEM150A	NM_001031738+NR_033179+ENST00000306353+ENST00000431593+ENST00000334462+ENST00000444380+ENST00000409668+ENST00000463363+ENST00000422458+ENST00000451147+ENST00000417791+ENST00000425160+ENST00000433956+ENST00000455852
C2orf63	ENST00000407122
Metazoa_SRP	ENST00000492377
HSF2	ENST00000368455+NM_001243094+NM_001135564+ENST00000452194+NM_004506+ENST00000465214
ROR2	ENST00000375715+NM_004560+ENST00000375708+ENST00000550066+ENST00000548585+ENST00000495386+ENST00000546883+ENST00000493846+ENST00000476440
B4GALT5	ENST00000371711+NM_004776
FAM174B	ENST00000327355+ENST00000553393+ENST00000557398+NM_207446+ENST00000555748+ENST00000555064+ENST00000555696+ENST00000557480+ENST00000556824+ENST00000555613+ENST00000554000+ENST00000555971+ENST00000554082+ENST00000556424
FAM174A	ENST00000312637+ENST00000509040+ENST00000505111+NM_198507+ENST00000505792
CYP19A1	ENST00000396402+NM_000103+NM_031226+ENST00000260433+ENST00000396404+ENST00000559878+ENST00000490076+ENST00000559653+ENST00000557934+ENST00000439712+ENST00000558066+ENST00000561075+ENST00000558328+ENST00000478421+ENST00000453807+ENST00000405913+ENST00000557858+ENST00000559980+ENST00000405011+ENST00000559646+ENST00000492852+ENST00000561066
KIAA0913	ENST00000466568
KIAA0913	ENST00000433366
CSPG4	NM_001897+ENST00000308508
IL12A	ENST00000305579+NM_000882+ENST00000480088+ENST00000468862+ENST00000496308+ENST00000480787+ENST00000466512
SCLY	ENST00000254663+NM_016510+ENST00000480357+ENST00000497256+ENST00000555827+ENST00000373332+ENST00000413463+ENST00000446202+ENST00000409736+ENST00000422984+ENST00000423324+ENST00000429612+ENST00000412508+ENST00000443532+ENST00000416757+ENST00000487197+ENST00000497951+ENST00000440143+ENST00000480859
PRKG1	NM_001098512+ENST00000401604+ENST00000373985+ENST00000373980+NM_006258+ENST00000373976+ENST00000373975
PDGFRB	ENST00000261799+NM_002609+ENST00000520851+ENST00000520579+ENST00000519575+ENST00000521723+ENST00000520229+ENST00000522466+ENST00000517488+ENST00000517957
KIAA1467	ENST00000197268+ENST00000416494+NM_020853+ENST00000537625+ENST00000535974+ENST00000541950+ENST00000540455
MCTP1	ENST00000514040+ENST00000515393+ENST00000429576+NM_001002796+NM_024717+ENST00000505078+ENST00000312216+ENST00000509850+ENST00000508509+ENST00000512425+ENST00000505208+ENST00000506568+ENST00000503301+ENST00000507214+ENST00000514780+ENST00000512568+ENST00000510732+ENST00000513695+ENST00000505465+ENST00000513857
TRIM22	NM_006074+NM_001199573+ENST00000379965+ENST00000425490+ENST00000460454+ENST00000454828+ENST00000414641+ENST00000480395+ENST00000414897+ENST00000493494+ENST00000450670+ENST00000444844+ENST00000429063
BAG3	ENST00000369085+NM_004281+ENST00000450186
ZNF385A	ENST00000551109+ENST00000352268+NM_001130968+ENST00000394313+NM_015481+NM_001130967+ENST00000550779+ENST00000338010+ENST00000546970+ENST00000552382+ENST00000551771+ENST00000546919+ENST00000549937+ENST00000549962+ENST00000547210+ENST00000550774+ENST00000550120+ENST00000551864
IL1RAP	NM_002182+ENST00000443369+NM_001167930+NM_001167931+ENST00000412504+NM_001167928+NM_001167929+ENST00000072516+NM_134470+ENST00000447382+ENST00000439062+ENST00000422625+ENST00000465496+ENST00000422485+ENST00000342550+ENST00000434491+ENST00000413869+ENST00000317757+ENST00000422940+ENST00000461629+ENST00000473566+ENST00000482913+ENST00000453359+ENST00000412080
AC020571.3	ENST00000430904+ENST00000433933
AK5	NM_174858+ENST00000354567+ENST00000317704+ENST00000478407+NM_012093+ENST00000344720+ENST00000469394+ENST00000466114+ENST00000524494+ENST00000465146+ENST00000530826+ENST00000527263+ENST00000478255+ENST00000466393+ENST00000531672
SLC24A6	ENST00000552014+NM_024959+ENST00000202831+ENST00000552565+ENST00000550672+ENST00000550047+ENST00000549069+ENST00000546737+ENST00000553238+ENST00000551230+ENST00000548477+ENST00000549181+ENST00000549605+ENST00000552613+ENST00000548186+ENST00000549372+ENST00000548518
SLC24A3	ENST00000328041+NM_020689
ARAP1-AS1	ENST00000542022
ENDOD1	ENST00000278505+NM_015036
PSMB10	ENST00000358514+NM_002801+ENST00000570304+ENST00000575556
HIST1H3E	NM_003532+ENST00000360408
PRRX1	ENST00000553786+ENST00000367760+ENST00000239461+ENST00000497230+NM_006902+NM_022716+ENST00000476867+ENST00000495280+ENST00000485529+ENST00000496573
PRRX2	NM_016307+ENST00000372469+ENST00000557730
EOGT	ENST00000383701+NM_173654+ENST00000295571+ENST00000496647+ENST00000540955+ENST00000403140+ENST00000540764+ENST00000480846+ENST00000424374+ENST00000456376
TIMP1	NM_003254+ENST00000218388+ENST00000377018+ENST00000456754+ENST00000377017+ENST00000441738+ENST00000445623
SEMA7A	NM_001146030+ENST00000261918+NM_001146029+NM_003612+ENST00000542748+ENST00000543145+ENST00000569617+ENST00000567345
SLC7A5	ENST00000565644+ENST00000261622+NM_003486+ENST00000563489
HLA-F	ENST00000376861+ENST00000414333+NM_001098478+NM_001098479+ENST00000334668+NM_018950+ENST00000462777+ENST00000259951+ENST00000482257+ENST00000434407+ENST00000485513+ENST00000484704+ENST00000440587+ENST00000486194+ENST00000429294+ENST00000465459+ENST00000489502+ENST00000475996+ENST00000444621
SIL1	ENST00000394817+NM_001037633+NM_022464+ENST00000265195+ENST00000515008+ENST00000509534+ENST00000503732+ENST00000505945+ENST00000508639+ENST00000513453+ENST00000507002+ENST00000505830+ENST00000505353+ENST00000504666+ENST00000509400+ENST00000440765+ENST00000508744
CMPK2	NM_001256478+ENST00000458098+NR_046236+NM_207315+ENST00000256722+ENST00000478738+ENST00000491738+ENST00000465619+ENST00000404168+NM_001256477+ENST00000470479
NR2E1	NM_003269+ENST00000368986+ENST00000368983+ENST00000426403+ENST00000484978
OR2A20P	ENST00000479887
JPH2	ENST00000372980+NM_020433+NM_175913+ENST00000342272
MST4	NM_016542+NM_001042453+ENST00000394334+ENST00000354719+ENST00000481105+ENST00000394335+ENST00000496850+NM_001042452
RP11-863P13.1	ENST00000563521
EPDR1	ENST00000476620+ENST00000559325+ENST00000199448+NM_017549+NM_001242948+ENST00000425345+NM_001242946+ENST00000423717
KAZN	ENST00000376030+ENST00000491547+NM_201628+NM_015209+ENST00000422387+ENST00000503743+NM_001018000+ENST00000361144+NM_001018001+ENST00000400798+ENST00000376028+ENST00000400797+NM_001017999+ENST00000469734
PELO	NM_015946+ENST00000274311+ENST00000506949
ARMCX1	NM_016608+ENST00000372829
PLXND1	ENST00000393239+ENST00000324093+NM_015103+ENST00000501038+ENST00000504689+ENST00000504524+ENST00000512744+ENST00000506979+ENST00000508630+ENST00000512807+ENST00000504979+ENST00000503166+ENST00000514990+ENST00000504767+ENST00000511018+ENST00000515191+ENST00000505505+ENST00000505665+ENST00000505237
PEX11A	ENST00000557982+ENST00000561224+NM_003847+NM_001271572+ENST00000300056+NM_001271573+ENST00000561257+ENST00000559170
C10orf128	ENST00000374156+ENST00000374153+ENST00000488276+ENST00000474718+ENST00000453436+NM_001010863+ENST00000374151+ENST00000374148+ENST00000470884
MT1X	ENST00000394485+ENST00000568370+NM_005952+ENST00000564974+ENST00000562939
TBCEL	ENST00000529397+ENST00000284259+NM_001130047+NM_152715+ENST00000528512+ENST00000422003+ENST00000531148+ENST00000533712+ENST00000524726+ENST00000530362+ENST00000533134+ENST00000533169
MMP9	NM_004994+ENST00000372330
MMP7	NM_002423+ENST00000260227+ENST00000533366+ENST00000531200
KCNE4	ENST00000281830+NM_080671+ENST00000488477
PPFIBP1	ENST00000538433+NM_001198916+NM_001198915+NM_003622+NM_177444+ENST00000545381+ENST00000545334+ENST00000540114+ENST00000541633+ENST00000537927+ENST00000318304+ENST00000535047+ENST00000542629+ENST00000228425+ENST00000535575+ENST00000542187+ENST00000534917+ENST00000537261+ENST00000540503+ENST00000539326+ENST00000540256
RP11-749H20.4	ENST00000536342
CTNND1	NM_001206884+NM_001085461+NM_001085469+NM_001085460+NM_001085459+NM_001206889+NM_001206883+NM_001085466+NM_001085468+NM_001085465+NM_001206886+NM_001206885+NM_001085467+NM_001085458+NM_001206888+NM_001085464+NM_001085463+NM_001206891+NM_001206887+ENST00000360682+NM_001331+NM_001206890+NM_001085462+ENST00000361796+ENST00000525902+ENST00000428599+ENST00000529873+ENST00000526772+ENST00000532844+ENST…
CTNND1	ENST00000525821
RAB11FIP1P1	ENST00000438337
UBD	ENST00000377050+NM_006398
HECW2	ENST00000409111+NM_020760+ENST00000260983+ENST00000498146+ENST00000462290+ENST00000452031+ENST00000427457
VCAM1	NM_080682+NM_001199834+NM_001078+ENST00000370119+ENST00000347652+ENST00000294728+ENST00000370115
CYP2J2	NM_000775+ENST00000371204+ENST00000492633+ENST00000469406+ENST00000466095+ENST00000468257
RADIL	ENST00000445392+ENST00000472999+ENST00000399583+ENST00000473130+ENST00000536091+NM_018059+ENST00000538469+ENST00000469399+ENST00000484211+ENST00000457174
ITPKC	ENST00000263370+NM_025194
CHAT	NM_020984+ENST00000339797+ENST00000460699+NM_020985+ENST00000351556+NM_020986+ENST00000395559+ENST00000497767+ENST00000481336+NM_020549+ENST00000337653+NM_001142934+NM_001142933+ENST00000395562+ENST00000466590+NM_001142929+ENST00000455728+ENST00000490270
MXD1	ENST00000435990+NM_002357+NM_001202514+NM_001202513+ENST00000264444+ENST00000409442+ENST00000410000+ENST00000540449+ENST00000465446
COL5A2	ENST00000374866+NM_000393+ENST00000470524
COL5A3	NM_015719+ENST00000264828+ENST00000461214
LAMP5	NM_012261+NM_001199897+ENST00000246070+ENST00000427562
LAMP3	ENST00000265598+NM_014398+ENST00000466939+ENST00000476015+ENST00000470251+ENST00000486686
SULT1C4	ENST00000494122+NM_006588+ENST00000272452+ENST00000409309
GALNT14	NM_024572+NM_001253826+NM_001253827+NR_045602+ENST00000349752+ENST00000324589+ENST00000406653+ENST00000356174+ENST00000475320+ENST00000486564+ENST00000420311+ENST00000430167+ENST00000455477+ENST00000464038+ENST00000481023+ENST00000424136+ENST00000496397+ENST00000461193+ENST00000490212+ENST00000498206+ENST00000485468
FAM19A5	ENST00000402357+NM_001082967+ENST00000336769+NM_015381+ENST00000358295+ENST00000473898+ENST00000406880
PIK3R3	ENST00000372006+NM_003629+NM_001114172+ENST00000262741+ENST00000354242+ENST00000420542+ENST00000340332+ENST00000488808+ENST00000540385+ENST00000423209+ENST00000493202+ENST00000425892
FES	ENST00000416779+ENST00000328850+NM_001143785+ENST00000470152+ENST00000414248+NM_002005+ENST00000481665+ENST00000394302+ENST00000452243+ENST00000464684+ENST00000443697+ENST00000559355+ENST00000450438+ENST00000444422+NM_001143783+ENST00000394300+NM_001143784+ENST00000497945+ENST00000494259+ENST00000448367+ENST00000496379+ENST00000462476
SEC31B	ENST00000370345+ENST00000485800+NM_015490+ENST00000492667+ENST00000479697+ENST00000462434+ENST00000469546+ENST00000482456+ENST00000468279+ENST00000484848+ENST00000469824+ENST00000498298+ENST00000494350+ENST00000451524+ENST00000490567+ENST00000370329+ENST00000480905
ANKRD6	ENST00000369408+NM_014942+NM_001242813+NM_001242809+ENST00000520886+ENST00000339746+ENST00000447838+ENST00000520458+ENST00000465722+ENST00000523798+NM_001242811+ENST00000522441+ENST00000522779+ENST00000485637+ENST00000522705+NM_001242814+ENST00000518150+ENST00000520793+ENST00000518253+ENST00000524056+ENST00000520839+ENST00000415924+ENST00000479572+ENST00000492158+ENST00000521004+ENST00000483473+E…
ANKRD1	ENST00000371697+NM_014391
PDGFD	NM_025208+ENST00000393158+NM_033135+ENST00000302251+ENST00000529268
C20orf43	ENST00000357348+ENST00000484084+ENST00000449062+ENST00000487211+ENST00000466260+ENST00000435342
IGDCC3	NM_004884+ENST00000327987+ENST00000558354+ENST00000559231+ENST00000559058+ENST00000559947
IGDCC4	ENST00000352385+ENST00000558048+NM_020962+ENST00000559327+ENST00000561309+ENST00000560319+ENST00000558819
SYTL3	NM_001242395+NM_001242384+NM_001009991+NM_001242394+ENST00000360448+ENST00000469735+ENST00000297239+ENST00000367081
PLEKHH3	NR_073574+NR_073573+NM_024927+ENST00000456950+ENST00000293349+ENST00000412503
CTD-2033D24.2	ENST00000455347+ENST00000570572
TMEM45A	ENST00000323523+NM_018004+ENST00000403410+ENST00000449609+ENST00000462884+ENST00000485260+ENST00000489060+ENST00000488904
MALAT1	NR_002819+ENST00000534336+ENST00000544868+ENST00000508832
CELSR2	ENST00000271332+NM_001408+ENST00000491918+ENST00000459940+ENST00000489018+ENST00000498157
LRRC32	NM_005512+NM_001128922+ENST00000260061+ENST00000407242+ENST00000404995+ENST00000464145+ENST00000421973
LGMNP1	ENST00000441282
CMKLR1	ENST00000397688+NM_001142345+ENST00000412676+NM_001142344+ENST00000312143+NM_004072+NM_001142343+ENST00000552995+ENST00000550402+ENST00000550573+ENST00000549466
ATP6V0D2	ENST00000521564+ENST00000523635+ENST00000285393+NM_152565
PTPN7	NM_002832+NM_080588+ENST00000367279+NM_001199797+ENST00000309017+NR_037664+NR_037663+ENST00000495688+ENST00000308986+ENST00000462815+ENST00000544762+ENST00000496197+ENST00000543735+ENST00000480836+ENST00000477554+ENST00000492977+ENST00000477625+ENST00000479092+ENST00000476061+ENST00000467283+ENST00000464870+ENST00000435759+ENST00000486116+ENST00000491584+ENST00000492451+ENST00000468385
PTPN6	ENST00000544354+ENST00000543115+ENST00000542848+ENST00000543120+NM_080548+ENST00000399448+ENST00000447931+ENST00000534900+ENST00000538318+ENST00000538715+ENST00000318974+NM_002831+NM_080549+ENST00000456013+ENST00000543744+ENST00000416215+ENST00000540740+ENST00000545153+ENST00000541698+ENST00000536521+ENST00000535462+ENST00000542277+ENST00000536013+ENST00000539365+ENST00000542462+ENST00000539029+E…
ARRB1	NM_020251+NM_004041+ENST00000420843+ENST00000393505+ENST00000360025+ENST00000532447+ENST00000531012+ENST00000529741+ENST00000532525+ENST00000524400+ENST00000533609+ENST00000527385+ENST00000530086+ENST00000529280+ENST00000533255
SLC22A18AS	ENST00000533594+ENST00000526203+ENST00000455942+NM_007105
OSTF1	NM_012383+ENST00000346234
RPL9P7	ENST00000330965+ENST00000418824
LRIG1	ENST00000383703+ENST00000273261+NM_015541+ENST00000496559+ENST00000495037+ENST00000491821+ENST00000497721+ENST00000498287+ENST00000475366+ENST00000495671
LINC00674	NR_027418
EEF1A2	NM_001958+ENST00000298049+ENST00000217182
AC073254.1	ENST00000415506+ENST00000447488
SDSL	ENST00000403593+ENST00000553248+ENST00000345635+NM_138432+ENST00000547802+ENST00000546672+ENST00000551760
HBXIP	ENST00000464240+ENST00000474861+ENST00000483260+ENST00000256644
RPL29P19	ENST00000425197
CTC-241F20.2	ENST00000504608
PPP1R3C	NM_005398+ENST00000238994
TBXAS1	ENST00000493340+ENST00000462053+ENST00000425687+NM_001130966+NM_001166254+ENST00000263552+ENST00000481440+ENST00000336425+ENST00000473948+ENST00000474763+ENST00000438104+NM_001061+ENST00000436047+ENST00000416849+NM_001166253+NR_029394+ENST00000414508+NM_030984+ENST00000448866+ENST00000422328+ENST00000492560+ENST00000458722+ENST00000455353+ENST00000411653+ENST00000476637+ENST00000414041+ENST000005…
INPP5K	ENST00000421807+NM_016532+NM_130766+NM_001135642+ENST00000406424+ENST00000320345+ENST00000350761+ENST00000397335+ENST00000542125+ENST00000487039+ENST00000574561+ENST00000461552+ENST00000495339+ENST00000449479+ENST00000481867+ENST00000477115+ENST00000575172+ENST00000576646+ENST00000573790+ENST00000460733+ENST00000571274+ENST00000445774+ENST00000477910+ENST00000498390+ENST00000574955
COL12A1	ENST00000322507+NM_004370+NM_080645+ENST00000425443+ENST00000345356+ENST00000416123+ENST00000483888+ENST00000511023+ENST00000493109+ENST00000419671+ENST00000474564+ENST00000486533
ADAM22	ENST00000398204+NM_004194+ENST00000439864+NM_021721+NM_021723+NM_016351+NM_021722+ENST00000412441+ENST00000398201+ENST00000315984+ENST00000265727+ENST00000398209+ENST00000398203+ENST00000478920+ENST00000426930+ENST00000413139+ENST00000476330
MEST	NM_001253901+NM_177524+ENST00000341441+ENST00000427521+NM_001253902+ENST00000416162+ENST00000378576+ENST00000399874+ENST00000433159+NM_177525+ENST00000393187+ENST00000421001+NM_001253900+NM_002402+ENST00000223215+ENST00000437945+ENST00000460590+ENST00000437637+ENST00000458161+ENST00000462132+ENST00000475188+ENST00000494868+ENST00000463263+ENST00000488093
HUNK	NM_014586+ENST00000270112+ENST00000430354+ENST00000465574+ENST00000439107
FAM150B	NM_001002919+ENST00000403610+ENST00000401503+ENST00000401489+ENST00000405290+ENST00000344414+ENST00000452023+ENST00000463919
STAG3L2	NR_040584
NTNG1	ENST00000370071+ENST00000370076+ENST00000370073+NM_001113226+NM_001113228+ENST00000542803+ENST00000370070+ENST00000370061+ENST00000370072+NM_014917+ENST00000370074+ENST00000370068+ENST00000294649+ENST00000370067+ENST00000462149+ENST00000370065+ENST00000370066+ENST00000477948
MMP16	ENST00000286614+NM_005941+ENST00000544227+ENST00000522726+ENST00000520568
KCNK17	NM_031460+ENST00000373231+NM_001135111+ENST00000453413+ENST00000503878
CPOX	ENST00000512905+ENST00000264193+NM_000097+ENST00000510489+ENST00000513674+ENST00000515041
IL34	NM_152456+ENST00000429149+NM_001172771+ENST00000563721+NM_001172772+ENST00000569641+ENST00000288098+ENST00000574181+ENST00000566361
IL33	NM_033439+NM_001199641+NM_001199640+ENST00000417746+ENST00000456383+ENST00000381434+ENST00000463336
CAMK2N1	NM_018584+ENST00000375078+ENST00000489020
IGHV4-34	ENST00000390616
AC093616.4	ENST00000427434+ENST00000540487
C3orf25	ENST00000326085+ENST00000514900
SNORA15	NR_002957+ENST00000384439
CDC14B	ENST00000474602+ENST00000265659+NM_033331+ENST00000375241+NM_003671+NM_001077181+ENST00000412285+ENST00000375240+ENST00000375242+ENST00000463569+ENST00000481149+ENST00000375236+ENST00000452280+ENST00000415608+ENST00000480920+ENST00000496750+ENST00000463547+ENST00000484948
FAM171B	ENST00000304698+NM_177454
KIAA0247	NM_014734+ENST00000342745+ENST00000553497+ENST00000556993
PAPSS1	ENST00000514815+ENST00000265174+NM_005443+ENST00000511304+ENST00000502431+ENST00000514489+ENST00000506544+ENST00000512641+ENST00000504987
RP11-334A14.3	ENST00000427668
SGMS2	ENST00000506462+ENST00000394684+NM_001136258+ENST00000515332+ENST00000503862+ENST00000359079+ENST00000506993+NM_001136257+NM_152621+ENST00000394686+ENST00000503385
POPDC2	ENST00000495362+ENST00000341124+ENST00000474523+ENST00000264231+NM_022135+ENST00000493094+ENST00000468801+ENST00000538678+ENST00000468916+ENST00000476092+ENST00000463323
ARL4C	ENST00000339728+ENST00000390645+NM_005737
NLRP1	ENST00000568641
KIF1A	ENST00000460788+NM_001244008+ENST00000320389+NM_004321+ENST00000498729+ENST00000492812+ENST00000488776+ENST00000465813+ENST00000431776+ENST00000404283+ENST00000494452+ENST00000415042+ENST00000463388+ENST00000428768+ENST00000448728
ZFP36	ENST00000248673+NM_003407
ATHL1	ENST00000474221+ENST00000409548+NM_025092+ENST00000409655+ENST00000529087+ENST00000409479+ENST00000482937+ENST00000476372+ENST00000397660
HCG4P3	ENST00000458060
AC093850.2	ENST00000415479
CACNG5	ENST00000533854+NM_145811+ENST00000307139+ENST00000169565
MAGEC3	NM_138702+ENST00000298296+ENST00000448920+ENST00000483584+NM_177456+ENST00000544766+ENST00000443323+ENST00000536088+ENST00000409007
CTDSPL	ENST00000443503+ENST00000273179+NM_005808+NM_001008392+ENST00000435525+ENST00000486978+ENST00000310189+ENST00000416688+ENST00000447745+ENST00000436654
NRG1	ENST00000518104+ENST00000519301+NM_013962+ENST00000520407+ENST00000523534+NM_001160008+ENST00000523079+NM_013964+ENST00000356819+NM_001160005+NM_004495+NM_013958+NM_001160007+NM_001160004+NM_013956+NM_013960+ENST00000341377+ENST00000287845+ENST00000287840+ENST00000338921+NM_001160002+NM_013957+ENST00000287842+ENST00000405005+ENST00000521670+NM_001159995+NM_001159999+NM_001160001+ENST00000518206+E…
NRG2	NM_004883+NM_013981+NM_013982+NM_013983+NM_001184935+ENST00000541337+ENST00000289422+ENST00000545385+ENST00000394770+ENST00000361474+ENST00000358522+ENST00000340391+ENST00000289409+ENST00000378238+ENST00000519478+ENST00000518130
CORIN	ENST00000273857+NM_006587+ENST00000508498+ENST00000502252+ENST00000505909+ENST00000515827+ENST00000505754+ENST00000504584+ENST00000503821+ENST00000502726+ENST00000510974
SPINT1	ENST00000344051+ENST00000562057+NM_181642+ENST00000536281+NM_003710+ENST00000568823+ENST00000563656+ENST00000431806+NM_001032367+ENST00000568580+ENST00000566928+ENST00000564375+ENST00000569589+ENST00000563135+ENST00000566642+ENST00000568200
DBNDD2	NM_001197139+NM_001048222+NM_001048221+ENST00000372723+ENST00000372722+NM_001197140+ENST00000357275+NM_001048224+ENST00000372717+NM_001048226+ENST00000443296+NM_018478+ENST00000372720+NM_001048223+ENST00000360981+NM_001048225+ENST00000372710
TCF7	NM_003202+ENST00000321584+ENST00000342854+ENST00000321603+ENST00000378564+ENST00000395029+ENST00000518887+ENST00000522653+ENST00000521639+ENST00000517851+ENST00000522375+NM_213648+ENST00000432532+NM_201634+ENST00000378560+NM_201632+NM_001134851+ENST00000520958+ENST00000395023+ENST00000518915+ENST00000519447+NR_033449+ENST00000517741+ENST00000519165+ENST00000520652+ENST00000519037+ENST00000521970+…
AXIN2	ENST00000307078+NM_004655+ENST00000375702+ENST00000578251
MMRN2	ENST00000372027+NM_024756+ENST00000488950+ENST00000474994
CD3D	ENST00000300692+NM_000732+NM_001040651+ENST00000534687+ENST00000529594+ENST00000526561+ENST00000392884
SUCO	NM_014283+NM_016227
ADAMTS12	ENST00000504830+ENST00000352040+NM_030955+ENST00000504582+ENST00000506952+ENST00000515401+ENST00000509762
ADAMTS14	ENST00000373207+NM_139155+ENST00000373208+NM_080722
FAM26F	ENST00000368606+NM_001010919+ENST00000368605+ENST00000368604
IGFN1	ENST00000295591+ENST00000437879+NM_001164586+ENST00000335211+ENST00000451870+ENST00000444705+ENST00000412892+ENST00000473483
CYGB	NM_134268+ENST00000293230
GPRC5B	ENST00000300571+ENST00000569102+ENST00000535671+ENST00000562348+ENST00000569479+NM_016235+ENST00000569847+ENST00000537135+ENST00000566822+ENST00000562469+ENST00000568214+ENST00000570142+ENST00000564449
RHOV	NM_133639+ENST00000220507
RP11-173C20.2	ENST00000540684+ENST00000542248+ENST00000545508+ENST00000536517
RP11-173C20.1	ENST00000537374+ENST00000535544+ENST00000345111+ENST00000540250
HOXB4	NM_024015+ENST00000332503
DYRK3	ENST00000367109+NM_003582+NM_001004023+ENST00000367108+ENST00000489878+ENST00000441486+ENST00000367106
ELL3	ENST00000476335
ELL2	NM_012081+ENST00000237853+ENST00000431061+ENST00000508757+ENST00000513343+ENST00000505584+ENST00000506628+ENST00000508694+ENST00000515020
MICA	NR_036523+ENST00000376222+ENST00000484008+NR_036524+ENST00000364810+ENST00000399172+NM_000247+NM_001177519+ENST00000449934+ENST00000421350+ENST00000468458
DHRS3	ENST00000376223+NM_004753+ENST00000464917+ENST00000430996+ENST00000482265
SNAI2	NM_003068+ENST00000020945+ENST00000396822
ENG	NM_000118+ENST00000373203+NM_001114753+ENST00000344849+ENST00000545345+ENST00000546301+ENST00000480266+ENST00000486329+ENST00000462196
FAM81A	ENST00000558348+ENST00000560394+ENST00000288228+NM_152450+ENST00000559628+ENST00000558513+ENST00000557914+ENST00000560474+ENST00000560087+ENST00000560074+ENST00000560123+ENST00000561361+ENST00000557895+ENST00000560022+ENST00000560118+ENST00000558900
FLT1	NM_002019+ENST00000282397+ENST00000543394+ENST00000540678+NM_001160030+ENST00000541932+NM_001159920+NM_001160031+ENST00000539099
LTBR	ENST00000546296+ENST00000542830+NM_001270987+ENST00000539925+ENST00000228918+NM_002342+ENST00000536876+ENST00000535739+ENST00000543190+ENST00000545445+ENST00000544454+ENST00000541102+ENST00000440421+ENST00000444814+ENST00000541005+ENST00000543542+ENST00000441074
PRSS22	NM_022119+ENST00000161006+ENST00000571228+ENST00000575164+ENST00000576381+ENST00000572061+ENST00000574768+ENST00000577177+ENST00000570950+ENST00000573145
ST8SIA2	ENST00000268164+NM_006011+ENST00000539113+ENST00000555434+ENST00000556382+ENST00000553742
MAST4	NM_198828+ENST00000404260+NM_001164664+ENST00000403625+ENST00000406374+ENST00000406039+ENST00000478569+ENST00000452953+ENST00000432817+ENST00000451144+ENST00000434115+ENST00000411628+ENST00000490016+NM_015183+ENST00000470421+ENST00000403666+ENST00000450827+ENST00000407621+ENST00000405643+ENST00000432426+ENST00000261569+ENST00000436277+ENST00000447738+ENST00000485768+ENST00000443808
TM4SF19-AS1	ENST00000420226+ENST00000452051+ENST00000444939
RNASEK	ENST00000575822
RNASE1	ENST00000397967+ENST00000340900+NM_002933+NM_198235+NM_198234+ENST00000412779+NM_198232+ENST00000555698+ENST00000397970
SOD3	ENST00000382120+NM_003102
FAM161B	ENST00000556794
OLFML2B	NM_015441+ENST00000294794+ENST00000533556+ENST00000525589+ENST00000367940+ENST00000367938+ENST00000451379
SDC2	ENST00000302190+NM_002998+ENST00000518385+ENST00000519587+ENST00000520233+ENST00000545117+ENST00000522911+ENST00000519914+ENST00000521590+ENST00000523877
NKD1	NM_033119+ENST00000268459+ENST00000564336+ENST00000566396
C1orf95	ENST00000366788+ENST00000366789+NM_001003665+ENST00000467495
NPY	ENST00000242152+NM_000905+ENST00000407573+ENST00000405982
ENC1	NM_003633+NM_001256576+NM_001256574+NR_046318+NM_001256575+ENST00000302351+ENST00000510316+ENST00000509284+ENST00000537006+ENST00000508331+ENST00000509127
BLOC1S3	ENST00000433642+NM_212550
SSH1	ENST00000360239+NM_018984+ENST00000326495+ENST00000546433+ENST00000551165+NM_001161330+NM_001161331+ENST00000326470+ENST00000547862+ENST00000548522+ENST00000547381+ENST00000546697+ENST00000546812
MALT1	NM_006785+NM_173844+ENST00000348428+ENST00000345724
TRIB1	ENST00000311922+NM_025195+ENST00000520847+ENST00000521778+ENST00000519576
TRIB2	NM_021643+NR_027303+ENST00000155926+ENST00000483034+ENST00000381465+ENST00000405331
RPP25	ENST00000322177+NM_017793+ENST00000499788
GREB1	ENST00000381486+NM_014668+ENST00000263834+NM_148903+ENST00000234142+NM_033090+ENST00000381483+ENST00000470980+ENST00000389825+ENST00000432985+ENST00000396123+ENST00000472040
NR4A1	ENST00000360284+NM_001202233+ENST00000548977+ENST00000546842+ENST00000553200+ENST00000545748+ENST00000550082+ENST00000549102+ENST00000478250+ENST00000547206+NM_173157+NM_002135+ENST00000394825+ENST00000243050+ENST00000394824+ENST00000550763+ENST00000548232+ENST00000562373+ENST00000550557+ENST00000550525+ENST00000564201+ENST00000550339+ENST00000567890+ENST00000548733+ENST00000550582+ENST00000565848
CDK5R1	ENST00000313401+NM_003885+ENST00000584716+ENST00000584792
TP53INP2	ENST00000374810+ENST00000374809+NM_021202+ENST00000451665+ENST00000414082
SH3GL3	ENST00000492099+ENST00000427482+NM_003027+NR_026799+ENST00000563901+ENST00000535412+ENST00000324537+ENST00000434347+ENST00000564054+ENST00000467735
ITPRIPL2	ENST00000566735+ENST00000381440+NM_001034841+NR_028028
FRMD8P1	NR_033742+ENST00000440433
UPP1	ENST00000416681+ENST00000331803+ENST00000432131+ENST00000457596+NM_181597+ENST00000341253+NM_003364+ENST00000421046+ENST00000395564+ENST00000436673+ENST00000395560+ENST00000444999+ENST00000482015+ENST00000429491+ENST00000417464+ENST00000495446
J01415.2	ENST00000387314
RP11-753N8.1	ENST00000549313+ENST00000549470+ENST00000548172
UBASH3A	NM_001243467+NM_018961+NM_001001895+ENST00000291535+ENST00000450356+ENST00000319294+ENST00000398367+ENST00000473381
OSMR	NM_001168355+ENST00000502536+NM_003999+ENST00000274276+ENST00000513831+ENST00000509237+ENST00000508882
TDO2	ENST00000503634+ENST00000506181+ENST00000506072+ENST00000507590+NM_005651+ENST00000509738+ENST00000536354+ENST00000512584+ENST00000510293
IL18R1	ENST00000410040+ENST00000409599+ENST00000466357+NM_003855+ENST00000233957+ENST00000334376
ABCA7	ENST00000263094+NM_019112+ENST00000530703+ENST00000524850+ENST00000526885+ENST00000525238+ENST00000531467+ENST00000527496+ENST00000433129+ENST00000534541+ENST00000435683+ENST00000533574+ENST00000530092+ENST00000524728+ENST00000525073+ENST00000529442+ENST00000532194+ENST00000525939+ENST00000531478+ENST00000524383
RTP4	ENST00000259030+NM_022147
SPON2	ENST00000290902+NM_001199021+NM_012445+NM_001128325+ENST00000431380+ENST00000509697+ENST00000507466+ENST00000503765+ENST00000504909+ENST00000512888+ENST00000512150+ENST00000515004+ENST00000502483+ENST00000514490+ENST00000509233+ENST00000511679+ENST00000511672+ENST00000506266+ENST00000504871+ENST00000510542
TPPP	NM_007030+ENST00000360578
ARMCX3-AS1	ENST00000454228
RP4-798C17.6	ENST00000476560+ENST00000487102+ENST00000498397+ENST00000478925+ENST00000470435+ENST00000463561+ENST00000461843+ENST00000493539+ENST00000496968+ENST00000467944+ENST00000486094+ENST00000475089+ENST00000488041+ENST00000462305+ENST00000468575+ENST00000478806+ENST00000489488
HBEGF	ENST00000230990+NM_001945+ENST00000507104+ENST00000482211+ENST00000498452
PLXNA2	ENST00000367033+NM_025179+ENST00000483048+ENST00000480053+ENST00000463510+ENST00000460870+ENST00000486969
PLXNA1	NM_032242+ENST00000393409+ENST00000251772+ENST00000503234+ENST00000503363+ENST00000505278
SPN	NM_001030288+ENST00000395389+NM_003123+ENST00000436527+ENST00000563039+ENST00000360121
ATP2A3	NM_174953+NM_174956+NM_174955+NM_005173+NM_174958+NM_174957+NM_174954+ENST00000397041+ENST00000397035+ENST00000397039+ENST00000309890+ENST00000574999+ENST00000570773+ENST00000352011+ENST00000570845+ENST00000359983+ENST00000397043+ENST00000572116+ENST00000571245+ENST00000576957+ENST00000572176+ENST00000572694+ENST00000574202
OSTM1	NM_014028+ENST00000193322+ENST00000492130+ENST00000472669+ENST00000477774+ENST00000440575+ENST00000467960+ENST00000492070
TMC7	ENST00000569532+ENST00000304381+NM_024847+ENST00000568469+NM_001160364+ENST00000421369+ENST00000561963
KIAA1199	ENST00000220244+NM_018689+ENST00000356249+ENST00000394685+ENST00000560027+ENST00000495041+ENST00000559966
VCL	NM_003373+ENST00000372755+NM_014000+ENST00000211998+ENST00000417648+ENST00000478896+ENST00000461383+ENST00000436396+ENST00000472585
UTRN	ENST00000433557+NM_007124+ENST00000367545+ENST00000421035+ENST00000367526+ENST00000367525+ENST00000480333+ENST00000367524+ENST00000432686+ENST00000417142+ENST00000455022+ENST00000465299+ENST00000460618
SNAP47-AS1	ENST00000413347
NPTXR	NM_014293+ENST00000333039
MYO1F	NM_012335+ENST00000338257
PGBD5	ENST00000391860+NM_001258311+ENST00000321327+ENST00000525115+ENST00000530424
LGALS9	ENST00000395473+ENST00000310394+ENST00000302228+ENST00000313648+NM_002308+NR_024043+NM_009587+ENST00000580779+ENST00000579930+ENST00000577392+ENST00000584661+ENST00000413914+ENST00000448970+ENST00000579402+ENST00000467111+ENST00000584386+ENST00000583671+ENST00000581710+ENST00000578944+ENST00000481514+ENST00000486774
NMU	ENST00000511469+NM_006681+ENST00000264218+ENST00000505262+ENST00000507338+ENST00000515325+ENST00000509371
CTA-392E5.1	ENST00000517368+ENST00000518266
BMP2	ENST00000378827+NM_001200
RASSF4	ENST00000489171+ENST00000334940+NM_032023+ENST00000374417+ENST00000340258+ENST00000427758+ENST00000483709+ENST00000462822+ENST00000428466+ENST00000472561+ENST00000465735+ENST00000471941+ENST00000471808+ENST00000484477+ENST00000493490
CHD9	NM_025134+ENST00000566029+ENST00000447540+ENST00000561869+ENST00000565832+ENST00000564845+ENST00000563410+ENST00000398510+ENST00000562785+ENST00000564255+ENST00000565803+ENST00000569794+ENST00000565442+ENST00000562791+ENST00000219084+ENST00000569225+ENST00000565119+ENST00000562806+ENST00000564600+ENST00000564641+ENST00000564582
CAPS	ENST00000452990+NM_004058+NM_080590+ENST00000222125
FAM49A	ENST00000381323+NM_030797+ENST00000355549+ENST00000406434+ENST00000469507+ENST00000445605+ENST00000451689
NCALD	NM_001040629+NM_001040628+NM_001040625+NM_032041+NM_001040627+NM_001040624+NM_001040626+NM_001040630+ENST00000311028+ENST00000395923+ENST00000220931+ENST00000521599+ENST00000519508+ENST00000522951+ENST00000522754+ENST00000522448+ENST00000520690+ENST00000518727+ENST00000520425+ENST00000518166+ENST00000522252+ENST00000517822+ENST00000524209+ENST00000517531+ENST00000521964+ENST00000519098+ENST000005…
CORO7	ENST00000572153
KLHDC8B	NM_173546+ENST00000332780+ENST00000459846+ENST00000476495+ENST00000471811+ENST00000462582
DAAM2	ENST00000274867+NM_001201427+NM_015345+ENST00000398904+ENST00000538976+ENST00000405961+ENST00000475489+ENST00000494405+ENST00000491083+ENST00000496787
TUFT1	ENST00000392712+ENST00000353024+NM_001126337+NM_020127+ENST00000368849+ENST00000368848+ENST00000538902+ENST00000498606+ENST00000461859+ENST00000490156
FAM189A2	NM_001127608+ENST00000455972+NM_004816+ENST00000257515+ENST00000303068+ENST00000460871+ENST00000469179+ENST00000377216
KRT75	NM_004693+ENST00000252245
PTK7	NR_072998+NM_152881+ENST00000230419+NM_002821+NR_072997+NM_152882+NM_152880+ENST00000476760+ENST00000470019+ENST00000471863+ENST00000349241+ENST00000345201+ENST00000352931+ENST00000230418+ENST00000487673+NM_001270398+ENST00000481273+ENST00000481946+ENST00000490710+ENST00000489707+ENST00000470471+ENST00000493339+ENST00000461100+ENST00000494146+ENST00000497957+ENST00000473339+ENST00000461389
SLC15A3	NR_027391+NM_016582+ENST00000536784+ENST00000541505+ENST00000227880+ENST00000544101+ENST00000543406+ENST00000537307+ENST00000536491+ENST00000540272+ENST00000538739
FBLIM1	ENST00000496928+ENST00000508310+ENST00000510393+ENST00000430076+ENST00000375771+ENST00000510929+ENST00000502638+ENST00000431771+ENST00000375766+ENST00000400773+NM_017556+ENST00000483633+ENST00000502739+ENST00000441801+NM_001024215+ENST00000332305+NM_001024216+ENST00000514156+ENST00000509138
NMNAT2	NM_015039+ENST00000287713+NM_170706+ENST00000294868+ENST00000464047+ENST00000473046
RP11-395P17.3	ENST00000536815
SLC44A2	NM_001145056+ENST00000407327+NM_020428+ENST00000335757
RP11-820L6.1	ENST00000533109
ABI3BP	ENST00000471714+ENST00000284322+ENST00000470336+NM_015429+ENST00000383691+ENST00000495591+ENST00000487012+ENST00000497021+ENST00000486770+ENST00000469764+ENST00000497395+ENST00000471901+ENST00000482765+ENST00000466947+ENST00000527943+ENST00000478235+ENST00000533795+ENST00000528305+ENST00000495063+ENST00000528490+ENST00000487249+ENST00000534413+ENST00000534256+ENST00000533855+ENST00000459682+ENST0…
COL15A1	ENST00000467052+ENST00000471477+ENST00000375001+NM_001855+ENST00000496686
CDKN1A	NM_001220777+NM_078467+ENST00000459970+ENST00000448526+ENST00000244741+NM_000389+ENST00000405375+NM_001220778+ENST00000373711+ENST00000478800+ENST00000462537
TMEM123	NM_052932+ENST00000361236+ENST00000398136+ENST00000532161+ENST00000528969+ENST00000529492+ENST00000525577+ENST00000531103+ENST00000526676
S100A3	ENST00000368713+NM_002960+ENST00000368712
S100A2	ENST00000368708+NM_005978+ENST00000368710+ENST00000497140+ENST00000487430+ENST00000368709+ENST00000368707
RP13-104F24.2	ENST00000579125
RP11-598F7.6	ENST00000537295+ENST00000537961
RP11-598F7.5	ENST00000540136
DLL1	ENST00000366756+NM_005618
RP11-744K17.6	ENST00000581223
SMURF2	ENST00000582081+NM_022739+ENST00000578386+ENST00000262435+ENST00000585301+ENST00000580072+ENST00000578200+ENST00000580246
SUSD4	ENST00000343846+NM_017982+ENST00000366878+ENST00000494793+ENST00000478605+ENST00000454695+ENST00000483818+ENST00000484503+ENST00000470249+ENST00000484758+NM_001037175+ENST00000344029+ENST00000497669+ENST00000342943+ENST00000366877
KYNU	ENST00000264170+NM_001032998+NM_003937+NM_001199241+ENST00000375773+ENST00000409512+ENST00000410015+ENST00000424385+ENST00000460143
STX16-NPEPL1	ENST00000413559
KIAA0391	NM_001256679+NM_014672+NM_001256678+ENST00000557565+NM_001256680+NM_001256681
KLHL29	ENST00000486442+NM_052920+ENST00000489446+ENST00000288548+ENST00000471654
CX3CR1	NM_001171172+NM_001171174+NM_001337+ENST00000399220+NM_001171171+ENST00000541347+ENST00000358309+ENST00000542107+ENST00000435290+ENST00000412814
ATP8B1	ENST00000283684+NM_005603+ENST00000536015
STC2	ENST00000265087+NM_003714+ENST00000520593+ENST00000520648+ENST00000518455+ENST00000519511
NES	ENST00000368223+NM_006617
MX2	ENST00000330714+ENST00000436410+ENST00000435611+NM_002463+ENST00000494252+ENST00000495892+ENST00000543692+ENST00000416447+ENST00000418103+ENST00000482953+ENST00000496774+ENST00000493753+ENST00000481838+ENST00000474368+ENST00000398632
FAM89A	NM_198552+ENST00000366654+ENST00000494111+ENST00000466258
CTB-89H12.4	ENST00000412431+ENST00000499521
C10orf10	ENST00000496638+ENST00000298295+NM_007021+ENST00000448778
PGBD4P1	ENST00000473644
CD69	NM_001781+ENST00000228434+ENST00000536709+ENST00000416624+ENST00000543147
PAEP	ENST00000371768+ENST00000479141+NM_001018049+NM_002571+ENST00000371766+ENST00000277508+ENST00000433563+ENST00000418284+ENST00000454923+ENST00000457014
Z95704.1	ENST00000384911
SRC	NM_005417+ENST00000497734+ENST00000445403+ENST00000498178+NM_198291+ENST00000373578+ENST00000360723+ENST00000358208+ENST00000373567+ENST00000373558+ENST00000472968+ENST00000489153+ENST00000477066+ENST00000467556+ENST00000477475+ENST00000493775
TSSK3	ENST00000373534+NM_052841
KCNIP3	ENST00000295225+NM_013434+ENST00000486055+ENST00000475491+ENST00000377181+ENST00000461336+ENST00000360990+ENST00000468529+NM_001034914
RP13-507I23.1	ENST00000444489
SPNS1	ENST00000567771+ENST00000568388+ENST00000565975+ENST00000311008+NM_032038+NM_001142449+NM_001142448+NM_001142451+ENST00000568900+ENST00000334536+ENST00000352260+NM_001142450+ENST00000323081
SPNS1	ENST00000566059
RAB24	ENST00000478234+NM_130781+NM_001031677+ENST00000393611+ENST00000495458+ENST00000471466+ENST00000393610+ENST00000303251+ENST00000303270+ENST00000512758+ENST00000504395
ELK1	NM_001257168+NM_001114123+NM_005229+ENST00000247161+ENST00000376983+ENST00000480157+ENST00000343894+ENST00000468956
AC005702.5	ENST00000583144
SHISA3	NM_001080505+ENST00000319234
TGFBR1	ENST00000547314+ENST00000552573+ENST00000374994+ENST00000374990+NM_001130916+NM_004612+ENST00000552516+ENST00000549766+ENST00000549021+ENST00000548365+ENST00000550253+ENST00000546584
SLC3A2	NM_001012662+NM_002394+NM_001012664+ENST00000377892+ENST00000377890+ENST00000377891+ENST00000377889+ENST00000535296+ENST00000538084+ENST00000544377+ENST00000338663+NM_001013251+ENST00000539458+ENST00000541372+ENST00000537508+ENST00000541649+NR_037193+ENST00000537839+ENST00000539891+ENST00000538682+ENST00000546253+ENST00000536981+ENST00000457660+ENST00000546312+ENST00000541425+ENST00000542922+ENST…
GMFG	NM_004877+ENST00000253054
RP11-958N24.1	ENST00000534164+ENST00000545628+ENST00000537889
TACC2	ENST00000492689+NM_206861+NM_206862+ENST00000369005+ENST00000513429+ENST00000515603+ENST00000515273+ENST00000498721+ENST00000474014+ENST00000489754+ENST00000453444+ENST00000334433+ENST00000358010+ENST00000491540+ENST00000369001+ENST00000369000+ENST00000493951+ENST00000492237+ENST00000360561+NM_006997+ENST00000368999+NM_206860+ENST00000369004+ENST00000260733+ENST00000514539+ENST00000368997+ENST000…
ZNF550	ENST00000376230+ENST00000447310+ENST00000457177
STK3	ENST00000517832+NM_001256313+NM_001256312+NM_006281+ENST00000419617+ENST00000523601+ENST00000520440+ENST00000518582+ENST00000523159+ENST00000518165+ENST00000518627+ENST00000522924+ENST00000521649+ENST00000520053+ENST00000521768+ENST00000520653+ENST00000424861+ENST00000523567+ENST00000523960+ENST00000519420
FCGRT	NM_001136019+ENST00000221466+NM_004107+ENST00000426395+ENST00000452439
EMR4P	NR_024075+ENST00000569838+ENST00000565292
RP11-264B17.3	ENST00000569969+ENST00000568899
RP11-264B17.3	ENST00000566415
TSC22D3	ENST00000315660+ENST00000372390+ENST00000372397+NM_001015881+NM_198057+NM_004089+ENST00000372383+ENST00000372384+ENST00000372382+ENST00000506081+ENST00000514426+ENST00000486554+ENST00000503515+ENST00000514897+ENST00000480691+ENST00000510887+ENST00000502650+ENST00000506724+ENST00000505965+ENST00000502961
CA8	ENST00000317995+NM_004056+ENST00000524872+ENST00000528666+ENST00000529918
RGL2	ENST00000466866+NM_004761+ENST00000497454+NM_001243738+ENST00000491168+ENST00000483151+ENST00000437840+ENST00000471319+ENST00000476616+ENST00000444031+ENST00000478610+ENST00000494550+ENST00000485077+ENST00000460988+ENST00000425946
AP2S1	NM_004069+ENST00000263270+NM_021575+ENST00000352203
PDE3A	ENST00000359062+NM_000921+ENST00000542675+ENST00000544307+NM_001244683
RPLP0P2	NR_002775+ENST00000496593+ENST00000478959+ENST00000475561+ENST00000475331+ENST00000492786+ENST00000490750
TNFAIP6	NM_007115+ENST00000243347+ENST00000460812
TNFAIP1	NM_021137+ENST00000544907+ENST00000578158+ENST00000226225+ENST00000583213+ENST00000582302+ENST00000577535
ARHGEF10L	NM_018125+ENST00000434513+ENST00000361221+ENST00000452522+NM_001011722+ENST00000375415+ENST00000375420+ENST00000482892+ENST00000469726+ENST00000375408+ENST00000167825+ENST00000475356+ENST00000482359+ENST00000466782+ENST00000495593
ARHGEF17	ENST00000263674+NM_014786+ENST00000544519+ENST00000536170+ENST00000537198+ENST00000536481+ENST00000543530
TMEM63A	NM_014698+ENST00000366835+ENST00000496025+ENST00000482753+ENST00000487971+ENST00000474478+ENST00000537914+ENST00000483779+ENST00000436966+ENST00000487817
TMEM63C	ENST00000557408+ENST00000555338+ENST00000556514+ENST00000555588+ENST00000554766+ENST00000554346+NM_020431+ENST00000298351+ENST00000557504
ARSJ	NM_024590+ENST00000315366+ENST00000541197+ENST00000509829+ENST00000503013
FBLN2	ENST00000535798+NM_001004019+NM_001998+ENST00000404922+ENST00000295760+ENST00000465610+ENST00000492059+NM_001165035+ENST00000477845+ENST00000295761+ENST00000421373
FBLN5	NM_006329+ENST00000556961+ENST00000267620+ENST00000342058+ENST00000556154+ENST00000554121+ENST00000557088+ENST00000557462+ENST00000554468+ENST00000557570
SEMA5B	NM_001031702+NM_001256347+NR_046079+NM_001256348+NM_001256346+ENST00000475244+ENST00000357599+ENST00000451541+ENST00000195173+ENST00000451055+ENST00000393583+ENST00000465147+ENST00000421053+ENST00000477001+ENST00000449546
RP11-426C22.5	ENST00000562902
TGFB2	NM_003238+NM_001135599+ENST00000366929+ENST00000366930+ENST00000488793+ENST00000479322
TGFB3	ENST00000554980+NM_003239+ENST00000238682+ENST00000556507+ENST00000557493+ENST00000556285+ENST00000555193+ENST00000556674
VAMP2	NM_014232+ENST00000316509+ENST00000404970+ENST00000488857+ENST00000481878
VAMP5	NM_006634+ENST00000306384+ENST00000462451
GIMAP2	ENST00000487388+ENST00000223293+NM_015660+ENST00000474605
FBXO6	NM_018438+ENST00000376753+ENST00000474239+ENST00000449067
TSPAN9	NM_006675+NM_001168320+ENST00000537971+ENST00000444315+ENST00000011898+ENST00000539631+ENST00000407263+ENST00000431374+ENST00000492305
RP11-264E20.1	ENST00000531784+ENST00000532563
RP11-157L3.5	ENST00000423046
VAMP8	ENST00000432071+NM_003761+ENST00000263864+ENST00000409760
C11orf46	ENST00000532047
TNFSF10	NR_033994+NM_001190942+NM_003810+ENST00000241261+ENST00000420541+ENST00000430881+ENST00000494851+ENST00000472804+NM_001190943+ENST00000466777
CROT	NM_021151+NM_001243745+NM_001143935+ENST00000419147+ENST00000412227+ENST00000331536+ENST00000442291+ENST00000488850+ENST00000469785+ENST00000479014
SSTR2	ENST00000357585+ENST00000579323+NM_001050+ENST00000315332
WNK4	NM_032387+ENST00000246914
SULF2	ENST00000479472+ENST00000359930+NM_001161841+ENST00000484875+NM_018837+ENST00000479970+NM_198596+ENST00000361612+ENST00000495544+ENST00000467815+ENST00000433632+ENST00000465769+ENST00000463221+ENST00000474450+ENST00000437955+ENST00000478766
AC004383.4	ENST00000441492+ENST00000457876
AC004383.4	ENST00000445415
AC005895.3	ENST00000523456
FABP4	ENST00000256104+NM_001442+ENST00000518669+ENST00000522659+ENST00000521734
FABP5	ENST00000297258+NM_001444+ENST00000396359+ENST00000486269+ENST00000481695
DOCK4	NM_014705+ENST00000423057+ENST00000428084+ENST00000486186+ENST00000494651+ENST00000437633+ENST00000445943+ENST00000494769+ENST00000428053+ENST00000437129+ENST00000450156+ENST00000492436+ENST00000417165+ENST00000464338+ENST00000469898+ENST00000476846+ENST00000492532+ENST00000468571
RP11-157D23.1	ENST00000431646
EML4	NM_001145076+NM_019063+ENST00000318522+ENST00000402711+ENST00000409040+ENST00000482660+ENST00000401738+ENST00000480320+ENST00000406175+ENST00000453191+ENST00000472632
OLFM2	NM_058164+ENST00000264833
LINC00085	NR_024330+ENST00000576093+ENST00000573266+ENST00000331594+ENST00000574140+ENST00000571328+ENST00000574072+ENST00000576494+ENST00000572160+ENST00000572565+ENST00000573151+ENST00000576975+ENST00000572703+ENST00000573896+ENST00000572609
C1orf185	ENST00000371759+NM_001136508+ENST00000467127+ENST00000474016
CLEC11A	ENST00000250340+NM_002975
ZNF711	NM_021998+ENST00000395402+ENST00000373165+ENST00000276123+ENST00000360700+ENST00000542798
TROVE2	ENST00000400968+NR_033393+NM_001173524+ENST00000432079+ENST00000469214+ENST00000415442+ENST00000460715+ENST00000506303+ENST00000416058+NM_001042369+NM_001042370+NM_001173525+NM_004600+ENST00000367446+ENST00000367443+ENST00000367444+ENST00000367445+ENST00000367441+ENST00000512587
FBXO2	NM_012168+ENST00000354287+ENST00000471501+ENST00000466919+ENST00000465901+ENST00000475961
RPS27P16	ENST00000425758
CD300A	NM_001256841+NM_007261+ENST00000360141+ENST00000392625+ENST00000310828+ENST00000361933+ENST00000582319+ENST00000577511
PLCH1	ENST00000494598+ENST00000460012+NM_001130960+ENST00000334686+NM_001130961+NM_014996+ENST00000340059+ENST00000447496+ENST00000414191+ENST00000469040
MEF2D	NM_005920+NM_001271629+ENST00000348159+ENST00000353795+ENST00000368240+ENST00000340875+ENST00000360595+ENST00000475587+ENST00000464356+ENST00000454816+ENST00000493077+ENST00000489057
SLC16A4	ENST00000369779+NM_001201548+NM_001201549+NM_004696+NM_001201546+NM_001201547+ENST00000369781+ENST00000472422+ENST00000461647+ENST00000437429+ENST00000528649+ENST00000492412+ENST00000541986+ENST00000467986+ENST00000497687
ARHGAP36	NM_144967+ENST00000276211+ENST00000370922+ENST00000423277+ENST00000412432+ENST00000370921
SLC15A4	NM_145648+ENST00000266771+ENST00000376744+ENST00000545031+ENST00000544112+ENST00000366292+ENST00000376740+ENST00000539703+ENST00000535272
RP11-611D20.2	ENST00000429224+ENST00000450304
DDR2	ENST00000446985+ENST00000415555+NM_001014796+NM_006182+ENST00000367922+ENST00000367921+ENST00000458105+ENST00000433757
DDR1	ENST00000502955+ENST00000505066+ENST00000460944+ENST00000324771+ENST00000505534+ENST00000513749+ENST00000503180+ENST00000508317+ENST00000418800+ENST00000509639+ENST00000507901+ENST00000412274+ENST00000454612+ENST00000507046+ENST00000437124+ENST00000396342+ENST00000504651+ENST00000512694+ENST00000503628+ENST00000515233+ENST00000515881+ENST00000513043+ENST00000511510+ENST00000376569+NM_001954+ENST0…
C15orf39	ENST00000563905+ENST00000562637+ENST00000360639+ENST00000394987+NM_015492+ENST00000564848+ENST00000567617+ENST00000565074
IL17RA	ENST00000477874+NM_014339+ENST00000425985+ENST00000319363+ENST00000459971
LRRC55	ENST00000497933+NM_001005210
CCDC146	ENST00000415750+NM_020879+ENST00000285871+ENST00000431197+ENST00000461882+ENST00000495584+ENST00000415740+ENST00000461259+ENST00000474733+ENST00000464021+ENST00000478101+ENST00000488998
CCDC149	NM_173463+ENST00000504487+NM_001130726+ENST00000428116+ENST00000389609+ENST00000502801+ENST00000505471+ENST00000507096+ENST00000508236+ENST00000324309+ENST00000512432
OSBPL5	NM_001144063+ENST00000478260+NM_020896+ENST00000263650+NM_145638+ENST00000389989+ENST00000534454+ENST00000498536+ENST00000525498+ENST00000542243+ENST00000471998+ENST00000348039+ENST00000534491+ENST00000532951+ENST00000459995+ENST00000533234+ENST00000465323+ENST00000477622+ENST00000526122+ENST00000530372+ENST00000533721+ENST00000534157+ENST00000528124
MIR1909	NR_031730+ENST00000411312
CCBE1	NM_133459+ENST00000398179+ENST00000439986
LMO2	ENST00000257818+ENST00000411482+ENST00000395833+ENST00000464025+NM_001142315+NM_001142316+NM_005574+ENST00000465614+ENST00000493667
SHC2	NM_012435+ENST00000264554
GJB2	NM_004004+ENST00000382848+ENST00000382844
CLSTN2	NM_022131+ENST00000458420+ENST00000511524
TMEM171	ENST00000454765+NM_173490+NM_001161342+ENST00000287773
SLIT2	ENST00000503823+ENST00000504154+ENST00000273739+NM_004787+ENST00000503837+ENST00000508824+ENST00000509099+ENST00000509394+ENST00000511508+ENST00000509941+ENST00000512993+ENST00000508541
CCL1	ENST00000225842+NM_002981
MT1XP1	ENST00000421314
FRMD8	NM_031904+ENST00000317568+ENST00000531296+ENST00000528854+ENST00000355991+ENST00000533782+ENST00000416776+ENST00000526201+ENST00000525156+ENST00000531151
AC007389.4	ENST00000398525
SLC25A45	ENST00000534338+ENST00000527174+ENST00000534028+NM_182556+ENST00000398802+ENST00000360662+NM_001077241+ENST00000377152+ENST00000531791+ENST00000294187+ENST00000526898+ENST00000417511+ENST00000526432+ENST00000533629+ENST00000526259+ENST00000530936+ENST00000529962+ENST00000524438+ENST00000525944+ENST00000529431
PDZD2	ENST00000438447+ENST00000502824+ENST00000513910+NM_178140+ENST00000282493+ENST00000502489+ENST00000513852+ENST00000509256+ENST00000513184+ENST00000503961+ENST00000515115+ENST00000513490+ENST00000397559+ENST00000510285
IQCD	NM_138451+ENST00000299732+ENST00000416617+ENST00000546692
DSTYK	NM_015375+NM_199462+ENST00000367160+ENST00000367162+ENST00000367161
ADRA2C	ENST00000509482+ENST00000330055+NM_000683
NHEJ1	ENST00000426304+ENST00000491159+ENST00000483627
SPRY4	ENST00000344120+NM_001127496+NM_030964+ENST00000434127+ENST00000511815+ENST00000503582+ENST00000509364
SFRP4	NM_003014+ENST00000436072+ENST00000478975+ENST00000447200
TCF7L1	ENST00000282111+NM_031283+ENST00000494519+ENST00000442813+ENST00000490744
EHBP1	ENST00000405015+NM_001142615+ENST00000426940+ENST00000413434+ENST00000449820+ENST00000405482+ENST00000427809+ENST00000494958+ENST00000472809+ENST00000431489+NM_015252+ENST00000354487+NM_001142616+ENST00000263991+ENST00000467436+NM_001142614+ENST00000405289+ENST00000462441+ENST00000469591+ENST00000444311+ENST00000454124+ENST00000422032+ENST00000496857+ENST00000491965+ENST00000471179
DDO	ENST00000479373+ENST00000368923+ENST00000368925+ENST00000368924+NM_003649+NM_004032
LAMC1	NM_002293+ENST00000258341+ENST00000484114+ENST00000479499+ENST00000466964+ENST00000478064+ENST00000495918
TRAC	ENST00000478163
AC097724.3	ENST00000452212+ENST00000428036+ENST00000444501
CASP1	ENST00000532439+ENST00000527625+ENST00000526568+ENST00000533400+ENST00000436863+ENST00000527979+NM_001257119+NM_033295+NM_033294+NM_033293+NM_033292+NM_001257118+NM_001223+ENST00000446369+ENST00000353247+ENST00000415981+ENST00000393136+ENST00000525825+ENST00000531166+ENST00000534497+ENST00000529871+ENST00000528974+ENST00000526511+ENST00000528424+ENST00000532520
HYAL4	ENST00000489978+ENST00000488323+NM_012269+ENST00000223026+ENST00000476325+ENST00000483878
RUNDC3A	NM_001144826+NM_001144825+NM_006695+ENST00000426726+ENST00000225441
CNTNAP2	ENST00000361727+NM_014141+ENST00000455301+ENST00000538075+ENST00000463592
PDLIM2	ENST00000456545+ENST00000308354+NM_021630+ENST00000339162+ENST00000397760+ENST00000452226+ENST00000397761+ENST00000422517+ENST00000436754+ENST00000426493+ENST00000429812+ENST00000409141+NM_176871+NM_198042+ENST00000265810+ENST00000409417+ENST00000416159+ENST00000448520+ENST00000491330+ENST00000464275+ENST00000443561
PDLIM3	NM_001257963+NR_047562+NM_014476+NM_001114107+NM_001257962+ENST00000284770+ENST00000284771+ENST00000514142+ENST00000284767+ENST00000514308+ENST00000505886+ENST00000512293+ENST00000504011+ENST00000504355+ENST00000512380+ENST00000515261
ZDHHC1	ENST00000348579+NM_013304+ENST00000566075+ENST00000565726+ENST00000562122+ENST00000567311+ENST00000568650
HES4	ENST00000428771+NM_021170+NM_001142467+ENST00000304952+ENST00000481869+ENST00000484667
HES5	NM_001010926+ENST00000378453
HES7	NM_001165967+NM_032580+ENST00000541682+ENST00000317814+ENST00000577735
GPR153	NM_207370+ENST00000377893
TM4SF1	NM_014220+ENST00000305366+ENST00000472441+ENST00000493348+ENST00000493298
PLXDC2	ENST00000377252+ENST00000377238+ENST00000377242+NM_032812
PLXDC1	NM_020405+ENST00000315392+ENST00000578517+ENST00000394318+ENST00000578390+ENST00000539608+ENST00000461225+ENST00000493200+ENST00000444911+ENST00000578277+ENST00000582025+ENST00000579417+ENST00000579279+ENST00000394316+ENST00000578808+ENST00000441877+ENST00000444435+ENST00000577838+ENST00000415163+ENST00000579190+ENST00000580667+ENST00000577941+ENST00000583285
ATXN7L1	NM_138495+NM_020725+ENST00000419735+ENST00000477775+ENST00000484475+ENST00000474433+ENST00000388807+ENST00000472195+ENST00000472910+ENST00000485652+NM_152749+ENST00000318724+ENST00000478915+ENST00000481880+ENST00000464874
SLC35G2	ENST00000472200+NM_001097600+NM_001097599+NM_025246+ENST00000446465+ENST00000393079
RP11-143K11.1	ENST00000569655
GAA	NM_001079803+NM_001079804+ENST00000570803+NM_000152+ENST00000577106+ENST00000390015+ENST00000574376+ENST00000302262+ENST00000572080+ENST00000572803+ENST00000570716+ENST00000573556
PPP1R2P3	NR_038443+ENST00000420481+ENST00000522232
PON2	NM_000305+NM_001018161+ENST00000536183+ENST00000455123+ENST00000433091+ENST00000222572+ENST00000483292+ENST00000446142+ENST00000459842+ENST00000469926+ENST00000491069+ENST00000490778+ENST00000493290+ENST00000478801+ENST00000460873+ENST00000493469+ENST00000471883+ENST00000469716
GFRA2	ENST00000524240+ENST00000306793+NM_001495+NM_001165038+NM_001165039+ENST00000400782+ENST00000517328+ENST00000518077+ENST00000517892+ENST00000522071+ENST00000520826+ENST00000519195+ENST00000520676
ADAMTS15	ENST00000299164+NM_139055
PVRL2	NM_002856+NM_001042724+ENST00000252483+ENST00000252485
PVRL4	NM_030916+ENST00000368012+ENST00000486694+ENST00000453926+ENST00000460234
EHD3	NM_014600+ENST00000541626+ENST00000322054
EHD1	ENST00000320631+ENST00000484846+ENST00000359393+NM_006795+ENST00000488711+ENST00000421510+ENST00000498472+ENST00000433803+ENST00000466015+ENST00000455148+ENST00000457202+ENST00000411683+ENST00000489379+ENST00000483570
ISG20	ENST00000560741+ENST00000558992+ENST00000306072+NM_002201+ENST00000379224+ENST00000559876+ENST00000558942+ENST00000560573+ENST00000557824+ENST00000558236+ENST00000560746+ENST00000546338
AIG1	ENST00000367601+ENST00000367598+ENST00000447498+ENST00000357847+ENST00000344492+NM_016108+ENST00000275235+ENST00000367596+ENST00000458219+ENST00000470265+ENST00000494282
NXPH4	NM_007224+ENST00000349394+ENST00000556415+ENST00000555154
SCGB3A2	ENST00000504320+ENST00000507160+ENST00000514688+NM_054023+ENST00000296694
LYPD6B	ENST00000473800+ENST00000409029+ENST00000480545+ENST00000473975+ENST00000437627+ENST00000450639+ENST00000442722+ENST00000409642+NM_177964+ENST00000409876+ENST00000498249+ENST00000280115
PMS2CL	ENST00000486256+ENST00000348899+ENST00000403974+NR_002217+ENST00000431453
MNT	ENST00000174618+NM_020310+ENST00000404961+ENST00000575374+ENST00000572892+ENST00000571232+ENST00000573384+ENST00000575394+ENST00000574559+ENST00000571836
ADA	ENST00000464097+ENST00000372874+NM_000022+ENST00000536532+ENST00000539235+ENST00000537820+ENST00000492931+ENST00000545776+ENST00000536076+ENST00000535573
KALRN	ENST00000448253+ENST00000477496+ENST00000240874+ENST00000460856+ENST00000360013+NM_003947+NM_001024660+ENST00000354186+ENST00000498499+ENST00000488825+NR_028136+ENST00000483658+ENST00000439170+ENST00000522553+ENST00000484224+ENST00000393501+ENST00000494648+ENST00000473056+ENST00000393496+ENST00000471431+NM_007064+ENST00000291478+ENST00000454902+ENST00000428018+ENST00000459915+ENST00000484542+ENST…
MOCS1	ENST00000373181+ENST00000373186+NR_033233+ENST00000373175+NM_005943+ENST00000308559+NM_001075098+ENST00000373188+ENST00000373195+ENST00000340692+ENST00000425303+ENST00000432280+ENST00000473742+ENST00000487924
LOC100134868	NR_004846
PPARD	NM_006238+ENST00000360694+NM_177435+NM_001171819+ENST00000448077+ENST00000444397+NM_001171818+NM_001171820+ENST00000418635+ENST00000311565+ENST00000337400+ENST00000540939
GADD45A	ENST00000370986+NM_001199741+NM_001199742+NM_001924+ENST00000370985+ENST00000460575+ENST00000484245
ENPEP	ENST00000510961+NM_001977+ENST00000265162+ENST00000509344+ENST00000502711+ENST00000504100
PTX3	ENST00000295927+NM_002852
GNLY	ENST00000488945+NM_012483+NM_006433+ENST00000263863+ENST00000489214+ENST00000482900+ENST00000464298+ENST00000470974+ENST00000489980+ENST00000524600+ENST00000533041+ENST00000534351+ENST00000409696+ENST00000491234+ENST00000531685+ENST00000526018
SLC46A3	ENST00000475385+ENST00000266943+NM_001135919+NM_181785+ENST00000380814
EPAS1	ENST00000460015+ENST00000449347+NM_001430+ENST00000263734+ENST00000467888+ENST00000475822+ENST00000463191+ENST00000483692+ENST00000466465+ENST00000465318+ENST00000468530
SERPINA12	ENST00000556881+NM_173850+ENST00000341228
SERPINA11	ENST00000334708+NM_001080451
CLU	ENST00000316403+NM_001831+NR_045494+NR_038335+ENST00000560366+ENST00000546343+ENST00000405140+ENST00000522299+ENST00000523500+ENST00000520012+ENST00000521770+ENST00000522098+ENST00000522502+ENST00000523589+ENST00000560566+ENST00000520796+ENST00000519742+ENST00000520491+ENST00000522413+ENST00000518050+ENST00000523396+ENST00000519472+ENST00000522238
SEMA6B	NM_032108+ENST00000301293
SEMA6A	NM_020796+ENST00000343348+ENST00000257414+ENST00000282394+ENST00000515129+ENST00000513137+ENST00000503865+ENST00000510263+ENST00000506114+ENST00000514316+ENST00000503402+ENST00000510024+ENST00000502996+ENST00000503962+ENST00000515009+ENST00000509665+ENST00000512156
C2orf28	ENST00000491220
NPPC	ENST00000409852+NM_024409+ENST00000295440
LHFP	ENST00000379589+NM_005780+ENST00000495922
IFITM3	ENST00000399808+NR_049759+NM_021034+ENST00000531688+ENST00000526811
IFITM1	ENST00000528780+ENST00000328221+ENST00000408968+NM_003641
OGDHL	NM_001143997+NM_018245+NM_001143996+ENST00000374103+ENST00000432695+ENST00000419399+ENST00000490844+ENST00000496884+ENST00000471460
ROBO1	NM_001145845+NM_133631+NM_002941+ENST00000436010+ENST00000464233+ENST00000495273+ENST00000467549+ENST00000466906+ENST00000498428+ENST00000472273+ENST00000484514+ENST00000495961+ENST00000488735+ENST00000492990
SCG5	NM_001144757+NM_003020+ENST00000300175+ENST00000413748+ENST00000494364+ENST00000497208+ENST00000471027+ENST00000470349+ENST00000498069+ENST00000498607+ENST00000475752
SCG3	NM_013243+ENST00000220478+NM_001165257+ENST00000542355+ENST00000558709
SCG2	NM_003469+ENST00000305409+ENST00000421386+ENST00000433889
MS4A4A	NM_148975+ENST00000532114+NM_024021+NM_001243266+ENST00000337908+ENST00000355131+ENST00000343968+ENST00000527056+ENST00000529950+ENST00000395016+ENST00000529991
EGFR	ENST00000455089+NM_201283+NM_005228+NM_201284+NM_201282+ENST00000342916+ENST00000344576+ENST00000420316+ENST00000275493+ENST00000442591+ENST00000459688+ENST00000463948+ENST00000450046+ENST00000454757+ENST00000485503
JAG1	ENST00000254958+NM_000214+ENST00000423891+ENST00000488480
ADAMTS2	NM_014244+ENST00000251582+ENST00000522937+ENST00000523450+ENST00000518335+NM_021599+ENST00000274609
ARHGEF6	ENST00000370620+ENST00000370622+ENST00000250617+NM_004840+ENST00000535227
FGD5	NM_152536+ENST00000285046+ENST00000543601+ENST00000457774+ENST00000468662+ENST00000476851+ENST00000487605
SLC6A9	ENST00000372307+ENST00000372306+NM_006934+NR_048549+NR_048548+NM_201649+ENST00000372310+NM_001024845+NM_001261380+ENST00000475075+ENST00000357730+ENST00000360584+ENST00000537678+ENST00000492434+ENST00000528803+ENST00000489764+ENST00000466926+ENST00000533007
PLEK	ENST00000234313+NM_002664+ENST00000474788
MYO7B	ENST00000389524+NM_001080527+ENST00000428314+ENST00000409816+ENST00000563538+ENST00000437387+ENST00000496841+ENST00000409090+ENST00000491278+ENST00000494959
EGFLAM	ENST00000322350+ENST00000354891+NM_152403+NM_001205301+ENST00000504709+NM_182798+ENST00000336740+ENST00000397202+NM_182801+ENST00000508868+ENST00000397210+ENST00000506135+ENST00000514476+ENST00000508131+ENST00000513131
RASL10B	NM_033315+ENST00000268864
ZNF12	NM_016265+NM_006956+ENST00000405858+ENST00000404360+ENST00000342651+ENST00000394917+ENST00000491565
LILRA3	ENST00000391744+ENST00000251390+ENST00000391745+NM_001172654+NM_006865
STK17A	ENST00000462448+ENST00000319357+NM_004760+ENST00000474211
LINC00511	ENST00000577828+ENST00000580948
SOX2	NM_003106+ENST00000431565+ENST00000325404
SOX1	NM_005986+ENST00000330949
LYST	ENST00000389794+ENST00000473037+NM_000081+ENST00000389793+ENST00000462376+ENST00000475277+ENST00000461526+ENST00000487530+ENST00000489585+ENST00000536965+ENST00000492844+ENST00000465349+ENST00000468107+ENST00000468626
LURAP1L	NM_203403+ENST00000319264+ENST00000489107
INHBB	ENST00000295228+NM_002193
FAM54B	ENST00000488327+ENST00000494293+ENST00000524618
SLCO3A1	ENST00000318445+NM_001145044+NM_013272+ENST00000553653+ENST00000424469+ENST00000555111+ENST00000553304+ENST00000555769+ENST00000556649+ENST00000555549+ENST00000555892+ENST00000555210+ENST00000555439+ENST00000555513+ENST00000564072+ENST00000566477
ENPP2	NM_006209+NR_045555+NM_001130863+NM_001040092+ENST00000524146+ENST00000427067+ENST00000259486+ENST00000523861+ENST00000522167+ENST00000075322+ENST00000522826+ENST00000520066+ENST00000518958
ENPP1	ENST00000486853+NM_006208+ENST00000360971+ENST00000513998+ENST00000459624
DNM1	ENST00000372923+ENST00000475805+ENST00000341179+NM_004408+NM_001005336+ENST00000393594+ENST00000486160+ENST00000441149+ENST00000482638+ENST00000463998+ENST00000479174+ENST00000493925
DNM3	ENST00000358155+NM_015569+NM_001136127+ENST00000367733+ENST00000355305+ENST00000367731+ENST00000520906+ENST00000523513+ENST00000485254+ENST00000491124
IL4I1	NM_001258018+NR_047577+NM_001258017+NM_172374+NM_152899+ENST00000391826+ENST00000341114
AC068491.1	ENST00000439362+ENST00000443467+ENST00000451884+ENST00000431385+ENST00000432818+ENST00000444301+ENST00000453478
COL4A5	NM_000495+ENST00000477429+NM_033380+ENST00000328300+ENST00000361603+ENST00000470339+ENST00000483338+ENST00000505728+ENST00000489230+ENST00000510690+ENST00000515658+ENST00000504541
PAPLN	ENST00000427855+NM_173462+ENST00000340738+ENST00000381166+ENST00000555123+ENST00000216658+ENST00000554301+ENST00000555445+ENST00000555035+ENST00000557061+ENST00000554314+ENST00000555700+ENST00000559759+ENST00000554527
TMEM145	NM_173633+ENST00000301204
ZMAT3	NM_152240+ENST00000311417+NM_022470+ENST00000432729+ENST00000414084
FAM66C	ENST00000454799+NR_026788+ENST00000456135+ENST00000544214+ENST00000541558+ENST00000372173+ENST00000420514+ENST00000438689+ENST00000535567+ENST00000540566
SRPX2	NM_014467+ENST00000373004+ENST00000481988
NDRG1	ENST00000323851+NM_001135242+NM_001258433+NM_001258432+NM_006096+ENST00000354944+ENST00000517599+ENST00000519278+ENST00000521414+ENST00000537882+ENST00000521438+ENST00000521026+ENST00000414097+ENST00000518176+ENST00000522476+ENST00000518066+ENST00000523642+ENST00000522665+ENST00000517331+ENST00000522377+ENST00000521664+ENST00000520230+ENST00000518010+ENST00000518480+ENST00000519228+ENST0000051958…
SRSF8	NM_032102+ENST00000446101+ENST00000529911+ENST00000531139
PLAUR	NM_001005376+ENST00000339082+NM_002659+NM_001005377+ENST00000221264+ENST00000340093
PIGZ	NM_025163+ENST00000412723+ENST00000413127+ENST00000443835+ENST00000238138
LPPR2	NM_022737+NM_001170635
RP11-426C22.4	ENST00000566070
LTC4S	ENST00000465572+NM_145867+ENST00000292596
RP11-160N1.7	ENST00000457969
HDAC10	ENST00000489424
FLJ16779	NR_024389
CT47A6	NM_001080141+ENST00000443600
SLC22A18	NM_183233+ENST00000347936+ENST00000312221+NM_002555+ENST00000449793+ENST00000380574+ENST00000485423+ENST00000492567+ENST00000498244+ENST00000467719+ENST00000463571+ENST00000498209+ENST00000441077+ENST00000449603+ENST00000495518
SCARA5	NM_173833+ENST00000354914+ENST00000380385+ENST00000517320+ENST00000524352+ENST00000301906+ENST00000518030
FRMD3	NM_001244959+NM_001244961+ENST00000376434+ENST00000376438+NM_001244962+ENST00000328788+ENST00000304195+NM_001244960+NM_174938+ENST00000465485+ENST00000431299
TENC1	ENST00000379902+NM_198316+ENST00000314276+NM_015319+ENST00000549498+ENST00000551302+ENST00000314250+ENST00000451358+ENST00000552403+NM_170754+ENST00000549311+ENST00000546602+ENST00000552570+ENST00000549700+ENST00000551693+ENST00000549789+ENST00000547223+ENST00000546759+ENST00000551583+ENST00000546772+ENST00000550660+ENST00000552168+ENST00000550048
FAM198B	NM_001031700+NM_016613+NM_001128424+ENST00000296530+ENST00000393807
LOC387895	NR_033878
TMEM59L	ENST00000262817+NM_012109
FRAS1	NM_025074+ENST00000325942+ENST00000264899+ENST00000264895+NM_001166133+ENST00000508909+ENST00000502446+ENST00000508900+ENST00000510944+ENST00000512123+ENST00000509802
AC098973.2	ENST00000425195+ENST00000414382+ENST00000455984
LIPH	ENST00000296252+NM_139248+ENST00000424591+ENST00000435679+ENST00000452897+ENST00000429510
C16orf7	ENST00000561976
ZNF434	ENST00000571285+ENST00000574940+ENST00000396852+ENST00000396846+ENST00000573327+ENST00000422427+ENST00000575350+ENST00000573719+ENST00000576500+ENST00000439568+ENST00000573830+ENST00000571906
IL12RB1	NM_005535+ENST00000430026+NM_153701+ENST00000322153
PPP2R5B	ENST00000413292+ENST00000526559+NM_006244+ENST00000164133+ENST00000527441+ENST00000532850+ENST00000528530
RP11-76E16.2	ENST00000550858
C11orf96	ENST00000339446+ENST00000528572+NM_001145033
C11orf93	NM_001271458+ENST00000528846+NM_001271457+ENST00000398035+NM_001136105+ENST00000526216
IL15RA	ENST00000435171+NM_001256765+NR_046362+NM_172200+ENST00000397251+NM_001243539+NM_002189+ENST00000379977+ENST00000397248+ENST00000534292+ENST00000379972+ENST00000532948+ENST00000528354+ENST00000447291+ENST00000379974+ENST00000532039+ENST00000397250+ENST00000379971+ENST00000525219+ENST00000530685+ENST00000397255+ENST00000397246+ENST00000429135+ENST00000453922
NBPF6	ENST00000294652+ENST00000444143+NM_001143987+ENST00000370040+NM_001143988+ENST00000495380+ENST00000531446
GNAI1	ENST00000442586+ENST00000490206+ENST00000351004+NM_002069+ENST00000418742+ENST00000457358+NM_001256414+ENST00000447650
POMP	NM_015932+ENST00000460403+ENST00000380842
PTPRG	ENST00000495879+NM_002841+ENST00000475527+ENST00000295874+ENST00000474889+ENST00000475012+ENST00000485215+ENST00000468576
PTPRE	ENST00000254667+NM_006504+ENST00000442830+ENST00000419012+ENST00000430713+ENST00000471218+ENST00000455661+ENST00000467366+NM_130435+ENST00000306042+ENST00000487428+ENST00000495530+ENST00000479896+ENST00000492479+ENST00000463727
PTPRM	ENST00000332175+ENST00000580170+NM_001105244+NM_002845+ENST00000400060+ENST00000400053+ENST00000578916+ENST00000444013+ENST00000578600+ENST00000578571+ENST00000578698+ENST00000583289+ENST00000577468+ENST00000577827+ENST00000578093+ENST00000580838+ENST00000583153+ENST00000580949
LOC541471	NR_015395+NR_024373
MAP1LC3A	ENST00000374837+NM_181509+ENST00000360668+NM_032514+ENST00000397709+ENST00000476428
EIF4A1	ENST00000577731+ENST00000581841
TFPI	ENST00000392365+NM_006287+ENST00000233156+ENST00000426055+ENST00000481132+ENST00000435414+ENST00000409676+NM_001032281+ENST00000339091+ENST00000481389+ENST00000437725+ENST00000421427+ENST00000453013+ENST00000417013+ENST00000420747
SLC25A18	ENST00000327451+ENST00000399813+ENST00000496051+NM_031481+ENST00000467228+ENST00000497401+ENST00000469889
CCDC19	NM_012337+ENST00000368099+ENST00000476696+ENST00000479861+ENST00000426543+ENST00000475911+ENST00000479940
ZNF280D	NM_001002843+NM_017661+ENST00000559237+ENST00000558067+ENST00000267807+ENST00000559446+ENST00000559182+ENST00000560388+ENST00000560002+ENST00000559000+ENST00000396245+ENST00000558002+ENST00000560121+ENST00000561126+ENST00000558320+NM_001002844+ENST00000559352+ENST00000560298
IGHVII-33-1	ENST00000524010
IRF1	NM_002198+ENST00000245414+ENST00000472045+ENST00000405885+ENST00000437654+ENST00000459982+ENST00000458069+ENST00000463784+ENST00000439555+ENST00000476613+ENST00000493208
NXPE2	ENST00000389586+NM_182495+ENST00000375475+ENST00000541074
INO80B	ENST00000494986
RP11-525A16.4	ENST00000456985
RP11-551L14.1	ENST00000542490+ENST00000518559+ENST00000398963+ENST00000542925+ENST00000535072+ENST00000391394
FBXO44	ENST00000251546+NM_183412+NM_033182+ENST00000425796+NM_183413+NM_001014765+ENST00000376770+ENST00000376768+ENST00000251547+ENST00000376762+ENST00000376760+ENST00000475435+ENST00000471895
RP11-622A1.2	ENST00000508147
BBS1	ENST00000526760+ENST00000318312+ENST00000533644+ENST00000527251+ENST00000526815+ENST00000537537+ENST00000533557+ENST00000525809+ENST00000529955+ENST00000455748+ENST00000526035+NM_024649+ENST00000534730+ENST00000532908+ENST00000529766+ENST00000393994+ENST00000524907+ENST00000524705+ENST00000524884+ENST00000529895+ENST00000524458+ENST00000527959+ENST00000528543
ZSWIM6	NM_020928+ENST00000252744
MEG3	ENST00000556407+NR_046466+NR_046467+NR_046465+NR_033360+ENST00000429159+NR_046464+NR_033359+NR_046470+NR_046472+NR_046469+NR_033358+NR_046468+NR_046473+NR_003530+NR_002766+NR_046471+ENST00000520714+ENST00000522771+ENST00000556736+ENST00000424076+ENST00000521404+ENST00000451743+ENST00000423456+ENST00000398518+ENST00000554639+NR_003531+ENST00000452120+ENST00000519709+ENST00000412736+ENST00000455286…
MAX	NM_197957+NM_001271069+ENST00000341653+NM_002382+NM_145113+ENST00000394606+ENST00000284165+ENST00000358664+ENST00000555419+ENST00000553928+ENST00000557277+ENST00000553951+ENST00000556979+NM_145114+ENST00000246163+ENST00000556702+NM_145112+ENST00000358402+ENST00000555932+ENST00000555667+ENST00000557746+ENST00000556443+NM_001271068+ENST00000554709+NR_073137+ENST00000556892+NR_073138
LOC100132111	NR_024237
CLIP2	ENST00000361545+NM_003388+ENST00000223398+NM_032421+ENST00000395060+ENST00000487091+ENST00000493166+ENST00000482424+ENST00000491075+ENST00000474962+ENST00000487447
CD48	NM_001778+ENST00000368046+NM_001256030+ENST00000368045
IL31RA	NM_139017+NM_001242638+NM_001242637+ENST00000396836+ENST00000396834+ENST00000359040+ENST00000447346+NM_001242639+NM_001242636+ENST00000297015+ENST00000354961+ENST00000490985
FYN	ENST00000368682+NM_153047+NM_002037+ENST00000354650+NM_153048+ENST00000368667+ENST00000229471+ENST00000368678+ENST00000538466+ENST00000356013+ENST00000229470+ENST00000544792+ENST00000491885+ENST00000467921+ENST00000471959+ENST00000496864+ENST00000476769+ENST00000495935+ENST00000467899+ENST00000495927+ENST00000523322+ENST00000462856+ENST00000520518+ENST00000517419+ENST00000518295+ENST00000523238+E…
CKB	NM_001823+ENST00000348956+ENST00000554989+ENST00000554282+ENST00000553528+ENST00000553652+ENST00000553610+ENST00000555039+ENST00000555366+ENST00000557569+ENST00000554426+ENST00000553878+ENST00000557287+ENST00000555659+ENST00000554705+ENST00000555770+ENST00000557530+ENST00000553994
MEOX1	ENST00000318579+NM_001040002+NM_013999+NM_004527+ENST00000329168+ENST00000549132+ENST00000393661
PTP4A3	ENST00000521578+ENST00000520105+ENST00000523147+NM_007079+ENST00000349124+NM_032611+ENST00000329397+ENST00000524028
ULBP2	ENST00000367351+NM_025217
ANKHD1	NM_024668+NM_017978+NM_001197030+ENST00000421134+ENST00000394723+ENST00000394722+ENST00000246149
MSX1	NM_002448+ENST00000382723+ENST00000468421
RSU1	ENST00000345264+ENST00000377921+NM_152724+NM_012425+ENST00000464074+ENST00000377911
GOLGA7B	NM_001010917+ENST00000370602
PEPD	NM_000285+ENST00000244137+NM_001166056+ENST00000397032+NM_001166057+ENST00000436370
UACA	NM_018003+NM_001008224+ENST00000322954+ENST00000379983+ENST00000560441+ENST00000559206+ENST00000560831+ENST00000539319+ENST00000558758+ENST00000559290+ENST00000560523+ENST00000558308+ENST00000559156+ENST00000560951+ENST00000559183+ENST00000560167
ACP5	NM_001611+NM_001111036+NM_001111034+NM_001111035+ENST00000433365+ENST00000218758+ENST00000412435
ACPP	NM_001099+NM_001134194+ENST00000336375+ENST00000495911+ENST00000475741+ENST00000351273+ENST00000493235+ENST00000489084+ENST00000483689+ENST00000512463+ENST00000507647
HLA-DRA	NM_019111+ENST00000395388+ENST00000462200+ENST00000374982
MEX3B	ENST00000329713+NM_032246+ENST00000558133
S1PR3	NM_005226+ENST00000358157+ENST00000375846
TNFRSF14	ENST00000426449+ENST00000434817+ENST00000435221+ENST00000451778+ENST00000409119+NM_003820+ENST00000355716+ENST00000442392+ENST00000482074+ENST00000496064+ENST00000463471+ENST00000466750+ENST00000475523+ENST00000471768+ENST00000463835+ENST00000482602+ENST00000480305
TRAPPC6A	NM_001270893+NM_001270892+NM_001270891+NM_024108+ENST00000006275
PRKCB	NM_212535+NM_002738+ENST00000321728+ENST00000303531+ENST00000498058+ENST00000498739+ENST00000486868+ENST00000482000+ENST00000472066+ENST00000463752+ENST00000487674+ENST00000466124
PRKCE	ENST00000421201+ENST00000306156+NM_005400+ENST00000462720+ENST00000480453+ENST00000476675+ENST00000467135+ENST00000497602+ENST00000489067+ENST00000394874+ENST00000469753+ENST00000480633+ENST00000498388+ENST00000494472+ENST00000485176+ENST00000472021
RP11-631N16.2	ENST00000550290
SYP	NM_003179+ENST00000263233+ENST00000472598+ENST00000538567+ENST00000376303+ENST00000479808+ENST00000469389+ENST00000466635+ENST00000494396+ENST00000472737
IL7	ENST00000523959+ENST00000519833+NM_001199886+NM_000880+ENST00000263851+ENST00000518982+ENST00000520317+ENST00000520215+ENST00000520269+NM_001199887+NM_001199888+ENST00000541183+ENST00000379113+ENST00000521323
DTX4	ENST00000532982+NM_015177+ENST00000227451+ENST00000531902+ENST00000527475
SAT1	NR_027783+NM_002970+ENST00000379254+ENST00000379253+ENST00000379251+ENST00000379270+ENST00000489394+ENST00000463236+ENST00000487713+ENST00000474223+ENST00000462639
DTX1	ENST00000548759+ENST00000257600+NM_004416+ENST00000547974+ENST00000553140+ENST00000547730
BRSK2	NM_001256629+NM_003957+NM_001256627+NR_046331+ENST00000308219+ENST00000528841+ENST00000529433+ENST00000308230+ENST00000531197+ENST00000526678+ENST00000528596+ENST00000524702+NR_046332+ENST00000528710+ENST00000382179+NM_001256630+ENST00000529951+ENST00000531078+ENST00000544817+ENST00000533606+ENST00000526768+ENST00000531932
BRSK1	NM_032430+ENST00000309383+ENST00000326848
RP11-262H14.3	ENST00000438699+ENST00000445604+ENST00000415872
TFEC	NM_001018058+ENST00000457268+ENST00000265440+NM_012252+NM_001244583+ENST00000320239+ENST00000393485+ENST00000462828+ENST00000484212+ENST00000497829+ENST00000474337+ENST00000465322
IGHVII-46-1	ENST00000519794
XXyac-YX65C7_A.4	ENST00000414044
SNORD35B	NR_001285+ENST00000363660
PGF	NM_001207012+NM_002632+ENST00000555567+ENST00000553716+ENST00000238607+ENST00000557748+ENST00000405431+ENST00000555253+ENST00000556939+ENST00000555234+ENST00000555077
TIFA	NM_052864+ENST00000361717+ENST00000500655
ZNF28	NR_036599+NM_006969+NR_036600+ENST00000457749+ENST00000438150+ENST00000360272+ENST00000414252+ENST00000391783+ENST00000339844+ENST00000464469+ENST00000542421
TMEM9	NM_016456+ENST00000367334+ENST00000367333+ENST00000367332+ENST00000367330+ENST00000367329+ENST00000472411+ENST00000485839+ENST00000495205+ENST00000497582+ENST00000455367+ENST00000435310+ENST00000414605
SLAMF8	NM_020125+ENST00000289707+ENST00000368104+ENST00000471286+ENST00000497141
Z99715.1	ENST00000546143
LOC92249	NR_015353
ESR1	ENST00000473497+ENST00000404742+NM_001122742+ENST00000440973+ENST00000338799+ENST00000456483+NM_001122741+ENST00000446550+ENST00000443427+NM_001122740+ENST00000206249+NM_000125+ENST00000406599+ENST00000488573+ENST00000544394+ENST00000427531+ENST00000415488+ENST00000482101
A2M	ENST00000543436+NM_000014+ENST00000318602+ENST00000462568+ENST00000546069+ENST00000495709+ENST00000495442+ENST00000545828+ENST00000542567+ENST00000472360+ENST00000539638+ENST00000404455+ENST00000467091+ENST00000497324
OAF	ENST00000328965+NM_178507+ENST00000531220
LZTS1	ENST00000381569+NM_021020+ENST00000265801+ENST00000522290
C1QTNF1	ENST00000578229+NM_153372+ENST00000580454+ENST00000579760+NM_030968+ENST00000339142+ENST00000354124+ENST00000392445+NR_049769+ENST00000581774+NM_198593+ENST00000392444+ENST00000583904+ENST00000580474+NM_198594+ENST00000311661+ENST00000582625+ENST00000582295
C1QTNF6	NM_182486+NM_031910+ENST00000470655+ENST00000337843+ENST00000397110+ENST00000493023+ENST00000255836+ENST00000434784+ENST00000497071+ENST00000467564
FAM186B	NR_027450+ENST00000548841+ENST00000544141+ENST00000533372+ENST00000532262+ENST00000257894+NM_032130+ENST00000551047
RNF24	ENST00000336095+ENST00000358395+NM_001134337+NM_007219+NM_001134338+ENST00000432261+ENST00000545616
CHI3L2	ENST00000445067+ENST00000528451+ENST00000486561+ENST00000369744+NM_001025197+NM_004000+ENST00000369748+ENST00000474304+ENST00000466741+ENST00000477185+NM_001025199+ENST00000467038+ENST00000526684+ENST00000530597+ENST00000524472+ENST00000497587+ENST00000533831+ENST00000497220+ENST00000472825+ENST00000529459
SLC12A6	NM_001042495+NM_133647+NM_001042494+NM_001042496+NM_005135+NM_001042497+ENST00000458406+ENST00000354181+ENST00000560611+ENST00000559664+ENST00000397707+ENST00000559523+ENST00000397702+ENST00000451844+ENST00000560164+ENST00000561080+ENST00000290209+ENST00000558667+ENST00000558589+ENST00000559076+ENST00000559441+ENST00000558950+ENST00000560023+ENST00000560332+ENST00000561120+ENST00000559236+ENST000…
SLC12A2	ENST00000262461+ENST00000509205+NM_001256461+NM_001046+NR_046207+ENST00000343225+ENST00000504416+ENST00000509616+ENST00000507791+ENST00000502849
RP11-152P17.2	ENST00000520433+ENST00000524045+ENST00000520594+ENST00000518932+ENST00000509144+ENST00000520078+ENST00000521622
PRR9	NM_001195571+ENST00000368744
PRR4	ENST00000539853
PRR5	NM_001017529+NM_001017528+ENST00000432186+NM_001198721+NM_001017530+NM_015366+ENST00000492475+ENST00000006251+ENST00000404016+ENST00000403581+NM_181333+ENST00000336985+ENST00000457960+ENST00000431834+ENST00000432916+ENST00000477331+ENST00000455389+ENST00000495017+ENST00000475850+ENST00000459857+ENST00000492289+ENST00000403696
PRR7	ENST00000507881+ENST00000323249+NM_030567+NM_001174101+ENST00000502922+NM_001174102+ENST00000510492
FURIN	ENST00000268171+NM_002569+ENST00000559353+ENST00000560824+ENST00000558794+ENST00000560018
RP11-561B11.6	ENST00000556448
TMEM173	NM_198282+ENST00000507297+ENST00000330794+ENST00000509573+ENST00000512606+ENST00000503287+ENST00000511886+ENST00000502825+ENST00000510817+ENST00000514119+ENST00000515507+ENST00000511850+ENST00000503838+ENST00000502362+ENST00000514348+ENST00000514542
C11orf67	ENST00000532481+ENST00000526164+ENST00000526415+ENST00000531855+ENST00000393427+ENST00000527134+ENST00000304716+ENST00000529666+ENST00000525409+ENST00000533193+ENST00000525034
ATP2B4	ENST00000357681+NM_001684+NM_001001396+ENST00000391954+ENST00000367218+ENST00000367219+ENST00000341360+ENST00000458092+ENST00000466407+ENST00000356729+ENST00000484746
XRN1	ENST00000264951+NM_001042604+NM_019001+ENST00000498077+ENST00000392981+ENST00000489241+ENST00000468894+ENST00000467077+ENST00000472625+ENST00000472697+ENST00000465507+ENST00000463916+ENST00000544157+ENST00000486211+ENST00000477237+ENST00000470537+ENST00000465074
OBP2A	ENST00000537747+NM_014582+ENST00000371776+ENST00000471886+ENST00000342114+ENST00000340780+ENST00000539850
ID4	NM_001546+ENST00000378700
ID3	ENST00000374561+NM_002167+ENST00000463312+ENST00000486541
ID1	NM_181353+ENST00000376112+NM_002165+ENST00000376105
RP11-662I13.2	ENST00000546353
FAM190B	ENST00000543283+ENST00000494586
SH2B2	ENST00000536178+NM_020979+ENST00000444095+ENST00000306803+ENST00000432527
SH2B3	NM_005475+ENST00000341259+ENST00000550925+ENST00000538307+ENST00000551001
TMEM51	NM_001136216+NM_001136217+ENST00000428417+ENST00000376014+ENST00000451326+NM_001136218+ENST00000434578+ENST00000376008+NM_018022+ENST00000400796+ENST00000303840
RGS20	NM_170587+ENST00000297313+ENST00000517659+ENST00000523280+ENST00000344277+ENST00000518286+ENST00000523414+NM_003702+ENST00000276500+ENST00000522225+ENST00000517405+ENST00000523064
FLJ42709	NR_015369+NR_021491
SAA2	NM_001127380+ENST00000414546
SAA2	NM_030754+ENST00000256733+ENST00000529528+ENST00000526900
POR	ENST00000453773+ENST00000439963+ENST00000461988+ENST00000419840+NM_000941+ENST00000448410+ENST00000421059+ENST00000471238+ENST00000394893+ENST00000412521+ENST00000414186+ENST00000432753+ENST00000449920+ENST00000418341+ENST00000412064+ENST00000454934+ENST00000447222+ENST00000426184+ENST00000439297+ENST00000475509+ENST00000545601+ENST00000450476+ENST00000460892+ENST00000439269+ENST00000496888+ENST0…
FAM48A	ENST00000464572+ENST00000483241+ENST00000476109+ENST00000470359+ENST00000471868
PPM1L	ENST00000497343+ENST00000498165+NM_139245+ENST00000464260+ENST00000295839+ENST00000480117
PPM1K	NM_152542+ENST00000295908+ENST00000508256+ENST00000513546+ENST00000510548+ENST00000511506+ENST00000506423+ENST00000315194+ENST00000514204+ENST00000505022+ENST00000509340
ADPRH	ENST00000478399+ENST00000481816+ENST00000471850+ENST00000485496+ENST00000478927+NM_001125+ENST00000357003+ENST00000465513
SOCS2	ENST00000340600+NM_003877+ENST00000549206+NM_001270467+ENST00000536696+NM_001270468+ENST00000548091+ENST00000549122+NM_001270469+NM_001270470+ENST00000548537+ENST00000549887+ENST00000551556+ENST00000547229+NM_001270471+ENST00000551883+ENST00000549510
IL1R1	ENST00000452403+ENST00000409929+ENST00000424272+ENST00000409589+ENST00000409329+ENST00000450319+ENST00000428279+ENST00000442590+ENST00000410023+ENST00000409288+NM_000877+ENST00000233946+ENST00000413623+ENST00000430171+ENST00000422532
RASL12	NM_016563+ENST00000220062+ENST00000421977+ENST00000434605
AL590431.1	ENST00000517008
ITPRIP	NM_001272012+NM_033397+NM_001272013+ENST00000337478+ENST00000472915+ENST00000278071+ENST00000358187+ENST00000458723
MIR4750	NR_039905+ENST00000584564
TMEM169	ENST00000454545+NM_001142312+NM_001142311+NM_138390+NM_001142310+ENST00000433112+ENST00000437356+ENST00000295658+ENST00000406027+ENST00000455479
SHC4	ENST00000332408+NM_203349+ENST00000396535+ENST00000537958+ENST00000557797+ENST00000558220+ENST00000559289
CCDC102B	ENST00000582077+ENST00000578970+NM_001093729+ENST00000582371+ENST00000584775+ENST00000580292+ENST00000577772+ENST00000319445+ENST00000358653+NM_024781+ENST00000360242+ENST00000581520+ENST00000584156+ENST00000577800+ENST00000581103
RP11-865I6.2	ENST00000522354
PIM2	ENST00000376509+NM_006875+ENST00000485431+ENST00000442430
STON1	NM_001198595+NM_006873+ENST00000404752+ENST00000406226+ENST00000309835+ENST00000444932
STON1-GTF2A1L	ENST00000309827
FAM63A	ENST00000312210+NM_001040217+NM_018379+NM_001163260+NM_001163258+NM_001163259+ENST00000361936+ENST00000361738+ENST00000493834+ENST00000497067+ENST00000470877
ZNF688	ENST00000223459+NM_145271+NM_001024683+ENST00000395219+ENST00000563276+ENST00000563665+ENST00000562455+ENST00000566632+ENST00000567855+ENST00000563707
PCDHGC3	NM_032402+NM_032403+NM_002588+ENST00000308177
FAM133B	NM_001040057+NM_152789+ENST00000438306+ENST00000445716+ENST00000415397+ENST00000427372+ENST00000494079+ENST00000468931+ENST00000481407+ENST00000456502
C1orf61	ENST00000400991+ENST00000368242+ENST00000471156+ENST00000497824+ENST00000465270+ENST00000462458+ENST00000488498+ENST00000486517+ENST00000465570+ENST00000310027+NM_006365+ENST00000368243+ENST00000498346+ENST00000497822+ENST00000492750+ENST00000357975+ENST00000464238+ENST00000484428+ENST00000489877+ENST00000476966+ENST00000469813+ENST00000495000+ENST00000482932+ENST00000489918+ENST00000463309+ENST0…
TWIST1	ENST00000443687+ENST00000354571+NM_000474+ENST00000242261
LINC00173	NR_027345+ENST00000480237+NR_027346+ENST00000470091+ENST00000489452+ENST00000477702
PTK2B	ENST00000338238+ENST00000397501+ENST00000544172+NM_173174+ENST00000519650+ENST00000522338+NM_004103+ENST00000521164+NM_173176+ENST00000346049+ENST00000420218+NM_173175+ENST00000522517+ENST00000412793+ENST00000517339+ENST00000521000+ENST00000519512+ENST00000397497+ENST00000461615+ENST00000495097+ENST00000482543+ENST00000522245+ENST00000496920
CSF2	ENST00000296871+NM_000758
EMR1	NM_001256255+NM_001256253+NM_001974+NM_001256252+NM_001256254+ENST00000312053+ENST00000250572+ENST00000381404+ENST00000381407+ENST00000450315
EMR2	ENST00000353876+ENST00000392967+ENST00000346057+ENST00000353005+ENST00000315576+NM_001271052+NM_013447+ENST00000360222+ENST00000392965+ENST00000392964+ENST00000392962
AIM1	ENST00000369066+NM_001624+ENST00000457437+ENST00000535438+ENST00000487681
TUBA4A	ENST00000248437+ENST00000392088+NM_006000+ENST00000498660+ENST00000398989+ENST00000427737+ENST00000456818+ENST00000447205+ENST00000462806+ENST00000475683+ENST00000425551
PCCA	NM_001178004+ENST00000376279+NM_001127692+NM_000282+ENST00000376286+ENST00000376285+ENST00000485946+ENST00000443601+ENST00000424527+ENST00000458283+ENST00000413170+ENST00000428969
SYT17	ENST00000570264+ENST00000566261+ENST00000355377+ENST00000568115+NM_016524+ENST00000562034+ENST00000562711+ENST00000562274+ENST00000565183+ENST00000568433
LEPRE1	NM_001243246+NM_001146289+ENST00000397054+NM_022356+ENST00000460031+ENST00000495874+ENST00000296388+ENST00000236040+ENST00000462474+ENST00000472802+ENST00000431412+ENST00000460831+ENST00000481465+ENST00000447502+ENST00000463465+ENST00000372526+ENST00000492956
GPM6B	NM_001001995+ENST00000316715+ENST00000454189+ENST00000493677+ENST00000472735+ENST00000356942+ENST00000355135+NM_005278+NM_001001994+NM_001001996+ENST00000398361+ENST00000495211+ENST00000493085+ENST00000468080+ENST00000475307
LAMA4	NM_001105207+NM_001105206+NM_002290+ENST00000230538+ENST00000522006+ENST00000389463+ENST00000424408+ENST00000521693+ENST00000519245+ENST00000523765+ENST00000521187+ENST00000521732+ENST00000368640+ENST00000521398+ENST00000518842+ENST00000524032+ENST00000423735+ENST00000519932+ENST00000431543+ENST00000243219+ENST00000521690+ENST00000368638+NM_001105209+NM_001105208+ENST00000453937+ENST00000455073
F3	NM_001993+NM_001178096+ENST00000334047+ENST00000370207+ENST00000478217+ENST00000480356
BAALC	NM_024812+NM_001024372+ENST00000309982+ENST00000438105+ENST00000297574+ENST00000306391+ENST00000330955+ENST00000519507+ENST00000517863+ENST00000523754+ENST00000521926
ADORA2B	NM_000676+ENST00000304222+ENST00000582124
AATK	ENST00000326724+NM_004920+NM_001080395+ENST00000570932+ENST00000374792+ENST00000417379+ENST00000573469+ENST00000573441+ENST00000572339+ENST00000576053+ENST00000575363+ENST00000572798
RP11-488L18.4	ENST00000421406+ENST00000452874
SCAMP5	ENST00000568423+ENST00000425597+NM_001178111+NM_138967+NR_033660+NM_001178112+ENST00000562327+ENST00000568018+ENST00000562212+ENST00000565923+ENST00000567920+ENST00000562765+ENST00000567535+ENST00000545456+ENST00000564491+ENST00000566872+ENST00000361900+ENST00000564141+ENST00000568119+ENST00000565989+ENST00000564779+ENST00000567529+ENST00000568081
C7orf43	NM_018275+ENST00000394035+ENST00000316937+ENST00000419037+ENST00000457641+ENST00000448720+ENST00000456769+ENST00000470260+ENST00000419841+ENST00000498638+ENST00000472061
TSPAN1	ENST00000498443+NM_005727+ENST00000372003+ENST00000482928+ENST00000469330+ENST00000475163+ENST00000486237+ENST00000482143+ENST00000464786+ENST00000472170+ENST00000470318
TSPAN6	ENST00000373020+NM_003270+ENST00000496771+ENST00000494424
THBS4	ENST00000513310+ENST00000510218+NM_003248+ENST00000350881+ENST00000511733+ENST00000515510+ENST00000504720+ENST00000511888
THBS2	ENST00000366787+NM_003247+ENST00000488355+ENST00000461848+ENST00000472733+ENST00000435791
THBS3	ENST00000498500+NM_001252607+ENST00000487250+ENST00000368378+NR_045553+NM_007112+NM_001252608+ENST00000541576+ENST00000457183+ENST00000541990+ENST00000469769+ENST00000428962+ENST00000465596+ENST00000486260+ENST00000496332+ENST00000460050
RAB38	NM_022337+ENST00000243662+ENST00000531138+ENST00000526372
RAB3D	NM_004283+ENST00000222120
RAB3A	ENST00000222256+NM_002866+ENST00000464076+ENST00000481914
HSPA2	ENST00000394709+NM_021979+ENST00000247207+ENST00000554883
EMILIN2	NM_032048+ENST00000254528+ENST00000583776+ENST00000308080
AP001468.1	ENST00000424538
PELI1	ENST00000358912+NM_020651+ENST00000466177+ENST00000494203+ENST00000468869
OSTF1P1	ENST00000550242
RP4-564F22.2	ENST00000435718+ENST00000424235
ADRB2	NM_000024+ENST00000305988
HR	ENST00000381418+NM_018411+ENST00000312841+NM_005144+ENST00000522016+ENST00000522039+ENST00000517699+ENST00000518461+ENST00000519619+ENST00000522759+ENST00000518377
ATCAY	NM_033064+ENST00000301260+ENST00000450849+ENST00000398448
TFF1	NM_003225+ENST00000291527
TFF2	ENST00000291526+NM_005423+ENST00000463771+ENST00000475297
TMPRSS3	NM_001256317+NM_024022+NR_046020+NM_032404+ENST00000291532+ENST00000433957+ENST00000482761+ENST00000474596+ENST00000476848+ENST00000398405+ENST00000380399+NM_032405+ENST00000398397+ENST00000478680
SHFM1	ENST00000466986+ENST00000417009+ENST00000444799+ENST00000449279+ENST00000413065+ENST00000248566+NM_006304+ENST00000482389+ENST00000488005+ENST00000476463
MFI2	ENST00000469783+ENST00000296350+NM_005929+ENST00000296351+NM_033316+ENST00000489445+ENST00000439320+ENST00000491399+ENST00000473501
SLC1A4	NM_001193493+ENST00000493121+ENST00000471551+ENST00000531327+NM_003038+ENST00000234256+ENST00000480594
SLC2A3	NM_006931+ENST00000075120+ENST00000543435+ENST00000486749+ENST00000469295+ENST00000479059+ENST00000490763+ENST00000495813+ENST00000544291+ENST00000544936+ENST00000476634+ENST00000541671
SLC2A1	NM_006516+ENST00000426263+ENST00000475162+ENST00000439722+ENST00000372500+ENST00000415851+ENST00000460369
CEACAM1	NM_001205344+ENST00000351134+NM_001184813+NM_001712+ENST00000161559+NM_001024912+NM_001184816+NM_001184815+ENST00000358394+ENST00000352591+ENST00000403444+ENST00000403461+ENST00000488639+ENST00000465051+ENST00000308072+ENST00000485605+ENST00000377806+ENST00000344391+ENST00000403136+ENST00000471298
FMOD	NM_002023+ENST00000464898+ENST00000354955+ENST00000493296+ENST00000461936
FMO3	NM_006894+NM_001002294+ENST00000367755+ENST00000392085+ENST00000542847+ENST00000530212+ENST00000534514+ENST00000538429+ENST00000472784+ENST00000479749+ENST00000478457
BCAM	NM_001013257+NM_005581+ENST00000391955+ENST00000270233
ELOVL7	NM_001104558+NM_024930+ENST00000508821+ENST00000438340+ENST00000425382+ENST00000505959+ENST00000504455+ENST00000507047+ENST00000511799+ENST00000514809
ELOVL4	ENST00000369816+NM_022726
HEYL	NM_014571+ENST00000372852+ENST00000535435
DUSP5	ENST00000369583+NM_004419+ENST00000476681+ENST00000468749
DUSP1	NM_004417+ENST00000239223
GBGT1	ENST00000372040+NM_021996+ENST00000372043+ENST00000470431+ENST00000472281+ENST00000540636+ENST00000372038
HEY2	ENST00000368365+ENST00000368364+NM_012259
HEY1	NM_001040708+NM_012258+ENST00000354724+ENST00000542205+ENST00000337919+ENST00000435063+ENST00000523976+ENST00000518733+ENST00000521111+ENST00000519075+ENST00000523531
RP11-263K19.4	ENST00000453136+ENST00000430312+ENST00000422665
CSRNP1	NM_033027+ENST00000273153+ENST00000514182
SEMA4C	ENST00000305476+NM_017789+ENST00000474420+ENST00000482925+ENST00000467747+ENST00000442264+ENST00000449330
EDARADD	ENST00000439430+ENST00000334232+NM_145861+NM_080738+ENST00000359362
ZNF223	NM_013361+ENST00000434772
HTRA3	NM_053044+ENST00000307358+ENST00000382512
EMID2	ENST00000397927+ENST00000313669
EMID1	ENST00000334018+ENST00000429226+ENST00000404755+NM_133455+NM_001267895+ENST00000404820+ENST00000430127+ENST00000435427+ENST00000484039+ENST00000433143+ENST00000473933+ENST00000488820+ENST00000487477
MGAT4C	ENST00000332156+ENST00000393205+ENST00000550460+ENST00000549405+ENST00000552808+ENST00000548651+NM_013244+ENST00000547225+ENST00000552435+ENST00000550365+ENST00000551751
RP11-417E7.1	ENST00000439703+ENST00000449466
CADM4	NM_145296+ENST00000222374
CADM3	NM_021189+ENST00000368124+ENST00000368125+NM_001127173+ENST00000416746+ENST00000497636
PIP5K1B	ENST00000541509+ENST00000377290+NM_003558+ENST00000265382+ENST00000377284+ENST00000437200+ENST00000440050+ENST00000478500+ENST00000472907+ENST00000474356
RP11-157D23.2	ENST00000438867
KRT8P3	ENST00000519669+ENST00000394813
C21orf59	ENST00000440966+ENST00000382549+ENST00000290155+NR_036552+NM_021254+ENST00000425336+ENST00000300260+ENST00000483315+ENST00000540881
CLDN16	ENST00000468220+NM_006580+ENST00000264734+ENST00000456423
ZNF528	ENST00000391788+ENST00000436397+NM_032423+ENST00000360465+ENST00000391787+ENST00000494167+ENST00000493272+ENST00000531472+ENST00000448954+ENST00000479718
RNF144B	ENST00000429054+NM_182757+ENST00000259939+ENST00000486622
C1GALT1	ENST00000429911+ENST00000419721+ENST00000436587+NM_020156+ENST00000476068+ENST00000223122+ENST00000402468+ENST00000467716
FKBP9	NM_007270+ENST00000242209+ENST00000469202+ENST00000494374+ENST00000464334+ENST00000538336+ENST00000538443+ENST00000485309+ENST00000472007+ENST00000489038+ENST00000418354+ENST00000490776+ENST00000463443+ENST00000468510+ENST00000475220+ENST00000471066
AC112721.1	ENST00000409162
GPX3	NM_002084+ENST00000388825+ENST00000521722+ENST00000521650+ENST00000517973+ENST00000519214+ENST00000521632+ENST00000520597+ENST00000520059
GRAMD1A	ENST00000504615+NM_020895+ENST00000317991+NM_001136199+ENST00000411896
ST6GALNAC6	ENST00000373146+ENST00000373142+ENST00000373141+ENST00000373144+NM_013443+ENST00000291839+ENST00000491678+ENST00000485320+ENST00000542456+ENST00000463086+ENST00000480417+ENST00000447681+ENST00000494541+ENST00000483353+ENST00000481355+ENST00000478319+ENST00000494611
ST6GALNAC3	NM_152996+NM_001160011+ENST00000328299+ENST00000464140
TMEM185AP1	ENST00000428022+ENST00000524311
YPEL2	ENST00000581865+NM_001005404+ENST00000312655+ENST00000582192+ENST00000585166+ENST00000582813
EFNB1	ENST00000204961+NM_004429
C3AR1	ENST00000307637+NM_004054+ENST00000546241
RP11-543B16.2	ENST00000397651+ENST00000431591
LOC440354	NR_002473
GBP3	ENST00000370481+NM_018284+ENST00000370482+ENST00000489444+ENST00000493594+ENST00000235878+ENST00000461384+ENST00000445969+ENST00000564665+ENST00000475853+ENST00000568006+ENST00000564037
OTOF	NM_194248+ENST00000272371+NM_194323+ENST00000339598+NM_194322+ENST00000402415+NM_004802+ENST00000338581+ENST00000403946+ENST00000464574+ENST00000426958
LAMC2	NM_005562+NM_018891+ENST00000493293+ENST00000264144+ENST00000461729+ENST00000476255
RP11-575L7.8	ENST00000448389
BMPR1B	ENST00000515059+NM_001203+ENST00000506363+NM_001256792+ENST00000512312+NM_001256793+ENST00000440890+ENST00000509540+ENST00000502683+ENST00000264568+NM_001256794+ENST00000394931

## Sheet: Notch Genes hyp
Genes upregulated 2-fold by TMX-Notch induction in Hypoxia
Gene ID	Gene ID2
ITGA8	ENST00000378076+NM_003638+ENST00000477064+ENST00000468882
ITGA1	ENST00000282588+NM_181501+ENST00000514262+ENST00000513737+ENST00000509049+ENST00000504669+ENST00000506275
IGF2R	NM_000876+ENST00000356956+ENST00000464636+ENST00000479434+ENST00000487607+ENST00000475834+ENST00000475584
CADPS2	NM_001009571+NM_017954+NM_001167940+ENST00000334010+ENST00000313070+ENST00000462699+ENST00000412584+ENST00000449022+ENST00000397721+ENST00000476131
CFH	NM_001014975+ENST00000439155+NM_000186+ENST00000367429+ENST00000359637+ENST00000496761+ENST00000466229+ENST00000470918
SIDT2	ENST00000324225+ENST00000532960+ENST00000525347+ENST00000525339+ENST00000278951+ENST00000431081+NM_001040455+ENST00000524842+ENST00000531353+ENST00000528397+ENST00000530948+ENST00000531255+ENST00000529441+ENST00000526813+ENST00000527654+ENST00000524988+ENST00000529484+ENST00000525065+ENST00000525478+ENST00000532062
RP11-335O13.7	ENST00000421055
FOXS1	NM_004118+ENST00000375978
AC008060.7	ENST00000401499
AL357060.1	ENST00000401278
TBX2	NM_005994+ENST00000240328+ENST00000419047+ENST00000477081
ALPL	ENST00000540617+NM_001177520+NM_000478+NM_001127501+ENST00000539907+ENST00000374840+ENST00000468526+ENST00000374832+ENST00000425315+ENST00000374830+ENST00000374829
SRD5A3	ENST00000264228+NM_024592+ENST00000505210+ENST00000514398
BEX5	NM_001012978+NM_001159560+ENST00000543160+ENST00000333643+ENST00000484837
SNAP91	ENST00000521485+ENST00000195649+ENST00000369694+ENST00000439399+NM_001242793+NM_001256717+NM_001242792+NM_001256718+NM_001242794+NM_014841+ENST00000428679+ENST00000437520+ENST00000520302+ENST00000521743+ENST00000518312+ENST00000520213+ENST00000523448+ENST00000521616+ENST00000519133+ENST00000521931+ENST00000369691+ENST00000523780+ENST00000522248+ENST00000519779+ENST00000518309+ENST00000369690+ENST…
C11orf35	ENST00000492515
C16orf57	ENST00000561568
CHMP4A	ENST00000533011
COBLL1	ENST00000495084+ENST00000375458+NM_014900+ENST00000342193+ENST00000409184+ENST00000392717+ENST00000493868+ENST00000489955+ENST00000194871+ENST00000493713+ENST00000456171+ENST00000491126+ENST00000460238+ENST00000434366+ENST00000474975+ENST00000452626+ENST00000456693+ENST00000448708+ENST00000439313+ENST00000444537+ENST00000414843+ENST00000445474+ENST00000493921+ENST00000480873+ENST00000483743+ENST0…
ST5	ENST00000534127+ENST00000526757+NM_005418+ENST00000313726+NM_213618+NM_139157+ENST00000530991+ENST00000357665+ENST00000526099+ENST00000527540+ENST00000532162+ENST00000534278+ENST00000524513+ENST00000530438+ENST00000532738+ENST00000526062+ENST00000532871+ENST00000533081+ENST00000526701+ENST00000530922+ENST00000530559+ENST00000533020+ENST00000526837+ENST00000530338+ENST00000532734+ENST00000530593+E…
SYT3	NM_032298+NM_001160329+NM_001160328+ENST00000544769+ENST00000338916
SYT7	NM_001252065+NM_004200+ENST00000263846+ENST00000540677+ENST00000542670+ENST00000539246+ENST00000535826+ENST00000539008+ENST00000542836+ENST00000539468+ENST00000540831+ENST00000545053
SORBS2	NM_001270771+NM_001145671+ENST00000431808+NM_003603+NM_001145675+NM_001145673+NM_021069+NM_001145674+ENST00000418609+ENST00000284776+NM_001145672+ENST00000448662+NM_001145670+ENST00000437304+ENST00000319471+ENST00000449407+ENST00000355634+ENST00000393528+ENST00000478461+ENST00000319454+ENST00000498125+ENST00000480146+ENST00000451974+ENST00000438278+ENST00000487184+ENST00000445625+ENST00000487836+…
BCDIN3D-AS1	NR_027499+NR_027501+NR_027500
UNC5B	NM_170744+NM_001244889+ENST00000335350+ENST00000373192
EPB41L1	ENST00000202028+NM_001258331+ENST00000432589+ENST00000373951+NM_177996+ENST00000373950+NM_001258330+ENST00000447825+ENST00000441639+ENST00000406771+ENST00000430276+NM_001258329+ENST00000452261+ENST00000373946+NM_012156+ENST00000373945+ENST00000338074+ENST00000373941+ENST00000451082+ENST00000454226+ENST00000479336+ENST00000432603+ENST00000427533
EPB41L5	ENST00000263713+NM_001184937+NM_001184939+NM_020909+ENST00000443902+ENST00000331393+NM_001184938+ENST00000443124+ENST00000452780+ENST00000466241+ENST00000489017+ENST00000461128+ENST00000495030+ENST00000488691
ACSS1	NM_032501+NM_001252675+NM_001252677+NM_001252676+ENST00000323482+ENST00000484396+ENST00000537502+ENST00000432802+ENST00000542618+ENST00000376726
PCOLCE2	ENST00000470310+NM_013363+ENST00000295992+ENST00000470795+ENST00000485766+ENST00000480473+ENST00000483986+ENST00000495732+ENST00000461818+ENST00000493733+ENST00000483454
CTC-573N18.1	ENST00000507681
SHANK1	ENST00000391813+ENST00000359082+NM_016148+ENST00000293441+ENST00000391814+ENST00000483981+ENST00000468654+ENST00000461154+ENST00000483128
TC2N	ENST00000435962+NM_001128596+NM_001128595+NM_152332+ENST00000340892+ENST00000360594+ENST00000556018+ENST00000556590+ENST00000554424+ENST00000555302
AC007099.1	ENST00000451622
TM4SF19	NM_001204897+NM_001204898+NM_138461+ENST00000454715+ENST00000440822+ENST00000273695
TM4SF19	ENST00000446879
LAMB3	NM_000228+NM_001127641+NM_001017402+ENST00000391911+ENST00000356082+ENST00000367030+ENST00000455193+ENST00000415782
LAMB2	NM_002292+ENST00000467506+ENST00000418109+ENST00000484713+ENST00000305544+ENST00000498377+ENST00000469665+ENST00000477225+ENST00000480640+ENST00000538659+ENST00000542580+ENST00000462930+ENST00000464891+ENST00000483057+ENST00000486298+ENST00000477701+ENST00000493571+ENST00000488638+ENST00000483321+ENST00000494831
MGP	ENST00000539261+NM_001190839+NM_000900+ENST00000545199+ENST00000228938+ENST00000507170
AC002066.2	ENST00000401257
CDC42EP2	NM_006779+ENST00000279249+ENST00000533419+ENST00000544348
CDC42EP5	ENST00000301200+NM_145057+ENST00000472703
TBKBP1	ENST00000578982+ENST00000537587+ENST00000361722+NM_014726
MCCC2	ENST00000512218+NM_022132+ENST00000340941+ENST00000509358+ENST00000323375+ENST00000507169+ENST00000505787+ENST00000510895+ENST00000505435+ENST00000509539
GAPDHP32	ENST00000433816
AC091492.2	ENST00000419844
BCL6	ENST00000406870+NM_001130845+NM_001134738+NM_001706+ENST00000419510+ENST00000232014+ENST00000450123+ENST00000479110+ENST00000430339+ENST00000480458+ENST00000438077+ENST00000470319+ENST00000496823
AC012501.3	ENST00000437634
DAGLA	ENST00000257215+NM_006133+ENST00000540717
TUBG2	NM_016437+ENST00000251412
RASA3	ENST00000334062+NM_007368+ENST00000389544+ENST00000542651
RP11-706O15.1	ENST00000492160+ENST00000483854+ENST00000475317+ENST00000469903+ENST00000461011+ENST00000425492+ENST00000471090+ENST00000486571
TSPAN11	ENST00000545802+ENST00000546076+NM_001080509+ENST00000261177+ENST00000544427+ENST00000535215
TSPAN12	NM_012338+ENST00000222747+ENST00000450414+ENST00000415871+ENST00000441017+ENST00000433758+ENST00000424710+ENST00000430985
TSPAN15	NM_012339+ENST00000373290+ENST00000478112+ENST00000475069+ENST00000452130+ENST00000463840+ENST00000490083+ENST00000486093+ENST00000459981+ENST00000470508
NOTCH1	NM_017617+ENST00000277541+ENST00000494783+ENST00000491649
NOTCH3	NM_000435+ENST00000263388
N4BP2L1	NM_001079691+NM_052818+ENST00000380130+ENST00000459716+ENST00000380139+ENST00000530622+ENST00000380133+ENST00000495479+ENST00000343281+ENST00000472298+ENST00000464470+ENST00000461502
GPR89A	ENST00000313835+NM_001097612+NM_001097613+NR_036541+ENST00000460277+ENST00000465185+ENST00000493684+ENST00000454423+ENST00000534502+ENST00000462900+ENST00000478703+ENST00000466593+ENST00000528944+ENST00000492401+ENST00000527989+ENST00000532574+ENST00000524525
LGMN	ENST00000555699+NM_005606+NM_001008530+ENST00000334869+ENST00000555169+ENST00000557434+ENST00000393218+ENST00000557609+ENST00000556790+ENST00000557725+ENST00000556097+ENST00000554189+ENST00000553802+ENST00000557694+ENST00000554397+ENST00000554919+ENST00000554080+ENST00000553371+ENST00000557315+ENST00000553918+ENST00000557034
RP4-599G15.3	ENST00000450675
RP11-571F15.6	ENST00000419794
STOM	NM_001270527+NM_198194+NM_004099+NR_073037+NM_001270526+ENST00000286713+ENST00000538954+ENST00000347359
GPC1	ENST00000264039+NM_002081+ENST00000469694+ENST00000420138+ENST00000426280+ENST00000427506+ENST00000425056+ENST00000495100+ENST00000455111+ENST00000466624
MYLK2	ENST00000375994+ENST00000375985+NM_033118+ENST00000468730
COL23A1	NM_173465+ENST00000390654+ENST00000407622+ENST00000484750
RAB27B	NM_004163+ENST00000262094
LSAMP	NM_002338+ENST00000333617+ENST00000490035+ENST00000475403+ENST00000539563+ENST00000473171+ENST00000498645+ENST00000474851
TRIM5	NM_033093+ENST00000396855+NM_033092+NM_033034+ENST00000305836+ENST00000380034+ENST00000380027+ENST00000433961+ENST00000396847+ENST00000438025+ENST00000483835+ENST00000396853+ENST00000492086+ENST00000465634+ENST00000487241+ENST00000412903+ENST00000419850
TRIM6	NM_058166+ENST00000278302+ENST00000424369+ENST00000507320+ENST00000515469+ENST00000380107+NM_001198644+NM_001198645+NM_001003818+ENST00000511284+ENST00000380097+ENST00000445329+ENST00000515022+ENST00000506134+ENST00000469187+ENST00000481603
CYTH3	ENST00000350796+NM_004227+ENST00000465320+ENST00000396741+ENST00000495176+ENST00000461891+ENST00000488964+ENST00000466543+ENST00000491641+ENST00000478541+ENST00000481329+ENST00000482460
CDH23	NM_001171931+NM_022124+NM_001171932+NM_052836+NM_001171930+ENST00000398809+ENST00000398842+ENST00000461841+ENST00000224721+ENST00000299366+ENST00000466757+ENST00000470494+ENST00000442677+ENST00000493280+ENST00000398792+NM_001171934+NM_001171933+ENST00000398788+ENST00000475158+NM_001171935+NM_001171936
RP11-290L1.3	ENST00000552367
RGS4	NM_001102445+ENST00000421743+ENST00000527393+NM_005613+ENST00000367909+NM_001113381+ENST00000367908+ENST00000527809+ENST00000531057+ENST00000491263+ENST00000533019+NM_001113380+ENST00000367906+ENST00000528938
RGS5	NM_001254749+NM_001254748+NM_001195303+NM_003617+ENST00000313961+ENST00000367903+ENST00000530507+ENST00000527988+ENST00000525894+ENST00000531476
RGS3	NM_144488+ENST00000374140+ENST00000350696+NR_074077+NM_017790+ENST00000478599+ENST00000317613+ENST00000466735+ENST00000488259+ENST00000466314+NM_001276261+NM_130795+ENST00000343817+ENST00000394646+ENST00000464306+ENST00000374136+ENST00000496113+ENST00000460000+ENST00000470775+ENST00000496264+NM_001276260+ENST00000474719+ENST00000462143+ENST00000492676+ENST00000488620+NM_021106+ENST00000374134+NR_…
COL27A1	ENST00000356083+NM_032888+ENST00000451716+ENST00000494090+ENST00000485397+ENST00000477421+ENST00000494780+ENST00000490831+ENST00000468565
HSD11B2	ENST00000567684+ENST00000326152+NM_000196+ENST00000566606+ENST00000569303
ISYNA1	NM_001170938+NM_001253389+NR_045574+NM_016368+NR_045573+ENST00000545187+ENST00000582811+ENST00000338128+ENST00000457269+ENST00000582287+ENST00000578963+ENST00000581672+ENST00000577916+ENST00000582770+ENST00000317018+ENST00000577820+ENST00000585068+ENST00000583816+ENST00000583309+ENST00000582876+ENST00000579463+ENST00000580254+ENST00000578352+ENST00000580725+ENST00000581800+ENST00000583534+ENST000…
SLC38A7	ENST00000219320+ENST00000570101+ENST00000564100+NM_018231+ENST00000566598+ENST00000564010+ENST00000566953+ENST00000562149+ENST00000569209+ENST00000565785+ENST00000570214+ENST00000562397+ENST00000563196+ENST00000564391+ENST00000567930+ENST00000564964+ENST00000564720
NCOA7	ENST00000368357+NM_001199620+NM_001199619+NM_001122842+NM_181782+ENST00000392477+ENST00000453302+ENST00000417494+ENST00000428318+ENST00000487635+ENST00000419660+NM_001199621+ENST00000229634+ENST00000413085+ENST00000433571+NM_001199622+ENST00000438495+ENST00000444128+ENST00000448104
ZNF498	ENST00000481424+ENST00000394150+ENST00000485586
RP3-512B11.3	ENST00000561592
NID2	NM_007361+ENST00000216286+ENST00000541773+ENST00000556686+ENST00000555310+ENST00000556572+ENST00000553297+ENST00000557051+ENST00000554284
MTX3	NM_001167741+NM_001010891+ENST00000512560+ENST00000509852+ENST00000512528
AC009518.4	ENST00000452219
FAM82B	ENST00000518390+ENST00000519145
LYN	ENST00000519728+NM_001111097+NM_002350+ENST00000520220+ENST00000520050+ENST00000420292
PLAC9	ENST00000372270+NM_001012973+ENST00000372267+ENST00000372263+ENST00000465660
RP11-7G23.8	ENST00000330839+ENST00000431682
TAP2	NM_000544+ENST00000374897+ENST00000464100
AC017076.4	ENST00000426122+ENST00000439208+ENST00000437589
B4GALNT3	ENST00000266383+NM_173593+ENST00000535680+ENST00000544638+ENST00000540836+ENST00000322843+ENST00000535402
CHST15	NM_015892+NM_001270764+ENST00000346248+ENST00000435907+NM_001270765+NM_014863+ENST00000476765+ENST00000421115+ENST00000462406
LRRC1	ENST00000487251+NM_018214+ENST00000370888+ENST00000370882+ENST00000490222+ENST00000474641
PLD1	ENST00000463281+ENST00000356327+NM_002662+NM_001130081+ENST00000351298+ENST00000342215+ENST00000446289+ENST00000340989+ENST00000465816+ENST00000467432+ENST00000471075+ENST00000481505+ENST00000498278+ENST00000475273+ENST00000440204+ENST00000418087+ENST00000460926+ENST00000497307+ENST00000489995
PPIF	NM_005729+ENST00000498681+ENST00000394579+ENST00000225174+ENST00000472580+ENST00000492149+ENST00000448165
PI3	ENST00000243924+NM_002638
RP11-112H10.4	ENST00000580589+ENST00000578022+ENST00000580769
COL9A1	ENST00000357250+ENST00000320755+NM_001851+NM_078485+ENST00000370499+ENST00000486080+ENST00000489611+ENST00000447041+ENST00000493682+ENST00000360859+ENST00000489861+ENST00000470652+ENST00000370496
RP11-314N14.1	ENST00000500169+ENST00000505436
PVRL1	ENST00000531468+NM_203285+ENST00000341398+ENST00000264025+NM_002855+NM_203286+ENST00000524429+ENST00000340882+ENST00000532197+ENST00000524510
Y_RNA	ENST00000363220
Y_RNA	ENST00000363257
Y_RNA	ENST00000410561
Y_RNA	ENST00000364808
IL2RB	ENST00000447922+ENST00000216223+NM_000878+ENST00000483573+ENST00000453962+ENST00000429622+ENST00000461607+ENST00000440958+ENST00000445595
RIPPLY2	NM_001009994+ENST00000369689+ENST00000369687
SLC37A1	ENST00000419522+NM_018964+ENST00000398341+ENST00000484887+ENST00000471277+ENST00000352133+ENST00000398343+ENST00000487951+ENST00000496416
VSTM4	NM_001031746+ENST00000332853+ENST00000476018+ENST00000298454+NM_144984
ABCB6	ENST00000492953
GADD45G	NM_006705+ENST00000252506+ENST00000375769+ENST00000494726
HERC2	NM_004667+ENST00000261609+ENST00000566635+ENST00000562136+ENST00000568206+ENST00000564519+ENST00000569772+ENST00000567869+ENST00000569335+ENST00000564734+ENST00000563670+ENST00000564383+ENST00000563945
SLCO2B1	ENST00000526660+ENST00000531713+NM_001145212+NM_007256+ENST00000289575+ENST00000341411+ENST00000532236+ENST00000531756+ENST00000525650+ENST00000454962+ENST00000428359+NM_001145211+ENST00000531457+ENST00000530556+ENST00000534004+ENST00000527180+ENST00000525845+ENST00000534186+ENST00000526839+ENST00000530012+ENST00000528108+ENST00000530015+ENST00000524599
U7	ENST00000516836
CHRNA7	NM_000746+NM_001190455+NR_046324+ENST00000454250+ENST00000306901+ENST00000455693+ENST00000437966
MIR4321	NR_036207+ENST00000584851
RP11-163O17.1	ENST00000504792+ENST00000508772
ZFR2	NM_015174+ENST00000262961+ENST00000438164+NR_027149+NM_001145640+ENST00000439086
RP11-783K16.14	ENST00000534988+ENST00000539963
HMGN2P42	ENST00000397765
ZNF33B	ENST00000462075+ENST00000486187+ENST00000465206+NM_006955+ENST00000359467+ENST00000476796+ENST00000493285+ENST00000486614
SLC31A2	ENST00000259392+NM_001860+ENST00000490809+ENST00000374220
PROK1	NM_032414+ENST00000271331+ENST00000481350
SFRP2	NM_003013+ENST00000274063
KLK10	NM_001077500+NM_145888+NM_002776+ENST00000358789+ENST00000391805+ENST00000309958
PLA1A	ENST00000273371+NM_015900+NM_001206961+NM_001206960+ENST00000488919+ENST00000495992+ENST00000472126+ENST00000494440+ENST00000475963
RNF122	NM_024787+ENST00000256257
NELF	ENST00000392812
MIR103A2	NR_029519+ENST00000362154
CTD-2024D23.1	ENST00000519537
MIR143HG	ENST00000512096+NR_027180+ENST00000505254+ENST00000523269+ENST00000519898+ENST00000522358+ENST00000509909+ENST00000524265+ENST00000505340
GUCY1A3	NM_001130682+NM_001130687+NM_000856+ENST00000506455+ENST00000511108+ENST00000512983+ENST00000511507+ENST00000515602+ENST00000455639+NM_001256449+NM_001130683+NM_001130685+ENST00000509901+ENST00000443668+ENST00000393832+ENST00000296518+ENST00000515201+ENST00000513574+NM_001130684
ALS2CL	NM_147129+NM_001190707+NM_182775+NR_033815+ENST00000486301+ENST00000318962+ENST00000434140+ENST00000415953+ENST00000383742+ENST00000450172+ENST00000431015+ENST00000423707+ENST00000498817+ENST00000473484
FZD10	ENST00000229030+NM_007197+ENST00000539839
THBD	ENST00000377103+NM_000361
SLC22A23	ENST00000436008+NM_015482+NM_021945+ENST00000406686+ENST00000497691+ENST00000380302+ENST00000490273+ENST00000482874+ENST00000485307+ENST00000467177+ENST00000467144+ENST00000496753+ENST00000433689+ENST00000380298
ZNF84	NM_003428+ENST00000392319+ENST00000543758+ENST00000539354+ENST00000542874+ENST00000438628+NM_001127372+ENST00000540031+ENST00000539098+ENST00000539686+ENST00000536123+ENST00000327668+ENST00000543310+ENST00000545299+ENST00000542358+ENST00000441040+ENST00000538726+ENST00000535439+ENST00000543124+ENST00000455093
SCARF2	NM_153334+NM_182895+ENST00000405555+ENST00000266214+ENST00000494535
AC016734.2	ENST00000425312+ENST00000436998
CYP26B1	NM_019885+ENST00000001146+ENST00000412253+ENST00000546307+ENST00000474509+ENST00000461519
PPP1R14C	NM_030949+ENST00000361131
PPP1R14A	NM_033256+NM_001243947+ENST00000347262+ENST00000301242
TMED7-TICAM2	ENST00000514548
KCNN3	NM_002249+NM_001204087+NM_170782+ENST00000361147+ENST00000271915+ENST00000358505
STAT5A	NM_003152+ENST00000345506+ENST00000469124+ENST00000546010+ENST00000452307+ENST00000444283+ENST00000478897+ENST00000479417+ENST00000468096
SERPINA3	ENST00000553947+NM_001085+ENST00000393078+ENST00000485588+ENST00000393080+ENST00000555820+ENST00000467132+ENST00000556388+ENST00000468897+ENST00000556968+ENST00000482740
RP1-10C16.2	ENST00000420691
GPR116	NM_015234+NM_001098518+ENST00000452370+ENST00000283296+ENST00000362015+ENST00000456426+ENST00000265417+ENST00000545669+ENST00000498632+ENST00000478711
GPR115	ENST00000371220+ENST00000327753+NM_153838+ENST00000283303
RASGRP2	ENST00000377497+ENST00000421556+ENST00000464324+NM_001098671+NM_153819+ENST00000354024+ENST00000394432+NM_001098670+ENST00000377494+ENST00000488071+ENST00000494001+ENST00000497441+ENST00000465852+ENST00000445445+ENST00000431822+ENST00000441258+ENST00000394429+ENST00000394428+ENST00000377487+ENST00000377486+ENST00000377489+ENST00000394430+ENST00000377485+ENST00000430645+ENST00000480443+ENST0000041…
C7orf23	ENST00000257637+ENST00000433078+ENST00000455575
FAHD2CP	NR_003698
C11orf88	ENST00000529167+NM_207430+ENST00000332814+NM_001100388+ENST00000375618+ENST00000529661
MS4A8B	NM_031457+ENST00000300226+ENST00000533691+ENST00000532953+ENST00000533354+ENST00000450141+ENST00000529752+ENST00000532816+ENST00000534316+ENST00000525458
BAHCC1	NM_001080519+ENST00000307745+ENST00000571813+ENST00000570375+ENST00000576071+ENST00000576039+ENST00000571612
AC112721.2	ENST00000409910
C2CD4A	NM_207322+ENST00000355522
ENTPD2	ENST00000355097+NM_203468+NM_001246+ENST00000460614+ENST00000312665+ENST00000469106
ENTPD1	ENST00000488566+ENST00000453258+NM_001098175+ENST00000371206+ENST00000481316+NM_001164178+ENST00000371207+NM_001164179+NM_001164183+ENST00000539125+NM_001776+NM_001164182+ENST00000371203+ENST00000371205+ENST00000490659+NM_001164181+ENST00000543964+ENST00000483213+ENST00000494070+ENST00000461927+ENST00000422161+ENST00000466637
MIR1324	NR_031714+ENST00000408868
POU2AF1	ENST00000393067+NM_006235+ENST00000525584+ENST00000531398+ENST00000530793+ENST00000525662+ENST00000526535+ENST00000515029+ENST00000525890+ENST00000525499+ENST00000530229+ENST00000525527+ENST00000529065
TNFRSF21	NM_014452+ENST00000296861
RP11-877E17.2	ENST00000500276+ENST00000502069+ENST00000545226+ENST00000546134+ENST00000542086+ENST00000537801
SLC29A3	NR_033414+NR_033413+NM_001174098+NM_018344+ENST00000373189+ENST00000479577+ENST00000469204
SARM1	ENST00000379061+ENST00000457710+NM_015077+ENST00000003834+ENST00000582323+ENST00000578128+ENST00000577870+ENST00000580711+ENST00000579593
RP11-15J10.1	ENST00000445695
LPAL2	ENST00000454031+NR_028093+ENST00000435757+ENST00000335388+NR_028092
AFAP1L2	NM_032550+ENST00000369271+ENST00000304129+NM_001001936+ENST00000491814+ENST00000481462+ENST00000545353+ENST00000486300+ENST00000419268+ENST00000483496
SLAIN2	ENST00000264313+NM_020846+ENST00000506375+ENST00000512093+ENST00000505131+ENST00000506141+ENST00000510595
SLC6A12	NM_001122848+NM_001206931+NM_001122847+ENST00000359674+NM_003044+ENST00000545058+ENST00000428720+ENST00000397296+ENST00000424061+ENST00000536824+ENST00000542825+ENST00000535498+ENST00000544782+ENST00000538272+ENST00000540094+ENST00000538580+ENST00000536116+ENST00000537793+ENST00000535347+ENST00000537826+ENST00000538424
CD59	ENST00000534312+ENST00000527926+ENST00000525763+ENST00000533181+NM_001127226+NM_001127227+NM_203330+NM_001127223+NM_001127225+NM_203329+NM_203331+NM_000611+ENST00000395850+ENST00000533403+ENST00000351554+ENST00000528987+ENST00000415002+ENST00000445143+ENST00000426650+ENST00000437761+ENST00000527577+ENST00000528700
RP11-134G8.8	ENST00000430471
PTRH2	NM_016077+ENST00000393038+ENST00000409433+ENST00000537860+ENST00000470557+ENST00000579915
YRDC	NM_024640+ENST00000373044
SERINC5	NM_178276+NM_001174071+ENST00000507668+ENST00000512972+ENST00000509193+NM_001174072+ENST00000512721+ENST00000502747+ENST00000513907
KIAA0494	ENST00000481623
ST6GAL1	ENST00000169298+ENST00000463542+NM_173216+NM_173217+ENST00000457772+ENST00000487031+ENST00000455441+ENST00000427315+ENST00000468614+ENST00000458216+ENST00000430309+ENST00000417392+ENST00000438590+ENST00000448408+ENST00000440338+ENST00000448044+NM_003032+ENST00000416235+ENST00000423451+ENST00000446170+ENST00000448449+ENST00000464827+ENST00000442023+ENST00000470633+ENST00000485105
POLR3G	ENST00000512239+ENST00000505345+ENST00000503373+ENST00000503973+NM_006467+ENST00000399107+ENST00000514483+ENST00000504930
GLT1D1	ENST00000441390+ENST00000442111+NM_144669+ENST00000281703+ENST00000539044+ENST00000413816+ENST00000537468+ENST00000542193
CTD-2313N18.7	ENST00000533289
TMEM204	ENST00000253934+NM_001256541+ENST00000566264+NM_024600
C20orf160	ENST00000300415+ENST00000452892
FJX1	NM_014344+ENST00000317811+ENST00000532914
S100A4	ENST00000368715+ENST00000368716+ENST00000354332+ENST00000481009+ENST00000468373+NM_019554+ENST00000368714+NM_002961
ENOX1	ENST00000261488+NM_017993+NM_001242863+NM_001127615+ENST00000412891+ENST00000540032+ENST00000482207
JAK2	ENST00000476574+ENST00000539801+NM_004972+ENST00000381652+ENST00000544510+ENST00000472549+ENST00000487310
RP11-817O13.6	ENST00000563660
KIF21B	NM_001252102+NM_001252103+NM_001252100+NM_017596+ENST00000477146+ENST00000332129+ENST00000461742+ENST00000360529+ENST00000422435+ENST00000534043
KLF9	ENST00000377126+NM_001206
RP11-286N22.8	ENST00000544025
FAM163B	NM_001080515+ENST00000356873+ENST00000496132
NRARP	NM_001004354+ENST00000356628
EXOC3L2	NM_138568+ENST00000413988+ENST00000252482
DNAJC12	NM_021800+ENST00000225171+ENST00000483798+ENST00000480963+NM_201262+ENST00000339758+ENST00000480180
CDHR3	ENST00000487084+ENST00000474330+ENST00000470188+ENST00000488386+ENST00000472116+ENST00000542731+ENST00000343407+NM_152750+ENST00000317716+ENST00000541203+ENST00000496633+ENST00000478080+ENST00000461766+ENST00000466045+ENST00000471910+ENST00000466351+ENST00000468477+ENST00000468143
RP11-58K22.5	ENST00000533814
CD82	ENST00000526958+ENST00000227155+NM_002231+NM_001024844+ENST00000342935+ENST00000532544+ENST00000529277+ENST00000525210+ENST00000525898+ENST00000527737+ENST00000524704+ENST00000525813+ENST00000529853+ENST00000530601+ENST00000530931+ENST00000524750
CNKSR3	NM_173515+ENST00000367213+ENST00000433165+ENST00000479339+ENST00000424998+ENST00000454664
FAM222B	ENST00000341217+NM_001077498+NM_018182+ENST00000581407+ENST00000582266+ENST00000452648+ENST00000583307+ENST00000582059+ENST00000583953+ENST00000577376+ENST00000577682+ENST00000581229+ENST00000577513+ENST00000583522+ENST00000581381+ENST00000584059+ENST00000579381
TNKS1BP1	NM_033396+ENST00000528882+ENST00000532273+ENST00000358252+ENST00000532437+ENST00000427750+ENST00000530920+ENST00000527207
CXCR4	NM_003467+NM_001008540+ENST00000409817+ENST00000241393+ENST00000466288
LAYN	ENST00000533999+NM_001258391+ENST00000375614+NM_001258390+NM_178834+ENST00000375615+ENST00000525126+ENST00000525866+ENST00000436913+ENST00000533265+ENST00000530962+ENST00000528924+ENST00000528102
RP11-481A20.11	ENST00000527396
RP1-170D19.3	ENST00000443628
GUCY1B3	NM_000857+ENST00000505154+ENST00000502959+ENST00000505764+ENST00000507146+ENST00000264424+ENST00000503520+ENST00000513437
BTNL9	ENST00000376842+NM_152547+ENST00000327705+ENST00000376841+ENST00000491209+ENST00000515271+ENST00000513424+ENST00000511589+ENST00000509395+ENST00000511056+ENST00000506782+ENST00000512570
SLCO2A1	NM_005630+ENST00000310926+ENST00000493729+ENST00000481359+ENST00000462770+ENST00000477061+ENST00000464676+ENST00000478651+ENST00000478662
KLHL2	ENST00000226725+NM_007246+ENST00000511305+ENST00000509704+ENST00000514860+NM_001161521+NM_001161522+ENST00000538127+ENST00000506824+ENST00000421009+ENST00000506541+ENST00000506761+ENST00000509028
ZDHHC11B	ENST00000522356+ENST00000508859+ENST00000382776
TCTN3	NM_015631+ENST00000265993+NM_001143973+ENST00000430368+ENST00000371217+ENST00000480852+ENST00000443432+ENST00000467470+ENST00000371209+ENST00000424175+ENST00000497399+ENST00000478245
TNN	NM_022093+ENST00000239462
SV2C	ENST00000502798+ENST00000322285+NM_014979+ENST00000506257
DKK3	NM_015881+NM_001018057+NM_013253+ENST00000527132+ENST00000396505+ENST00000326932+ENST00000525493+ENST00000450094+ENST00000528188+ENST00000532372+ENST00000525927+ENST00000532873+ENST00000533813+ENST00000534511+ENST00000529338+ENST00000526218+ENST00000531309+ENST00000530694+ENST00000534479+ENST00000533900
RP1-228P16.7	ENST00000419998+ENST00000549557
PLCL2-AS1	ENST00000414844
STARD4	ENST00000296632+ENST00000512160+NM_139164+ENST00000511137+ENST00000502931+ENST00000505803+ENST00000502322+ENST00000509887+ENST00000511569+ENST00000511436+ENST00000510346+ENST00000455172+ENST00000508215
PREX1	ENST00000482556+ENST00000371941+ENST00000396220+NM_020820+ENST00000496915
STON2	NM_033104+NM_001256430+ENST00000555447+ENST00000553821+ENST00000555284+ENST00000267540+ENST00000556280+ENST00000555226+ENST00000557055+ENST00000554710
VANGL2	NM_020335+ENST00000368061+ENST00000483408
TTLL12	NM_015140+ENST00000216129+ENST00000484711+ENST00000423379+ENST00000494035+ENST00000484118
ZNF703	ENST00000331569+NM_025069
PHLDA1	ENST00000266671+NM_007350
H19	ENST00000439725+NR_002196+ENST00000412788+ENST00000414790+ENST00000442037+ENST00000411861+ENST00000535745+ENST00000422826+ENST00000446406+ENST00000417089+ENST00000411754+ENST00000431095+ENST00000436715+ENST00000428066+ENST00000447298
HERC2P4	NR_002827+ENST00000563904+ENST00000566902+ENST00000570151+ENST00000564730+ENST00000566591+ENST00000433784+ENST00000568097
HERC2P9	ENST00000507787+ENST00000529624+ENST00000529537+ENST00000382946+ENST00000524476+ENST00000529353+ENST00000542073+ENST00000530420+NR_036443+ENST00000528584+ENST00000383034+ENST00000569226
TCEA3	ENST00000450454+NM_003196+ENST00000476978+ENST00000374601+ENST00000461794+ENST00000374602+ENST00000492271
RFX8	ENST00000481179+NM_001145664+ENST00000376826+ENST00000428343+ENST00000492238+ENST00000484091
IGFBP7	ENST00000295666+NM_001553+ENST00000537922+NM_001253835
IGFBP5	ENST00000233813+NM_000599+ENST00000486341+ENST00000449583
CLIC2	NM_001289+ENST00000369449+ENST00000465553+ENST00000321926+ENST00000491205
CTD-2589H19.4	ENST00000506203
[truncated: 650 more rows]

## Sheet: Notch Genes Nor and Hyp
Genes upregulated 2-fold by TMX-Notch induction in Normoxia and Hypoxia
[truncated: 548 more rows]

## Sheet: NotchHIF2 Genes Nor
Genes upregulated 2-fold by TMX-Notch induction in normoxia that are downregulated at least 1.5 fold with HIF2a siRNA (but not HIF1a siRNA)
[truncated: 228 more rows]

[truncated: 2 more sheets: NotchHIF1 Genes Nor, Notch HIF1 HIF2 genes Nor]
