# Supplementary material for: Notch signaling promotes a HIF2α-driven hypoxic response in multiple tumor cell types
Source: Oncogene. 2018 Jul 11;37(46):6083–95. doi: 10.1038/s41388-018-0400-3 (PMC6237764; doi:10.1038/s41388-018-0400-3)
Supplement: Supplementary file 9 — Supplementary File 2 [file 41388_2018_400_MOESM9_ESM.xlsx]

## Sheet: N1KO_up
NPM1P21
SERBP1P1
DAZ3
YBX1P6
GAGE2E
GAGE12J
TCP1P1
AC010240.2
C2orf74
GAGE10
CEP170P1
CDC42P5
PAGE2B
RP11-152F13.10
RP11-114H24.4
GCSH
PSMA6P2
PAGE2
RP11-612B6.2
RP11-399J13.3
CT45A1
AC008850.3
TRBJ2-1
EMBP1
NBPF11
HSP90AA5P
PLEKHA3P1
CD46P1
RPL27AP
SAPCD1
RP11-343C2.11
RNU6-945P
RP11-212P7.3
CTA-992D9.7
AC069368.3
RP1-90L6.3
RP11-589F5.4
RP11-98J23.2
TICAM2
TVP23C-CDRT4
RP11-468E2.2
MT-TK
CTC-487M23.8
AC125232.1
RANP1
BAG5
CTD-2308N23.2
AL132780.1
ABCB4
USP32P1
RPL7AP6
RP11-120M18.2
RP11-389K14.3
RP11-762I7.5
AL513327.1
RPL7P1
SNORD18A
EIF4A1P2
RP11-392P7.1
SNORA18
RP11-771F20.1
SNORD83B
YWHAEP5
CNN1
NES
MIR1307
LA16c-360H6.2
RP11-303E16.8
MOB4
SNORD69
HAPLN1
SERPINI1
ENO1P4
SERPINB7
WISP1
NCOR1P1
RP5-1021I20.4
RPS2P55
PCDHAC2
RP11-392E22.5
AP001007.1
CTD-3220F14.1
RP11-286N22.8
ACADSB
RPS2P46
TRIM7
CYP4F33P
RBAK
CYB5RL
CTB-75G16.1
ZNF589
TMEM178A
HNRNPCP5
RPL29P11
SPECC1L
TCEAL2
TRPM2
SNHG9
SGK3
RPL38P4
TMEM119
PPAPDC1A
SUSD5
C3orf72
ZNF8
COL12A1
PSD4
GPR143
CRISPLD2
CSRP1
MRAS
PLAC8
GREM1
HCLS1
ZNF254
VAT1L
GNG4
PRR9
CTD-3025N20.3
AC007382.1
RN7SL731P
COL4A5
RP11-150O12.6
MRPL45P2
AL139385.1
ELF4
SLC22A1
AC012501.3
FAM227B
CTD-2116N20.1
SHROOM2
MKRN9P
FAM101A
MKI67
ZBED6
C4orf26
THBS2
PEX11B
CSAG4
SNORA66
TGFB2
AC018804.7
TNS1
MSH5-SAPCD1
AC108463.2
PBX1
ARHGAP28
CSMD1
SNORD17
RP11-17A4.1
SERPINA6
FP15737
PTPRF
LPAR3
AC093734.1
TUBB
CTD-2031P19.4
PTPRG-AS1
BTBD3
RP3-324O17.4
CPS1
RP11-1035H13.3
PDE4A
FAM221A
DCLK1
TRIM58
RP5-890O3.9
RP11-2E11.9
MRPL27
ABCA11P
DFFB
RP11-267A15.1
GABRB3
COLEC12
RP11-435B5.4
RP11-417E7.1
CNTNAP2
SDK1
ST6GAL2
GPD2
AL162407.1
CRAMP1L
VASH2
MME
PTPRU
FKBP7
SNHG3
TNFRSF19
SCG2
AC016629.7
RAB1A
SRGN
ACTBL2
LINC00641
LINC00857
HAS2-AS1
PTMS
MRPS14
SLAMF8
ZNF608
SHPRH
ARPC5
SNORA73
PKNOX2
LCP1
PLEKHA3
OLFML3
ATP8B1
LUM
FLT1
RP11-1069G10.2
AC004824.1
EDN1
MT-TN
DLC1
MIR186
RP11-46A10.4
ASXL2
ZNF804A
CTD-3035D6.1
CCDC152
ZNF286A
MESTP1
LTB4R2
SMARCE1
DZIP1
MEST
SNORA22
DIXDC1
NIPA2
AC097374.2
MICALCL
ERO1LB
NXF2
ZNF146
PPP1R12B
ALOX5AP
AC018766.4
NEDD9
LPHN1
RP11-343L5.2
CYP4F32P
KRT8P3
GRSF1
MYOCD
CTD-2611O12.6
ANP32AP1
SORL1
SERPINA1
FABP6
ITPRIPL1
DYNLT3
DUSP2
AC074389.9
PCBP3
ANK3
MEGF8
ANO4
CTD-2124B8.2
AFF3
CLSTN2
RP11-328J2.1
ACTR3C
LRRC15
TMEM237
TARSL2
CASK
RP1-200G19.1
AP1S3
HMGCS1
TENM2
GIMAP5
PGAP3
NCKAP1
SNORA63
RP11-561P12.2
DOCK10
RP11-89K11.1
RNF32
RP3-341D10.1
CTB-89H12.4
PPARA
ZCCHC2
TCF4
H2AFV
NXF2B
SH2D4A
FARP2
NLGN1
ANKRD18B
GPR27
GCSAML
CREM
ARL10
CYP2S1
CYTL1
STEAP2
TTC31
RAP1GAP2
DISC1
FLJ20373
GCFC2
SACS
SFI1
BDKRB1
UBE2B
AL356776.1
AC009963.4
CTB-1I21.1
RP11-10C24.1
QKI
PANK1
PNPLA3
APOBEC3F
ZNF812
PRDM1
MT-TL1
AHCTF1P1
FANCB
FNDC5
MARVELD2
LINC00842
KRT15
MTMR3
CYP20A1
FBXL21
TUFT1
LYRM1
SPIN4
C2orf27A
HNRNPU-AS1
ANKRD10-IT1
NMT2
ZNF33B
LYPD1
CASP8AP2
ACKR3
LINC00338
MTMR11
PHC3
HAT1
MYL9
RP11-488L18.10
ZNF286B
GSTT1
KLHL23
CYP51A1P1
AC073464.7
SCG5
IL11RA
CACNA1A
MLEC
F11R
ZBTB21
ENTPD4
FENDRR
SLC4A8
CTD-3195I5.5
KIF5C
APH1B
SERTAD4
AKAP13
AC092295.7
PCDHB8
TMEM30A
PDLIM5
PPM1H
RP11-357C3.3
ARHGEF39
PDGFRB
PRDX2
RNASEK-C17orf49
LACTB
TXNL4A
RP11-566E18.3
SERTAD3
HLA-L
PKIB
PCDHB16
CALR
KLHL13
ASTN1
KANSL1L
SERTAD4-AS1
MIEF1
AP000361.2
HHAT
RP11-195E2.4
ANXA3
GADD45G
AC009948.5
ZNF585B
S100A2
ZNF670
ADAMTS12
TMEM66
FAM204A
CYTH4
AC013283.1
PLEKHG2
MAOA
P2RY11
FBXW7
EIF4E
SLC6A8
AC005517.3
UACA
ENAH
RP1-130H16.18
CAB39
NT5DC2
FAM63B
AC009299.4
PABPC1L
PCNX
HSPE1P8
BIRC5
SNORD4A
WI2-3658N16.1
KDM7A
ORC4
CSF1R
SGK1
INHBA
PPIF
SLC25A13
ANKRD46
TPM1
ALDH1B1
LBR
NCAM1
AGPAT6
RP11-832N8.1
PIAS2
MBTD1
ALDH5A1
ITSN1
EIF3J-AS1
SNORD12
SMIM4
AC018696.4
SLCO2A1
FAM57A
RP11-23P13.7
RP11-440D17.4
ADAMTS16
IGF1R
UBL3
PCDHB13
PENK
PSD3
UFM1
GPRASP2
CTD-2532K18.2
AGAP1
DBF4P1
RP11-71H17.9
DICER1
ZNF133
MXD1
DTWD2
TBC1D25
ATF7IP2
MYBL1
TMEM170B
SREBF2
BTD
RPLP0
MAP7D3
SFT2D1
TMEM164
ST3GAL5
MT-TT
PRRG1
OPA1
CTD-2206G10.2
RP11-497H16.9
MIR4737
CROT
AC002480.4
TNRC6B
ZNF419
RP1-78O14.1
FOXRED2
MAGEA2B
DPY19L2
POLR3D
AL139812.1
CDC42EP5
GEMIN6
RP11-490M8.1
TSEN2
ANKRD1
RNF207
ADCY7
ZNF264
BOK
FGF11
GPR157
ABCB1
FPR1
ACBD7
SHFM1
HMGB1
SNORD99
RP11-676J12.7
TIGD1
DISP1
CCSAP
LANCL1
LEPREL1
APPL1
IFT81
C2CD2
NAA16

## Sheet: N1KO_down
AC115617.2
ALG1L3P
ARL17A
ASNSP4
CCL26
CDRT4
CKLF-CMTM1
CPXM2
CTD-2410N18.5
CTD-2514C3.1
EIF3CL
EIF4EBP3
GS1-309P15.4
HIST2H4B
HSPE1-MOB4
IKBKGP1
KCTD12
MMP7
PAGE1
PDF
PPAN-P2RY11
RAET1L
RASA4B
RP11-155G14.5
RP11-203J24.9
RP11-404K5.1
RP11-446H13.2
RP11-463O9.5
RP11-618P17.4
RP11-669N7.2
RP11-6B6.3
RP11-865I6.2
RPS10P16
SERBP1P6
SSX2B
TMEM160
TMEM179
WFDC2
ZBTB32
MT-ATP6
ITGB4
RP11-193H5.2
AC006115.3
PCDHGA8
SLC22A18
RP11-151A6.4
GS1-600G8.5
RP11-50D9.1
SNORA57
AC013718.1
RP11-551L14.1
CCL3
GDA
SNORD36A
NPTX2
TMED7-TICAM2
MED26
RP1-197B17.3
RXRG
AC002994.1
AC011526.1
IFI44L
FST
GNB1L
TPI1P2
HNRNPA1P8
FTH1P4
TSPAN1
CTD-3064C13.1
NEDD8-MDP1
C2orf81
DDIT4
KIAA0040
IL1RN
CST3
SNORD58C
SPECC1L-ADORA2A
FLT3LG
PTTG2
AC007347.1
LY96
AC020606.1
AL645728.2
RP11-87C12.2
RP11-160O5.1
KRT14
AP000275.65
CTC-479C5.12
AP001266.1
SNHG7
CYGB
C19orf33
SPANXD
AL109763.2
AKR1C3
C9orf16
C8orf31
TCP11L2
WFS1
APCDD1L-AS1
HIST1H3E
RP11-296A18.5
DNLZ
ICOSLG
PTGER2
MEX3D
H2BFS
TRIM22
SDHAP3
AC073236.3
GS1-124K5.4
CHAC1
SPANXA2
SPANXA1
RP11-1L12.3
C9orf89
ANKRD7
AC141586.5
SLC6A9
CA3
ABCA2
HIST1H2BK
SNORD68
HNRNPH2
NME2
MAGEC2
C22orf34
DAPK2
A1BG
HIST1H2BC
UGT1A8
PCDHA6
GALNT3
EMC10
AL161626.1
PMF1-BGLAP
AQP3
PSMG3-AS1
MAL2
NFATC4
RP11-31F19.1
AC079949.1
HOXA3
HIST1H2BD
KYNU
SNORA21
IRF7
FGGY
PAQR4
SLC9A3R2
TSKU
CEACAM1
NUPR1
AC002519.6
AOAH
AKR1C1
SLFN13
OSGIN1
C6orf141
FGD5
CALHM2
ASS1
CDA
ARHGAP27
SESN2
MYO5B
SYS1-DBNDD2
AC020663.1
SBSN
DENND2D
MYRF
PALMD
FAM102A
MSANTD3
KCTD7
MAMDC2
ZFR2
KLF4
JDP2
HIST1H4H
ACADS
EBF1
FLYWCH1
SIGIRR
DIRAS3
RP1-86C11.7
MILR1
UBXN11
RP11-412P11.1
YJEFN3
RP11-274B21.3
ATF5
TCIRG1
KLHL35
RSAD2
PANX2
FCGRT
PTBP3
TOR2A
ACTN2
SREBF1
CXCL2
ISG20
OASL
D2HGDH
PTRH1
MAP3K6
ISG15
PTGES3L-AARSD1
PRKCDBP
SLCO1B3
EGFL7
RP11-47I22.3
SOCS2
PSMA6
EIF2S3L
MOB3C
TBC1D2
PKD1P5
RP11-475J5.4
ANGPTL2
RP11-464D20.2
HIST1H2BJ
SNORA65
GPSM1
ALDH3B1
TCEAL4
ZSCAN18
TSC22D4
HIST1H2BO
IL12RB1
IL13RA2
DHX58
TXNP4
HIST1H2AC
HIST1H2BE
BOC
AC004951.5
ARSA
FIBCD1
DDT
RFX1
GAS1
MROH1
VLDLR
AMDHD2
FAM173A
UBE2FP1
HMGN2P46
GALNT12
PCK2
RECQL4
RPL32P29
NLN
FAM129B
C9orf3
hsa-mir-6080
PTGR1
EIF1
SIVA1
TNFAIP2
TEP1
CCL5
FDX1L
PTPRD
CSF3
C9orf91
ALDH1L2
RP3-522D1.1
BCL2A1
NANS
FXN
EVA1B
APCDD1L
NXPH4
CTA-392C11.1
HOXB2
ALG2
TGIF1
CRIP2
CORO7
MAP3K11
RP5-1120P11.1
LINC-PINT
CXCL1
SPATC1L
SNORA76
RP11-274J15.2
RGS4
ZNF626
BFSP1
HIST1H2BN
NOP14-AS1
RP11-82L18.2
SLC2A8
ARL17B
OGFOD2
C1orf122
HOXC6
PSAT1P4
BAHD1
MEG3
CEBPD
PARP10
HIST2H2AA4
BEX5
FNDC4
ORMDL3
TMEM132A
AL132709.5
GPR160
CTH
PSAT1
LGALS3
SLIT3
CSF2
AL590369.1
MAPK12
SMAD2
GPC2
DGKI
HMOX1
PIGQ
HIST1H1C
AIM2
RP11-30P6.1
TFR2
CDK9
TFF2
ANG
SNORD83A
OAS1
LIPT1
CYB5D1
JUNB
NTMT1
CRAT
RHOQ
SLC25A37
GALK1
BLVRB
MIB2
MT-TM
RP5-827C21.1
SLC25A25
MT1X
INF2
LSM5
RPS18P6
RP11-193F5.4
ZNF846
C16orf87
YPEL3
TGFBR3
SLC7A11
PKP3
TMEM229B
TEN1
RNA5SP383
ENG
TMEM256-PLSCR3
GSN
COQ4
TNFRSF8
TMEM106A
NACA2
DNAL1
CTBS
IDUA
MIR621
NAPRT1
YDJC
HIST2H2BE
FAF1
ARL2
WWOX
NADK
PLEKHJ1
PRRX1
LHX2
DFNB31
CYB5R2
SWI5
PHLDA3
ZDHHC12
ACE
NLRX1
CHCHD2P9
PSAT1P3
CD59
CERCAM
CXCL3
SKP1
RP1-151F17.1
NUDT14
S100A10
MDK
PHLDA1
SNORD93
C21orf2
HERC2P5
RBM12
IGFBP6
OAS2
SPANXB1
SPANXB2
MR1
REXO2
C6orf1
TTC5
ABTB1
KCNN4
METRNL
RARRES3
LURAP1L
TINF2
CTD-2270L9.4
RTP4
PCED1B
MPG
TRAPPC5
GSDMD
WDR34
CITED4
MED22
RIBC2
HIATL2
COL15A1
HEXIM2
RP11-197K6.1
CCDC85B
C9orf64
SLC37A1
C5orf24
RABGAP1
LOX
MXD3
MAP7D1
ADTRP
CBS
FBRSL1
VTI1B
PEX19
CFL1
TAPBPL
CARD6
ZNHIT2
AP5Z1
DOLPP1
ZFAND3
MAP1A
LMO4
SCAND1
AP004372.1
PTGES2
CXCL11
MSR1
C1RL
NDUFS8
RPL35P1
IGHV3-43
UBTD1
GCNT1
NPR2
COX7A2
RP11-522I20.3
PLXNA2
IFIT2
RP11-742N3.1
MIEN1
C17orf70
CNIH1
RP11-389O22.5
C16orf93
RPL27A
GJB2
GS1-259H13.2
VEGFA
DRAP1
AC002467.7
TRBJ2-3
ANGPTL4
RPL35P5
SLC7A5P2
MT1XP1
SLC31A2
MGST1
MT2P1
CHPF
SLC27A4
ZNF219
NME3
PCNP
CABYR
FAM206A
DCXR
DGKZ
STRBP
RGS3
FAM207A
GDF15
G0S2
LRSAM1
TXNP5
RNF144A-AS1
ANXA1
APEX1
ZNF474
RP11-339B21.15
FBXW5
ZRSR1
MRPL50P2
NID2
SH3BP5
OSBPL5
PCDHGA2
AZI1
RAB30-AS1
ERVWE2
FN3KRP
C1R
ZNF524
STRA13
ZNF579
CLDN15
PHLDA2
PTCH1
TCTEX1D2
MMP9
DHRS7
MRRF
PQLC3
RPS15A
CYBA
PRMT10
RP11-79P5.3
RNF144B
OLFM1
DAZAP2
DHRS4
AC009005.2
AGPAT2
ASB6
CTD-2027G2.1
RHOF
RP11-282O18.3
MT2A
C14orf80
ULK1
USP20
FAS
SLC39A13
PPDPF
ICAM2
LPAR1
CD47
C1QTNF2
TNFRSF14
EPB41L4B
GATA6
PLEKHA7
ZNF688
CHCHD2P2
ARHGEF37
RPL35
RP11-566K19.6
TP53TG1
UFD1L
P2RX4
C16orf95
ECHDC3
DKK1
DDB2
ARRDC1
NDUFC1
CDKN1A
RP11-285F7.2
RP11-81H3.2
TP53I13
PHGDH
BAI2
SPSB2
AC096559.1
SCO2
SAT1
VASN
TSPO
SNORA67
ZNF385A
PNP
IFIT3
TMEM246
LAT
PDXK
C1orf86
PYGL
TEX10
RP11-264F23.1
ARL4D
SOX13
C17orf80
SPATA20P1
MRPL41
VPS9D1
CR1L
SEZ6L2
PARP9
MT-TP
STXBP1
TMUB1
ZDHHC13
HPCAL1
AHDC1
LRRC61
CTD-2620I22.7
PAPPA
PTCD1
SPHK1
SERPINB6
LINC00476
TFAP4
ASNS
RP1-203P18.1
MMP14
CAPZA2
UNKL
ZNF415
FOXS1
PFKL
DPP7
RP11-715J22.1
MTA1
C16orf74
ORAI3
NDUFA8
DGCR6L
SELO
DNMT3A
SLC22A17
PYCR1
ARPC1B
ISCA1P1
SLC16A1
TRIP6
HDHD3
CTSL
TELO2
RAC3
SOD2
TDRD7
ALAD
RP11-467L13.5
SEC61B
OAF
SLC2A6
AP001434.2
TXNRD3
ACTA2
AMTN
MZT2B
HTATIP2
E2F5
FOXA1
ITGAE
RP11-589P10.5
TMEM134
LNP1
CAPN5
CXCL10
RP11-328J14.2
PLEKHA4
GRN
SNRNP35
CTA-384D8.36
DENND1A
CHRNA9
CXXC5
RP11-385J23.1
FAM89B
SENP5
HNRNPA3P1
HLA-H
RPP21
TXNP6
UNC93B1
FERMT1
RPL35P2
SQSTM1
NDUFS7
C19orf25
ENTHD2
CFB
RAB43P1
DEAF1
STX17
DNAJC12
ATP6V1G1
RPL22
CCDC122
KTN1-AS1
ZNF189
RP11-108K3.5
ZNF598
RPL18P11
TINAGL1
SSNA1
RP11-565A3.2
NRGN
ZNF195
APLP1
DGCR6
RP11-318K12.3
AL136419.6
MYO5C
KAZALD1
TLX3
PDLIM2
ZNF71
PLA2G16
CHCHD10
DPM2
DDX58
CTD-3185P2.1
PRR16
TMEM55B
GLTPD1
LAMTOR5-AS1
CEP57
HMCN1
AGTRAP
TCEA1
LAMA4
THAP7
KLHL22
GRHPR
HLA-K
CGREF1
PTRH2
RCL1
ATF7
ITPR3
AAED1
OSTF1
COL3A1
TM4SF19
LRRC6
ARPC5L
MED28
DHRS4L2
TRIM21
FAP
JAM2
C1orf50
CD27-AS1
VCAM1
LMF2
FKBP15
UBE2Q2
LINC00240
NR4A1
DMKN
EHMT1
AC007365.4
EXO5
NR1H3
PITPNA
FRMD8
RER1
BAD
CLCF1
C1S
PSTK
RPL34P26
ST20
SLC38A7
THEM6
MYB
SERPINB2
FAM201A
ACP2
GLIS1
ZNF510
STARD8
RAB27B
RP11-305M3.2
AVPI1
DCAF5
PSMB10
PROS1
SVIP
ZNF74
RPS17L
PLBD1
SAA2
FADS3
PKIA
SLC25A1
TRAM2-AS1
RP11-336N8.4
E4F1
DOK1
PLEKHG5
TEAD1
CDC26
CTSO
C22orf39
SEPHS1
TMEM167B
MAGED4
ACP6
CTD-2354A18.1
ST6GALNAC4
EEPD1
SLC38A10
GAL
SLFN5
ISCA1P6
WDR83
CBX4
OGFOD3
RPS15P5
ST13P6
OXLD1
SMOX
ARHGEF5
PPP1R26-AS1
FBF1
TFPI2
TRIM66
RP5-886K2.3
DKK3
LEF1
PPM1F
LZTS2
ZNF484
CDK20
AP1G2
PSMD9
HOMER3
ANPEP
PITPNC1
CDC42EP2
HDAC10
MXD4
CLIP2
ST20-MTHFS
GPC1
SIRT4
PYCRL
C9orf85
STX11
MIIP
CAMSAP1
CSNK2A1
APOPT1
RP11-46D6.1
UCK1
PSMB7
DDAH2
CSF1
ERP44
ATF3
NIPAL3
NOC4L
SNORA52
TCF7
SETMAR
NCBP1
THTPA
UAP1L1
TMEM245
CSPG4
NINJ1
RP13-401N8.3
CYCSP6
EFHD2
AK4P1
RP11-809N8.5
C19orf60
DECR2
MAPKAPK5-AS1
ALG12
BCL2L2-PABPN1
IFI6
HSP90AB2P
GCHFR
SERPINB1
NDUFA5
ITGB6
VPS37B
ATG2A
SLX1A-SULT1A3
AOX1
DAB2IP
CBR3
NEK6
MAD1L1
ZNF345
MVB12B
FPGS
RCE1
FBXW2
MAGED4B
TNK2
ROBO3
DDR1
TOR1B
PAX9
PAIP1
GSTZ1
TST
SPIN1
HSPBP1
RITA1
KDM4C
HSF1
NMRK1
KIAA1217
MAX
IRAK4
TUBB8P8
ERGIC2
SERINC2
TGFB3
SUMO3
PMAIP1
CGB7
NGFRAP1
TNFRSF12A
RNF20
TMEM159
AGAP2-AS1
GAPDHP21
SLC2A13
RP11-509E16.1
YAP1
RP11-38M8.1
COQ10A
PIDD
RP11-416K24.2
RBM18
PRICKLE4
BCL9L
TRUB2
RP11-274B21.4
TGFBR1
CTSD
HFE
TMEM45A
PDDC1
BCL3
ZNF205
ANKS6
GPAA1
PAX3
CD82
ACSS2
RNF8
LINC00116
HLA-E
NSMF
SSSCA1
RABEPK
CCDC176
APOL1
ABCB8
RP11-503K16.2
RPSAP52
CRIP1
RPP25L
TM7SF2
AC013717.3
C7orf50
SBNO2
LRFN4
PSPH
CDK2
FKBP8
CTD-2102P23.1
TCEB2
SEL1L3
SLC16A4
DAPK1
BID
BIK
ECI1
SDCBP2
ZNF251
RHEBP2
SLC12A9
UBE3B
ME3
SLCO4A1
FAM195A
TEK
INPP5E
HS1BP3
IFFO1
PODXL
ZFP36
RABL6
SRSF9
SPINT2
BICD2
LGALS3BP
PACS2
UBA7
NARF
GEM
RP11-252P18.1
ETFB
IPO4
TCL1A
PDCD6
C9orf156
SAMD9L
IFI27
ZNF684
TECPR2
DDRGK1

## Sheet: N2KO_up
SPANXC
RP13-104F24.1
NPM1P21
SERBP1P1
DAZ4
DAZ1
DAZ3
TCEB1P2
NSFP1
CEP170P1
C2orf74
CDC42P5
ISY1-RAB43
GAGE10
RP11-571M6.15
UCN2
RP11-114H24.4
AC010441.1
CTD-2323K18.1
GCSH
RP11-612B6.2
RP11-26F2.1
RP11-575F12.2
HSP90AA5P
IGFLR1
NBPF11
SNORD108
OVCA2
AC008850.3
C4orf48
CD46P1
RP1-64K7.4
DYX1C1-CCPG1
JMJD7
EMBP1
RP11-314N14.1
CTD-3074O7.11
POU6F2-AS2
CTD-2616J11.11
CRYBA2
AC069277.2
RP11-98J23.2
RP11-162P23.2
RPL27AP
RP11-443B7.1
METTL12
RP11-263K19.6
MT-ND4
AC010203.1
TVP23C-CDRT4
PCDHGA7
AL132780.1
RPL7AP66
RANP1
BAG5
ABCB4
CTD-2369P2.10
LL21NC02-1C16.2
STMN2
PCDHGB7
RPL7AP6
AC011294.3
EIF4A1P2
FEZF1-AS1
TPT1P9
SIRPB1
LINC00475
RP11-440K22.1
RPL7P1
MIR4517
RP11-762I7.5
RP11-392P7.1
CACNG4
ITGB2
CTD-3035D6.1
RP11-771F20.1
SNORA18
SNORD102
SHH
HAGHL
SNORD5
PVRIG2P
TPTEP1
AC093734.1
AC069287.1
RP4-545C24.1
ATP8B3
METRN
CACNG7
RP11-303E16.8
PAX1
MRPS31P5
SNORD83B
HAPLN1
PYROXD2
SNORA51
NSG1
RP11-271K21.11
GABRA5
PPP2R2C
DRAXIN
SNORD32A
MOB4
COLEC12
VAT1L
SNORD14C
ACOX2
RPS2P46
AC107016.2
PRR7-AS1
COL12A1
ATRNL1
CTB-75G16.1
FAM86JP
C21orf88
ST8SIA2
SPANXB1
SPANXB2
RPL14P1
MEIS3
MRPS14
RTEL1-TNFRSF6B
SGK3
ZC3H6
CCDC159
B4GALNT4
HOPX
MEGF6
YBX2
MTL5
ST8SIA5
RPL29P11
CRABP1
FST
GAA
PSD4
MAP2K6
CEP112
PTPRU
APBA1
ZNF804A
ZBED6
NXPH2
SNTA1
GNG4
BTBD3
AL590764.1
TCF4
C2orf72
CSAG4
ST3GAL1
KRT15
BDKRB1
SPEG
MIR3682
TCEAL3
ASTN1
ESM1
FAM227B
SNORA66
ELF4
TNS1
DIRAS1
INHBB
RBAK
MEOX1
RP11-286N22.8
NPPB
RP11-47I22.2
PEX11B
GRB2
CTD-2336O2.1
AC009237.17
AC009238.7
SEPT3
WDR63
NDRG2
FENDRR
MRAS
EEF1A2
ZNF254
SCUBE3
ACAD11
ACPL2
SUSD5
ARHGEF28
ANO1
ADRA1B
ANO4
TRIM7
MRPL45P2
ASB9
TRIM47
CPED1
SORL1
CXADR
PLCB1
ASXL2
RAB1A
TRPM4
CRABP2
CCDC152
MRPL27
RNF32
PCDHB6
PPAPDC1A
FAM101A
MSI1
ERO1LB
AL139385.1
HECTD4
CSMD2
SPA17
SNORD17
PHLDB3
REEP1
LMF1
ADIRF-AS1
KLHL23
GSTT1
MATN3
TCEB1
DPYSL5
DOK5
RBM11
HOXA-AS2
ANKRD29
KLHL13
AC007382.1
LPHN1
IGFBP1
KIF1A
PIWIL1
RP11-423H2.3
SNORA63
PRDX2
OGDHL
ZNF365
SLC27A3
TOX2
PCDHB8
GLCCI1
EFEMP1
EFNA3
RAMP1
CTIF
HSPG2
TRIOBP
AC097374.2
TCEB1P19
ITGBL1
C11orf48
ZNF185
PHC3
ARPC5
HEMK1
GNAZ
CNTNAP2
RP11-717A5.2
TUBB
CA12
NUDT6
CTD-2540B15.13
ADCY7
RGS16
SYPL2
CTBP1-AS2
SERTAD3
TEX9
FAM57A
DGCR6
GPR27
AC009948.5
ETNK2
RASGRF2
RNF207
IGFBP5
KCNS3
SEMA3F
SMIM4
ST6GALNAC6
FAM63B
LRRC20
MLEC
LINC00674
CNP
ARHGAP23
AC005789.11
TTLL7
MGAT5B
AC004824.1
PLCD3
SFXN2
SLC9A3R1
CDH4
SLC1A1
SMKR1
PDE4A
CTD-2116N20.1
MINOS1
CYP2S1
ITPK1
CLCN6
Z95704.2
IGFBP2
CADM3
GDPD5
BTN3A3
CARF
IRF5
S1PR1
CDS2
RP11-33B1.1
CLIP3
KALRN
RP11-3D4.2
RP11-6N17.4
TGM2
SYBU
RP11-1259L22.1
CRISPLD2
RTN1
C1orf198
WNK4
RP5-1007M22.2
PROSP
GPD1L
EDN1
HERC2P4
NTNG1
DPF1
TMTC4
SLIT2
UBE2Z
CTB-89H12.4
C3orf18
PCDHB16
SDK1
CLTCL1
KLF7
WI2-3658N16.1
FANCB
FMN2
KAZN
RHOBTB1
SRIP2
SYNPO
HSD17B7
MFI2
KIF5C
NBL1
LAYN
CAPS
SARM1
CPXM1
ATP5G1
REEP2
TP53BP1
SEPHS2
DMXL1
PCDHB14
RP11-138J23.1
GRAMD1C
NLGN1
PCDHB13
EPB41L5
GPR133
ZNF548
CRELD1
RP3-324O17.4
HDAC9
SERP2
CYP20A1
ITSN1
STXBP4
ITGA10
RBKS
PCDHB5
PCBP4
FAHD2A
MAP3K13
MKI67
DPY19L2P2
GPD2
SNCAIP
INA
SERTAD4-AS1
C20orf112
LRRC37BP1
PENK
ABCA2
CDKL3
KCNC4
EPB41L1
RP11-324I22.4
CTD-2349P21.9
RAB42
SNORD38A
DENND2A
C19orf82
UBFD1
GPR157
SSPN
AL132709.5
SYNGR1
LRRC4B
FGF1
SMAD6
MAP1A
EPHB3
FSTL3
TMEM255B
CRMP1
ADAMTS6
PTGES
MTMR11
CCDC74A
RP11-260A9.6
FAM92A1
ARHGAP26
TPPP3
SLC2A10
TMCC2
RHOU
SERPIND1
AC108488.4
RP11-999E24.3
ILDR2
RGMB
PIAS2
TANGO2
PRELID2
FOXF1
TNFRSF1B
RP11-1035H13.3
GLDC
SRIP3
MIR29A
RNA5-8SP2
CCDC136
CCDC102B
CELSR1
SPANXA1
SPANXA2
FILIP1L
ARMC9
TMEM241
SYT11
ATP1A3
EPAS1
DMRT2
RP11-112J1.3
BNC2
ZNF286A
WSCD1
YY1
PTGER4
FBXL21
PRKCH
ELFN2
CYTL1
PCDHB2
MIR647
KCNIP3
TLDC1
TMX4
AMPD2
ZNF503-AS2
SH2D1B
KIF16B
PCDHB17
LINC00842
PIGN
ZFP28
DLG4
H1F0
CYFIP2
RP11-302B13.1
LTBP2
RGS14
MAPK8IP3
WDR78
TTC12
SLC5A3
CD1D
PILRA
SOGA2
IRF9
FRMD4B
CEND1
ASAP3
SNURF
HN1
CSRP1
CLMN
RP11-475N22.4
SNPH
SLC7A8
LEPREL1
MMP19
CYB561D1
CROT
CPM
SLC14A1
KITLG
FBXO16
RSBN1L-AS1
GALNT8
GPRASP2
SNHG3
UNC119
COL23A1
SLC16A3
NAA40
SNORA72
C15orf57
TC2N
C9orf69
CENPM
SEPT5
TINAGL1
NSMCE1
CTD-2207P18.2
ADAL
CASK
PER3
SPRR2D
DKK1
FOCAD
FGF13
SLC4A8
HAT1
GREM1
RP11-440D17.4
HSPB1P1
BHMT2
OCLN
CPXM2
SUN2
RAB40B
PCNX
MYBL1
VPS8
PGF
CYP4F32P
NDRG4
NOTCH2NL
FRMD3
ATP1A1OS
DNAJB5
CNTNAP1
C9orf9
CLIP4
RP11-150O12.1
RP11-554I8.2
PBX1
TRHDE
LPL
FBXL2
RP11-490M8.1
BAGE2
RP3-477M7.5
DENND4C
ULK4P3
BLVRB
COL4A5
RNPEPL1
MTFP1
GAS6-AS2
CTNND1
RP6-109B7.3
ARL15
RCAN2
SPCS2
SAR1B
TRIM6
OR7E14P
C5orf45
MCF2L
TLE1P1
NUP43
IQCJ-SCHIP1
DHX35
SFXN3
HSPB1
H2AFV
RP11-47I22.3
SFI1
ZNF264
PLXNA3
TMEM108
FAM134B
TBC1D25
RBM14-RBM4
NANOS1
AC002454.1
POLR3GL
PRKCB
LY6K
CLGN
TMEM67
APOC1
SAMD4A
CA8
CYP26B1
CDV3
KIAA0513
BAIAP2-AS1
CLTC
ZNF532
RP4-758J18.2
EPB41L3
DOK4
AC009237.8
FAM45A
CACNA1A
RBM43
ATP8B1
ZNF331
RP11-395B7.4
SRI
RP1-200G19.1
GRSF1
AC010335.1
SLC35E2
SGCE
AC002480.4
CLDN1
FBLN1
GNG2
APOBEC3D
TGFB2
FRMD6
EFEMP2
ARHGDIA
ORC4
ADCY6
SFRP1
HHIP-AS1
RP11-85F14.5
RP5-1074L1.4
MED24
ATXN7
COPZ2
AGA
ST6GALNAC3
HHAT
ATL1
GATA2
FOXN2
PLAC8
TMEM56
SIL1
ADORA1
F11R
RP11-509E16.1
MSH5-SAPCD1
CALR
C18orf8
CNOT6L
RP11-347C12.2
SEC11C
RP1-73A14.1
CABLES2
RP11-454L9.2
NFATC1
ACACA
NEFL
ATP6AP1L
MAN2A2
HIST2H2BF
ANP32E
AC007040.7
TACC2
GBAP1
TCF12
RNASEK-C17orf49
AKAP2
LINC00883
SLC35F3
ITGA4
LCOR
RP11-527N22.2
FGD5
LAMA1
SPECC1L
BCKDHB
FAM189A1
GPC4
SHPRH
DLL1
RP11-128A6.3
TP53I11
PDGFRA
CTD-3184A7.4
AHNAK2
CENPO
PRKAR2B
EFR3B
ORMDL1
ACKR3
PLXNB2
JPH2
DCTN4
SNX15
CAPS2
RP11-195E2.1

## Sheet: N2KO_down
AC006115.3
AC079949.1
AP000275.65
ARL17A
ASNSP4
C3orf14
CDRT4
CTC-250I14.1
CTD-2410N18.5
FOXR2
HLA-K
KRT75
MINOS1-NBL1
NEDD8-MDP1
PAGE1
PID1
PPAN-P2RY11
RAB43
RP1-40G4P.1
RP11-203J24.9
RP11-369E15.3
RP11-382F24.2
RP11-412P11.1
RP11-446H13.2
RP11-618P17.4
RP11-6B6.3
RP11-87H9.2
RPS10P16
SEPT7P9
SERBP1P6
SSX2B
TRBJ2-3
XAGE1A
XAGE1B
XAGE1C
XAGE1D
XAGE1E
MED26
PCDHGA8
SMIM3
FAM89B
RPL10L
DNER
NAA11
ZNF626
RP11-151A6.4
UGT1A8
MAGEB2
AC002994.1
RP11-17A4.1
CKLF-CMTM1
AC002519.6
SCARNA12
AL590369.1
DUXAP8
RP11-333E13.4
SLC7A5P2
CTD-2319I12.1
C9orf64
DNAJC12
ICAM2
COL5A3
SNORA57
AC011526.1
SNORD58C
ST20-MTHFS
SNORD36B
C2orf81
RP11-613M10.8
TDO2
MMP7
HYPK
SNORD101
TFF1
HNRNPH2
CCL3
RP11-865I6.2
RP11-328J14.2
ZNF322
DUXAP10
CXCL12
HOXA3
RPS3AP6
AC141586.5
DPPA4
THBS2
VCAM1
UQCRFS1P1
FAP
HSPE1-MOB4
AMTN
SNORD68
RP11-417E7.1
ARHGEF37
AC005083.1
AL161626.1
RP11-464D20.2
GS1-600G8.5
AC011933.1
ZNF229
BCHE
KRT14
C5orf24
HIATL2
MGST1
ZC3H10
AC016734.2
GIMAP2
GNB1L
APCDD1L
C17orf89
LRRC17
HIST1H2BK
RP13-20L14.6
ZBTB32
AC020606.1
ZNF506
CD33
MYLK2
TRBC2
PRRX1
CHRNA9
RSAD2
SNORA21
COX7A2
PLEKHF1
CXCR4
SNORA67
ZNF883
NOX4
AC098614.2
ORAI3
AC018462.3
ZNF43
ZSCAN18
CCL20
ISG20
TNF
KRT17
RP11-311C24.1
FOXS1
PCDHA6
MKL2
WISP1
IGSF9B
SERPINB2
CALHM2
RP11-588H23.3
KCTD7
COMMD5
SNORD12B
TUBB6
RP11-87C12.2
ZNF582
CREB3L1
TMEM145
PTPLB
MIR3940
APCDD1L-AS1
ZNF826P
H2BFS
UHMK1
FBXO22
RP11-777B9.5
DDIT4
TSKU
AL136419.6
ZNF415
AC004951.5
CYB5A
RNU7-31P
MGP
ZNF560
SNORD14A
SNORA26
RTEL1
NECAP2
MT-TP
SNORD104
SMAD2
SNORA45
SNORA52
PCNP
SAA1
PCDHGA2
CSF1R
EIF1
PITPNA
VTI1B
HNRNPA3P1
TSPAN9
LY6G5B
ALDH1L2
REPIN1
RNF144A-AS1
SCG2
IL12RB1
HIST1H2BE
MAGEB1
EPHB6
MRPS33
TMUB1
DET1
RIPPLY2
C8orf44
ALG1L3P
NID2
EFCAB4B
TBC1D32
EYA3
CTD-3185P2.1
RXRG
NLRX1
CSNK2A1
DAPK2
NACA2
ANXA8L2
VAMP7
PRR22
LIN28B
RNA5SP383
SPECC1L-ADORA2A
PAIP1
SCG5
BNIP3P1
RPL27A
NUPR1
LRRC34
RGS4
TMEM258
JPH3
RPS15A
TPD52L1
ANXA8L1
DPH2
M6PR
SENP3-EIF4A1
RFX1
PRDM15
VIPR1
SOCS2
ZSWIM7
TRIM16
RP11-498P14.3
RNF8
UNC5B
RAET1E
TGIF1
C6orf141
RPL9P25
KLHL35
ANK2
CD27-AS1
TM7SF2
EHMT1
GOSR1
LAPTM5
PIM1
SYDE1
CHAC1
SEPHS1
SREBF1
RPS18P6
ANXA8
PLEKHJ1
TMEM156
ERGIC2
ZNF345
TINF2
ARHGAP18
RP1-30M3.5
DCAF13
FUZ
AOX1
ZNF814
AC012615.1
SVIP
PSAT1P3
SAA2
CTD-2054N24.2
ANKRD42
CGB7
RP11-274J15.2
EIF4EBP3
ADAMTS5
PIH1D2
ACTG1
ABHD17A
CHRNA5
RP11-30P6.1
PSAT1
PLEK2
AOAH
TGFB3
BEX1
RP3-428L16.2
MRPS2
RP11-669N7.2
RP3-512B11.3
PIGP
COL3A1
CYB561D2
SOD2
CEP57
DDX39B
SERPINH1P1
ZNF579
ST13P6
ITGAE
CGB
ASB6
CGB5
SNORA31
LINC00680
UBE2D3
PEX19
FAM217B
ZNF880
RP11-475J5.4
DPM3
SAT1
D2HGDH
C17orf51
C6orf136
GPR115
SCG3
TMEM53
TMBIM6
FAM184A
RP11-296I10.6
UBE2K
GID4
ARHGDIB
LINC00240
NR2F2
TXNP4
EXO5
YBX3
RP11-25K19.1
ADAT2
RMND1
HMGN5
C19orf25
PLA2G12A
TNFRSF1A
SRSF9
CCL5
KCNN4
RP13-726E6.3
ZDHHC13
SCAPER
MRPL51
USP20
WRAP53
RP11-677N16.1
GAL
ADAM19
RPL13
RUNX3
ICOSLG
GLIS1
RAD51AP1
WDR27
PSAT1P4
RP11-849H4.2
PRKAR1B
PHC1
LRP4
PSMA6
PFDN6
FOXM1
PRICKLE4
AASDH
SLC6A9
FXN
NCOA7
GUSBP2
CCDC28A
RHOF
SPECC1
GLUD1P3
AGMAT
CFI
SNORD58B
DNAJB6
TBC1D7
UBE2D4
LAMB3
VHL
SULF1
RP11-262H14.1
RP11-22B23.1
LRBA
DOK1
CTD-2620I22.7
ZNF302
UBAC2
DPM2
NUP62CL
MPZL1
GNL1
SNHG6
CST3
PKP2
SNORD60
SBSN
NACA
ZNF736
MTHFD2
SLC35C2
METTL14
ZNF263
OASL
TCEA1
PCK2
ARHGAP27
ATP13A2
SERPINH1
ISY1
MTHFS
ZNF384
HIST1H2BN
GNB3
ZNF165
UBE2Q2
ZNF485
FBXL14
ECSIT
NTMT1
KRT7
MAZ
TLE4
RP11-428J1.5
CFL1
MMP24-AS1
RP11-592N21.1
WDR73
PPM1A
C9orf16
LEF1
CLUH
PCED1B
SPIRE2
DEF8
PKNOX1
RP11-74C1.2
TMED3
FMO3
RP11-1L12.3
ARHGEF12
AC009005.2
SRRD
PAQR3
ZNF358
RP11-752G15.6
PPAP2B
C9orf91
TRIM22
IL18BP
SCO1
RP11-522I20.3
SLC7A11
CTA-242H14.1
ABHD16A
ZNF511
